# Supplementary material for: Coordinated single-cell tumor microenvironment dynamics reinforce pancreatic cancer subtype
Source: Nat Commun. 2023 Aug 26;14:5226. doi: 10.1038/s41467-023-40895-6 (PMC10460409; doi:10.1038/s41467-023-40895-6)
Supplement: Supplementary file 3 — Supplementary Data 1 [file 41467_2023_40895_MOESM3_ESM.xlsx]

## Sheet: Endothelium
p_val	avg_log2FC	pct.1	pct.2	p_val_adj	cluster	gene
2.97132e-95	0.884057	0.763	0.556	5.04293e-91	Tip_EC	RGCC
8.74765e-75	1.14612	0.456	0.322	1.48465e-70	Tip_EC	INSR
2.14018e-73	0.806347	0.505	0.365	3.63231e-69	Tip_EC	TMEM204
1.52643e-68	0.893059	0.442	0.268	2.59066e-64	Tip_EC	KDR
9.38779e-67	0.841748	0.56	0.366	1.5933e-62	Tip_EC	CD36
3.08757e-63	0.821216	0.462	0.267	5.24022e-59	Tip_EC	BTNL9
2.28542e-61	0.770802	0.591	0.428	3.87882e-57	Tip_EC	ID2
4.5208e-57	0.678837	0.634	0.522	7.67271e-53	Tip_EC	TMEM88
5.26297e-57	0.648878	0.652	0.545	8.93231e-53	Tip_EC	FLT1
6.14802e-55	0.769576	0.387	0.287	1.04344e-50	Tip_EC	VWA1
3.53633e-47	0.608125	0.645	0.542	6.00186e-43	Tip_EC	COL15A1
6.53853e-47	0.796637	0.281	0.151	1.10972e-42	Tip_EC	ATOH8
9.69688e-45	0.632557	0.583	0.447	1.64575e-40	Tip_EC	RBP7
1.06802e-43	0.560895	0.627	0.493	1.81264e-39	Tip_EC	VAMP5
1.26549e-40	0.800999	0.414	0.268	2.14779e-36	Tip_EC	CA4
6.17904e-37	0.660459	0.281	0.159	1.04871e-32	Tip_EC	PDGFD
1.99875e-26	0.509949	0.457	0.349	3.39227e-22	Tip_EC	TM4SF18
2.51937e-24	0.516701	0.407	0.29	4.27587e-20	Tip_EC	F2RL3
2.09389e-22	0.210816	0.718	0.609	3.55375e-18	Tip_EC	SLC9A3R2
0	2.48152	0.894	0.546	0	MT1X_EC	MT1X
0	2.35553	0.729	0.316	0	MT1X_EC	MT1M
0	2.1041	0.976	0.83	0	MT1X_EC	MT2A
6.22661e-297	1.7228	0.811	0.5	1.05678e-292	MT1X_EC	MT1E
2.88005e-245	2.47482	0.422	0.092	4.88802e-241	MT1X_EC	MT1A
9.54288e-208	1.15906	0.842	0.526	1.61962e-203	MT1X_EC	RGCC
1.48396e-207	1.20918	0.883	0.707	2.51857e-203	MT1X_EC	SPRY1
4.42537e-169	1.11172	0.801	0.579	7.51074e-165	MT1X_EC	SOCS3
3.42652e-162	1.21756	0.551	0.216	5.81549e-158	MT1X_EC	CA4
6.13947e-155	1.11993	0.718	0.488	1.04199e-150	MT1X_EC	APOLD1
1.95941e-150	1.26804	0.549	0.29	3.32552e-146	MT1X_EC	CDKN1A
1.08207e-149	0.739248	0.925	0.812	1.83649e-145	MT1X_EC	GSN
2.02483e-149	1.05196	0.902	0.77	3.43653e-145	MT1X_EC	ZFP36
1.20307e-138	0.932651	0.827	0.648	2.04185e-134	MT1X_EC	CAVIN2
1.59232e-115	0.795943	0.634	0.338	2.70248e-111	MT1X_EC	CD36
7.41583e-110	0.886275	0.703	0.472	1.25861e-105	MT1X_EC	SGK1
2.29447e-102	1.17082	0.696	0.576	3.89417e-98	MT1X_EC	EMP1
1.74513e-93	1.31585	0.486	0.266	2.96183e-89	MT1X_EC	STC1
1.13586e-91	0.717278	0.906	0.8	1.92778e-87	MT1X_EC	FABP5
7.45254e-89	0.878074	0.601	0.414	1.26485e-84	MT1X_EC	CEBPD
2.12376e-87	1.07211	0.34	0.14	3.60445e-83	MT1X_EC	C11orf96
3.08942e-82	1.064	0.523	0.346	5.24337e-78	MT1X_EC	GADD45B
2.81584e-74	0.817755	0.517	0.315	4.77905e-70	MT1X_EC	GYPC
5.76059e-73	0.74115	0.617	0.428	9.77687e-69	MT1X_EC	PLPP3
5.40209e-70	1.41086	0.29	0.135	9.16843e-66	MT1X_EC	ADM
1.34605e-69	0.626507	0.703	0.526	2.28451e-65	MT1X_EC	FLT1
2.88351e-66	0.643553	0.702	0.562	4.89389e-62	MT1X_EC	ETS2
2.36581e-63	0.701632	0.58	0.432	4.01525e-59	MT1X_EC	FAM107A
2.63895e-61	0.688198	0.518	0.326	4.47883e-57	MT1X_EC	TM4SF18
8.35073e-60	0.85462	0.333	0.176	1.41729e-55	MT1X_EC	TRIB1
8.47513e-60	0.813401	0.46	0.305	1.4384e-55	MT1X_EC	LRRC32
4.55941e-55	1.16144	0.313	0.158	7.73823e-51	MT1X_EC	AKAP12
1.32955e-53	0.693239	0.382	0.207	2.25652e-49	MT1X_EC	OSBPL1A
4.09249e-52	0.793764	0.446	0.275	6.94577e-48	MT1X_EC	F2RL3
3.29327e-51	0.724301	0.384	0.242	5.58934e-47	MT1X_EC	ARID5A
5.84967e-49	0.75671	0.27	0.128	9.92806e-45	MT1X_EC	PLAU
3.44692e-47	0.540455	0.632	0.497	5.85011e-43	MT1X_EC	SELENOP
9.07915e-47	0.723278	0.281	0.167	1.54091e-42	MT1X_EC	TMEM70
1.20105e-46	0.576005	0.55	0.44	2.03842e-42	MT1X_EC	YWHAH
1.87538e-46	0.733317	0.49	0.34	3.1829e-42	MT1X_EC	SLC2A3
8.33698e-46	0.644592	0.53	0.397	1.41495e-41	MT1X_EC	THBD
1.29208e-45	0.535642	0.51	0.374	2.19291e-41	MT1X_EC	GIMAP5
4.32608e-45	0.426047	0.768	0.616	7.34222e-41	MT1X_EC	PLPP1
6.75603e-45	0.658937	0.585	0.43	1.14663e-40	MT1X_EC	ID2
8.31779e-45	0.67228	0.214	0.089	1.4117e-40	MT1X_EC	ITIH5
2.38897e-42	0.496439	0.636	0.49	4.05456e-38	MT1X_EC	VAMP5
1.91296e-40	0.666835	0.224	0.111	3.24667e-36	MT1X_EC	SLCO4A1
2.46685e-39	0.502732	0.635	0.52	4.18674e-35	MT1X_EC	COX17
1.99168e-38	0.498333	0.568	0.463	3.38028e-34	MT1X_EC	MAP1LC3B
3.87143e-38	0.461102	0.439	0.276	6.57059e-34	MT1X_EC	BTNL9
1.29676e-37	0.583928	0.352	0.22	2.20087e-33	MT1X_EC	CSRNP1
1.87221e-37	0.526826	0.502	0.397	3.17752e-33	MT1X_EC	CARHSP1
7.58738e-37	0.807713	0.276	0.159	1.28773e-32	MT1X_EC	ADAMTS4
6.65742e-36	0.556554	0.375	0.26	1.1299e-31	MT1X_EC	SERTAD1
1.05547e-35	0.630282	0.23	0.112	1.79135e-31	MT1X_EC	PRDM1
2.90031e-35	0.614542	0.408	0.279	4.9224e-31	MT1X_EC	GJA1
3.13025e-35	0.346572	0.738	0.603	5.31265e-31	MT1X_EC	CD320
8.74177e-35	0.58702	0.407	0.296	1.48365e-30	MT1X_EC	FAM110D
2.50088e-34	0.574395	0.326	0.217	4.2445e-30	MT1X_EC	PMP22
1.12567e-30	0.703752	0.418	0.316	1.91049e-26	MT1X_EC	FOSB
1.47196e-30	0.678438	0.199	0.096	2.49821e-26	MT1X_EC	EDNRB
4.38865e-30	0.423935	0.634	0.529	7.44841e-26	MT1X_EC	ITM2A
1.64901e-28	0.405317	0.582	0.448	2.79871e-24	MT1X_EC	RBP7
2.41378e-28	0.371397	0.639	0.52	4.09667e-24	MT1X_EC	TMEM88
2.93495e-28	0.502228	0.375	0.266	4.98119e-24	MT1X_EC	EPHX1
7.66907e-28	0.475332	0.554	0.452	1.3016e-23	MT1X_EC	NDRG1
1.78778e-26	0.475891	0.244	0.135	3.03422e-22	MT1X_EC	INHBB
1.73711e-25	0.485645	0.472	0.359	2.94822e-21	MT1X_EC	BHLHE40
2.82125e-23	0.382617	0.537	0.436	4.78823e-19	MT1X_EC	TPM1
1.52064e-21	0.316583	0.625	0.501	2.58084e-17	MT1X_EC	LIFR
7.85087e-21	0.434377	0.396	0.286	1.33245e-16	MT1X_EC	KDR
2.09341e-20	0.450312	0.515	0.395	3.55293e-16	MT1X_EC	PRSS1
2.86226e-16	0.452109	0.37	0.269	4.85783e-12	MT1X_EC	PNLIP
5.28792e-15	0.335339	0.434	0.332	8.97466e-11	MT1X_EC	CLPS
0	3.94132	0.91	0.123	0	Venous_EC	ACKR1
0	2.53961	0.568	0.083	0	Venous_EC	CPE
0	1.76106	0.864	0.494	0	Venous_EC	NPC2
0	1.74898	0.693	0.217	0	Venous_EC	PRCP
0	1.71032	0.405	0.02	0	Venous_EC	SELP
4.94065645841247e-324	1.82112	0.549	0.116	8.38528214121764e-320	Venous_EC	NR2F2
6.13204e-294	1.69677	0.332	0.019	1.04073e-289	Venous_EC	MADCAM1
9.70557e-261	1.45294	0.272	0.01	1.64723e-256	Venous_EC	MMRN1
6.83348e-258	1.44957	0.699	0.299	1.15978e-253	Venous_EC	DUSP23
3.05949e-247	1.16582	0.25	0.007	5.19257e-243	Venous_EC	RAB3C
9.37201e-245	1.29337	0.358	0.044	1.59062e-240	Venous_EC	LRRC1
2.89308e-242	1.31855	0.521	0.133	4.91014e-238	Venous_EC	IL33
4.71475e-241	1.16428	0.713	0.294	8.00188e-237	Venous_EC	NNMT
3.00659e-231	1.50835	0.556	0.181	5.10279e-227	Venous_EC	CTSC
8.69251e-229	1.65388	0.335	0.041	1.47529e-224	Venous_EC	C7
1.66626e-226	1.78557	0.762	0.428	2.82798e-222	Venous_EC	CCL14
2.02234e-225	1.37191	0.492	0.128	3.43232e-221	Venous_EC	IL1R1
5.5978e-218	1.27098	0.651	0.274	9.50059e-214	Venous_EC	TSPAN7
1.4586e-213	1.2945	0.808	0.516	2.47553e-209	Venous_EC	ADIRF
1.27603e-205	0.97439	0.879	0.604	2.16568e-201	Venous_EC	TIMP1
1.74554e-199	1.49485	0.526	0.181	2.96252e-195	Venous_EC	TFPI
1.69044e-196	1.23456	0.25	0.02	2.86901e-192	Venous_EC	ADGRG6
8.16135e-193	1.88263	0.281	0.034	1.38514e-188	Venous_EC	POSTN
8.1881e-191	1.13896	0.581	0.221	1.38968e-186	Venous_EC	ACTN1
4.55093e-190	1.07752	0.221	0.012	7.72384e-186	Venous_EC	TLL1
3.48239e-184	1.39072	0.328	0.058	5.91032e-180	Venous_EC	TMEM176A
2.56268e-175	1.28017	0.588	0.274	4.34938e-171	Venous_EC	ARL4A
7.28311e-174	1.27634	0.34	0.068	1.23609e-169	Venous_EC	TMEM176B
2.32046e-160	0.817575	0.923	0.724	3.93828e-156	Venous_EC	HLA-DRA
1.2729e-146	1.30455	0.19	0.015	2.16036e-142	Venous_EC	CCL23
3.23496e-144	1.37223	0.648	0.371	5.49037e-140	Venous_EC	CLU
3.46231e-144	1.44606	0.372	0.107	5.87623e-140	Venous_EC	PTGDS
1.04045e-142	1.23687	0.371	0.104	1.76584e-138	Venous_EC	APLNR
8.33242e-141	0.984994	0.278	0.053	1.41418e-136	Venous_EC	HAPLN3
2.61855e-136	0.987934	0.758	0.461	4.4442e-132	Venous_EC	CLDN5
7.17139e-135	0.947777	0.357	0.099	1.21713e-130	Venous_EC	OLFM1
8.77915e-126	0.947237	0.791	0.536	1.49e-121	Venous_EC	VWF
2.56015e-125	1.00636	0.284	0.065	4.34508e-121	Venous_EC	LYST
5.03454e-122	0.806657	0.218	0.034	8.54462e-118	Venous_EC	CSF2RB
1.71041e-119	0.651436	0.908	0.774	2.9029e-115	Venous_EC	FKBP1A
3.08426e-114	0.752803	0.504	0.223	5.2346e-110	Venous_EC	KCTD12
4.76114e-109	0.750006	0.465	0.197	8.08061e-105	Venous_EC	RASA4
6.06206e-107	0.809537	0.457	0.193	1.02885e-102	Venous_EC	MARCKS
1.21577e-106	0.88273	0.44	0.181	2.0634e-102	Venous_EC	CEMIP2
2.7233e-103	0.799675	0.269	0.07	4.62198e-99	Venous_EC	LPCAT4
3.02238e-101	0.840949	0.516	0.252	5.12959e-97	Venous_EC	SNCG
1.10533e-100	0.626935	0.87	0.723	1.87597e-96	Venous_EC	CST3
1.01535e-97	0.721864	0.739	0.494	1.72325e-93	Venous_EC	PABPC1
4.07265e-97	0.906644	0.316	0.103	6.9121e-93	Venous_EC	HLA-DQA1
2.13516e-96	0.623648	0.134	0.012	3.6238e-92	Venous_EC	CLEC7A
1.94973e-94	0.789136	0.65	0.401	3.30909e-90	Venous_EC	HMGN3
5.92167e-92	0.629245	0.144	0.016	1.00503e-87	Venous_EC	TIAM1
8.8704e-92	0.780628	0.554	0.296	1.50548e-87	Venous_EC	MARCKSL1
4.62472e-90	0.787295	0.566	0.31	7.84907e-86	Venous_EC	NAMPT
2.57294e-89	0.786208	0.26	0.074	4.3668e-85	Venous_EC	STAB1
5.28872e-89	0.943855	0.432	0.205	8.97602e-85	Venous_EC	TGM2
1.25189e-88	0.701866	0.333	0.122	2.1247e-84	Venous_EC	TPD52L1
3.78591e-88	0.791276	0.72	0.532	6.42545e-84	Venous_EC	ZNF385D
1.03895e-87	0.644882	0.128	0.012	1.76331e-83	Venous_EC	EPB41L3
8.23988e-87	0.956421	0.57	0.332	1.39847e-82	Venous_EC	NCOA7
4.6632e-86	0.748277	0.199	0.043	7.91438e-82	Venous_EC	ROBO1
7.70994e-86	0.989577	0.208	0.048	1.30853e-81	Venous_EC	CYP1B1
1.33233e-84	0.785959	0.394	0.17	2.26123e-80	Venous_EC	TGFBR3
1.71791e-84	0.730401	0.332	0.125	2.91563e-80	Venous_EC	SMAD1
2.31268e-84	0.673596	0.411	0.182	3.92507e-80	Venous_EC	ENTPD1
3.46548e-84	0.689201	0.36	0.144	5.88161e-80	Venous_EC	SHC1
5.29214e-84	0.677324	0.235	0.064	8.98183e-80	Venous_EC	MYOF
1.08059e-83	0.717239	0.526	0.279	1.83399e-79	Venous_EC	SH3BP5
1.16693e-83	0.696463	0.703	0.472	1.98052e-79	Venous_EC	HLA-DPB1
2.04883e-83	0.816597	0.282	0.094	3.47727e-79	Venous_EC	PRXL2A
5.09287e-83	0.582527	0.164	0.029	8.64362e-79	Venous_EC	LHX6
5.73638e-83	0.581426	0.592	0.34	9.73579e-79	Venous_EC	TSHZ2
5.98364e-82	0.652916	0.756	0.549	1.01554e-77	Venous_EC	SDCBP
2.22922e-80	0.699713	0.442	0.212	3.78343e-76	Venous_EC	THSD7A
7.90087e-79	0.781236	0.242	0.072	1.34094e-74	Venous_EC	CNTNAP3B
1.28239e-78	0.68712	0.258	0.081	2.17648e-74	Venous_EC	FAM171A1
6.21307e-78	0.61677	0.201	0.051	1.05448e-73	Venous_EC	CPXM2
3.6031e-77	0.732493	0.294	0.106	6.11518e-73	Venous_EC	RALGAPA2
1.16627e-76	0.612255	0.156	0.028	1.97939e-72	Venous_EC	MYRIP
2.56647e-76	0.727712	0.244	0.075	4.35582e-72	Venous_EC	FOXC1
2.43051e-75	0.671351	0.308	0.117	4.12506e-71	Venous_EC	DAAM1
2.66514e-75	0.619803	0.672	0.437	4.52327e-71	Venous_EC	JAM2
4.99473e-75	0.732074	0.424	0.205	8.47706e-71	Venous_EC	SLC38A2
6.283e-75	0.483583	0.178	0.043	1.06635e-70	Venous_EC	MEOX1
2.58519e-74	0.720991	0.356	0.153	4.38759e-70	Venous_EC	RAI14
1.06202e-73	0.542303	0.132	0.02	1.80246e-69	Venous_EC	LEF1
1.11319e-73	0.76826	0.332	0.136	1.8893e-69	Venous_EC	HHEX
2.14996e-73	0.623056	0.759	0.55	3.64892e-69	Venous_EC	HLA-DPA1
7.00009e-73	0.705083	0.579	0.353	1.18806e-68	Venous_EC	FOXP1
1.4824e-71	0.642573	0.304	0.119	2.51593e-67	Venous_EC	TNFRSF6B
1.73446e-71	0.590147	0.69	0.464	2.94372e-67	Venous_EC	IL6ST
5.19577e-71	0.579031	0.112	0.012	8.81826e-67	Venous_EC	CDKN3
5.37865e-70	1.21545	0.12	0.016	9.12864e-66	Venous_EC	SELE
3.05018e-68	0.639659	0.39	0.185	5.17676e-64	Venous_EC	PKP4
3.94145e-68	0.576526	0.218	0.066	6.68943e-64	Venous_EC	C1orf21
6.83224e-68	0.437703	0.272	0.102	1.15957e-63	Venous_EC	CALML4
1.05891e-67	0.635436	0.12	0.017	1.79719e-63	Venous_EC	CTTNBP2
2.39279e-67	0.652088	0.79	0.622	4.06104e-63	Venous_EC	HLA-DRB1
5.97427e-67	0.653237	0.321	0.136	1.01395e-62	Venous_EC	ASPH
4.05715e-66	0.621731	0.523	0.302	6.8858e-62	Venous_EC	PCDH17
1.36957e-65	0.553169	0.166	0.039	2.32443e-61	Venous_EC	PTAFR
5.89517e-65	0.571521	0.67	0.453	1.00053e-60	Venous_EC	ECSCR
2.62391e-64	0.66202	0.292	0.119	4.45329e-60	Venous_EC	ATP8B1
3.41744e-64	0.587976	0.442	0.235	5.80008e-60	Venous_EC	DIPK2B
4.47929e-64	0.709781	0.26	0.097	7.60225e-60	Venous_EC	CNKSR3
1.00996e-62	0.546301	0.657	0.438	1.7141e-58	Venous_EC	CALCRL
1.84491e-62	0.579162	0.2	0.061	3.13118e-58	Venous_EC	ZNF521
2.11295e-62	0.520793	0.13	0.024	3.58609e-58	Venous_EC	KLHL3
1.10418e-61	0.466591	0.831	0.65	1.87402e-57	Venous_EC	TGFBR2
1.5229e-61	0.644341	0.672	0.476	2.58467e-57	Venous_EC	LY6E
1.54089e-61	0.58663	0.394	0.199	2.6152e-57	Venous_EC	LY96
9.21908e-61	0.528552	0.25	0.095	1.56466e-56	Venous_EC	PPP2R5A
1.13428e-60	0.568776	0.701	0.512	1.92511e-56	Venous_EC	EEF1B2
4.94126e-60	0.651229	0.252	0.096	8.38631e-56	Venous_EC	TSPAN6
1.46175e-59	0.633671	0.473	0.268	2.48088e-55	Venous_EC	MRTFB
2.98875e-59	0.582201	0.137	0.029	5.07251e-55	Venous_EC	SESN3
4.29887e-59	0.565627	0.184	0.054	7.29604e-55	Venous_EC	TBC1D4
6.39971e-59	0.592208	0.374	0.186	1.08616e-54	Venous_EC	MPZL2
9.59456e-59	0.614856	0.282	0.119	1.62839e-54	Venous_EC	RBP5
1.19287e-57	0.536283	0.3	0.133	2.02453e-53	Venous_EC	COTL1
3.7526e-57	0.589515	0.404	0.213	6.36892e-53	Venous_EC	CFI
6.96824e-57	0.585729	0.228	0.085	1.18265e-52	Venous_EC	FBLN2
8.88068e-57	0.96966	0.156	0.042	1.50723e-52	Venous_EC	VCAM1
9.29858e-57	0.561958	0.218	0.077	1.57815e-52	Venous_EC	TESC
1.19801e-56	0.482405	0.258	0.106	2.03326e-52	Venous_EC	ST6GAL1
8.36016e-56	0.36979	0.46	0.272	1.41889e-51	Venous_EC	CFH
1.3058e-55	0.588837	0.37	0.188	2.21621e-51	Venous_EC	RELL1
4.3618e-55	0.556759	0.326	0.154	7.40284e-51	Venous_EC	ITGB4
7.72369e-55	0.535107	0.672	0.477	1.31086e-50	Venous_EC	ZFP36L1
1.70674e-54	0.526118	0.761	0.589	2.89668e-50	Venous_EC	PDLIM1
2.29476e-54	0.507146	0.389	0.207	3.89467e-50	Venous_EC	CD55
2.4295e-54	0.521322	0.182	0.057	4.12335e-50	Venous_EC	DOC2B
5.14689e-54	0.349271	0.883	0.726	8.7353e-50	Venous_EC	PECAM1
1.07983e-53	0.512083	0.753	0.591	1.83268e-49	Venous_EC	GNG5
3.24537e-53	0.516705	0.175	0.053	5.50804e-49	Venous_EC	SLC40A1
3.18249e-52	0.540678	0.204	0.072	5.40133e-48	Venous_EC	KRT222
4.04566e-52	0.576681	0.245	0.099	6.8663e-48	Venous_EC	SPTLC2
1.25981e-51	0.334148	0.717	0.523	2.13815e-47	Venous_EC	CD93
1.7421e-51	0.584112	0.4	0.219	2.9567e-47	Venous_EC	UGCG
3.55662e-51	0.476912	0.219	0.085	6.03629e-47	Venous_EC	CD109
5.51041e-51	0.587748	0.202	0.071	9.35226e-47	Venous_EC	ST8SIA4
1.74856e-50	0.518655	0.253	0.107	2.96765e-46	Venous_EC	TCN2
2.97076e-50	0.51295	0.283	0.129	5.04197e-46	Venous_EC	SEMA6A
8.90174e-50	0.45242	0.622	0.426	1.5108e-45	Venous_EC	TNFRSF1A
3.10278e-49	0.447792	0.872	0.747	5.26604e-45	Venous_EC	IGFBP4
1.14729e-48	0.534313	0.35	0.181	1.94718e-44	Venous_EC	HIPK3
3.03481e-48	0.435239	0.766	0.587	5.15068e-44	Venous_EC	RAMP3
3.04973e-48	0.443262	0.384	0.212	5.176e-44	Venous_EC	SNTB2
8.41038e-48	0.564932	0.18	0.061	1.42741e-43	Venous_EC	PLA1A
1.4147e-47	0.322931	0.91	0.807	2.40103e-43	Venous_EC	GAPDH
7.31236e-47	0.465576	0.561	0.371	1.24105e-42	Venous_EC	CLEC2B
9.87554e-47	0.493658	0.344	0.18	1.67608e-42	Venous_EC	REV3L
1.01105e-46	0.691696	0.334	0.172	1.71595e-42	Venous_EC	ICAM1
1.22096e-46	0.539961	0.446	0.266	2.07222e-42	Venous_EC	HIF1A
1.46989e-46	0.472415	0.342	0.18	2.49469e-42	Venous_EC	SERPINB1
1.33671e-45	0.470731	0.531	0.345	2.26867e-41	Venous_EC	HLA-DMA
1.69755e-45	0.50371	0.458	0.278	2.88108e-41	Venous_EC	MALL
1.87936e-45	0.525427	0.347	0.184	3.18965e-41	Venous_EC	GBP2
6.09381e-45	0.621224	0.342	0.182	1.03424e-40	Venous_EC	ATP2B1
6.13989e-45	0.458967	0.23	0.097	1.04206e-40	Venous_EC	GNG12
2.1023e-44	0.530482	0.403	0.233	3.56802e-40	Venous_EC	CTNNAL1
3.47396e-44	0.495234	0.338	0.18	5.89601e-40	Venous_EC	MDK
7.42717e-44	0.523985	0.284	0.138	1.26054e-39	Venous_EC	RHOJ
1.88522e-43	0.450705	0.501	0.322	3.19959e-39	Venous_EC	ELK3
2.0619e-43	0.528537	0.421	0.25	3.49946e-39	Venous_EC	PIM3
5.47625e-43	0.403309	0.174	0.065	9.2943e-39	Venous_EC	LRATD2
4.42645e-42	0.635599	0.28	0.137	7.51257e-38	Venous_EC	ADM5
6.08193e-42	0.411863	0.553	0.374	1.03223e-37	Venous_EC	ITGA6
1.66407e-41	0.472537	0.341	0.187	2.82427e-37	Venous_EC	PPP3CA
1.88838e-41	0.425084	0.613	0.436	3.20495e-37	Venous_EC	PTMS
5.51377e-41	0.480406	0.289	0.146	9.35797e-37	Venous_EC	CTSS
6.13638e-41	0.493168	0.232	0.103	1.04147e-36	Venous_EC	SEPTIN6
8.90261e-41	0.35244	0.188	0.073	1.51095e-36	Venous_EC	RASA4B
9.53601e-41	0.397687	0.298	0.156	1.61845e-36	Venous_EC	CYTH1
7.14827e-40	0.851187	0.25	0.131	1.2132e-35	Venous_EC	SERPINA3
1.16584e-39	0.310954	0.285	0.154	1.97867e-35	Venous_EC	CCDC69
1.92356e-39	0.384269	0.215	0.098	3.26466e-35	Venous_EC	NEURL1B
2.27111e-39	0.334951	0.264	0.137	3.85452e-35	Venous_EC	C1R
1.1016e-38	0.367074	0.734	0.571	1.86963e-34	Venous_EC	LDHA
1.50772e-38	0.479619	0.188	0.076	2.5589e-34	Venous_EC	SLC29A1
1.69984e-38	0.318156	0.256	0.134	2.88497e-34	Venous_EC	ADGRL2
2.4973e-38	0.572468	0.312	0.169	4.23842e-34	Venous_EC	LITAF
4.1657e-38	0.508935	0.626	0.462	7.07002e-34	Venous_EC	KLF6
1.45979e-37	0.433395	0.166	0.064	2.47756e-33	Venous_EC	CCDC68
1.58467e-37	0.404886	0.484	0.318	2.68951e-33	Venous_EC	NKTR
1.59845e-37	0.417695	0.693	0.536	2.71289e-33	Venous_EC	SLC25A6
2.27538e-37	0.484683	0.191	0.08	3.86177e-33	Venous_EC	FKBP11
2.30742e-37	0.388374	0.228	0.109	3.91614e-33	Venous_EC	NRP2
2.67717e-37	0.401214	0.79	0.643	4.54369e-33	Venous_EC	RNASE1
3.74885e-37	0.430063	0.492	0.327	6.36255e-33	Venous_EC	PPIC
7.92626e-37	0.360354	0.242	0.122	1.34524e-32	Venous_EC	SPNS2
8.36993e-37	0.415746	0.22	0.101	1.42054e-32	Venous_EC	GNS
1.01661e-36	0.435698	0.194	0.082	1.72539e-32	Venous_EC	MCUB
1.06282e-36	0.380535	0.733	0.584	1.80383e-32	Venous_EC	EEF2
1.18997e-36	0.451013	0.285	0.15	2.01962e-32	Venous_EC	GNB4
1.74989e-36	0.385301	0.22	0.103	2.96992e-32	Venous_EC	RAB27A
3.52271e-36	0.456918	0.432	0.274	5.97874e-32	Venous_EC	ADAMTS9
3.67968e-36	0.364433	0.364	0.218	6.24515e-32	Venous_EC	LMO2
1.29093e-35	0.42197	0.378	0.228	2.19097e-31	Venous_EC	CMIP
2.35766e-35	0.373966	0.61	0.445	4.00141e-31	Venous_EC	WSB1
3.69682e-35	0.402699	0.234	0.114	6.27425e-31	Venous_EC	ALDH1A1
4.16029e-35	0.590398	0.274	0.143	7.06084e-31	Venous_EC	ARRDC3
4.72242e-35	0.426709	0.217	0.103	8.01489e-31	Venous_EC	TFF3
6.3596e-35	0.378152	0.272	0.145	1.07935e-30	Venous_EC	F2R
9.95525e-35	0.392603	0.356	0.214	1.6896e-30	Venous_EC	HLA-DQB1
9.96726e-35	0.293939	0.444	0.295	1.69164e-30	Venous_EC	GASK1B
1.02437e-34	0.445109	0.654	0.501	1.73856e-30	Venous_EC	TPM3
1.46569e-34	0.359348	0.644	0.483	2.48756e-30	Venous_EC	ARPC1B
1.61261e-34	0.427295	0.512	0.352	2.73692e-30	Venous_EC	BMPR2
9.37712e-34	0.301662	0.736	0.582	1.59148e-29	Venous_EC	SELENOW
1.35767e-33	0.334586	0.796	0.66	2.30425e-29	Venous_EC	OST4
1.37373e-33	0.418951	0.376	0.23	2.33149e-29	Venous_EC	AHR
2.82575e-33	0.313119	0.457	0.307	4.79587e-29	Venous_EC	PKM
4.14506e-33	0.362992	0.32	0.186	7.035e-29	Venous_EC	CPLX1
9.79217e-33	0.287732	0.215	0.111	1.66193e-28	Venous_EC	MATN2
9.93192e-33	0.356948	0.274	0.149	1.68565e-28	Venous_EC	ABLIM1
1.0249e-32	0.261649	0.232	0.126	1.73945e-28	Venous_EC	TMEM273
2.4749e-32	0.317156	0.703	0.551	4.20041e-28	Venous_EC	TPM4
2.75072e-32	0.30249	0.256	0.139	4.66853e-28	Venous_EC	EVL
5.8295e-32	0.352552	0.193	0.091	9.89383e-28	Venous_EC	FBN1
6.81656e-32	0.358509	0.629	0.473	1.15691e-27	Venous_EC	NOP10
1.26982e-31	0.3246	0.363	0.229	2.15515e-27	Venous_EC	SULF2
1.65235e-31	0.395727	0.26	0.14	2.80437e-27	Venous_EC	NFAT5
1.84616e-31	0.452608	0.32	0.188	3.1333e-27	Venous_EC	SOX4
2.19208e-31	0.441577	0.204	0.097	3.7204e-27	Venous_EC	BIRC3
3.5134e-31	0.344344	0.469	0.318	5.96294e-27	Venous_EC	TOMM5
3.9096e-31	0.438101	0.52	0.368	6.63538e-27	Venous_EC	VMP1
6.29104e-31	0.344918	0.477	0.327	1.06772e-26	Venous_EC	CDC42EP3
7.21142e-31	0.332671	0.638	0.485	1.22392e-26	Venous_EC	YBX3
1.16224e-30	0.399412	0.198	0.094	1.97255e-26	Venous_EC	PDLIM4
1.17339e-30	0.372551	0.224	0.113	1.99147e-26	Venous_EC	LGALS9
1.31474e-30	0.412792	0.317	0.186	2.23138e-26	Venous_EC	NFE2L1
1.68144e-30	0.470427	0.316	0.185	2.85374e-26	Venous_EC	LIMS1
2.20044e-30	0.408247	0.222	0.111	3.73458e-26	Venous_EC	AGPAT2
2.49318e-30	0.414012	0.217	0.108	4.23143e-26	Venous_EC	CLIP1
4.44883e-30	0.354097	0.695	0.55	7.55055e-26	Venous_EC	EIF3E
4.72265e-30	0.308985	0.392	0.255	8.01528e-26	Venous_EC	TAPBP
4.97752e-30	0.236437	0.709	0.562	8.44785e-26	Venous_EC	TXN
1.4683e-29	0.366963	0.426	0.284	2.49199e-25	Venous_EC	ECE1
1.51044e-29	0.244692	0.763	0.623	2.56353e-25	Venous_EC	IFI16
1.52135e-29	0.359127	0.231	0.12	2.58203e-25	Venous_EC	DRAM2
1.78125e-29	0.153185	0.295	0.176	3.02315e-25	Venous_EC	IER3
1.94655e-29	0.322262	0.246	0.135	3.30369e-25	Venous_EC	TPST2
2.86871e-29	0.300805	0.455	0.313	4.86877e-25	Venous_EC	GSTK1
3.85701e-29	0.350568	0.324	0.197	6.54611e-25	Venous_EC	CNIH1
4.95391e-29	0.179136	0.555	0.419	8.40777e-25	Venous_EC	PLSCR1
6.16858e-29	0.337105	0.711	0.572	1.04693e-24	Venous_EC	COMMD6
7.66375e-29	0.263002	0.565	0.418	1.30069e-24	Venous_EC	SERBP1
9.94032e-29	0.278753	0.362	0.234	1.68707e-24	Venous_EC	ERG
1.54131e-28	0.262387	0.77	0.636	2.61591e-24	Venous_EC	SH3BGRL3
2.27508e-28	0.43574	0.233	0.123	3.86126e-24	Venous_EC	LEPR
2.34046e-28	0.284196	0.728	0.587	3.97222e-24	Venous_EC	ATP5MC2
5.30952e-28	0.235246	0.852	0.733	9.01133e-24	Venous_EC	PPIA
6.8733e-28	0.271829	0.721	0.581	1.16654e-23	Venous_EC	LMNA
8.05424e-28	0.441832	0.372	0.239	1.36697e-23	Venous_EC	MBNL1
8.16572e-28	0.163449	0.441	0.316	1.38589e-23	Venous_EC	NRP1
1.03205e-27	0.302273	0.557	0.412	1.7516e-23	Venous_EC	PCBP2
1.04284e-27	0.30177	0.293	0.176	1.76991e-23	Venous_EC	FNIP2
1.84865e-27	0.235455	0.861	0.752	3.13752e-23	Venous_EC	UQCRB
2.64309e-27	0.377753	0.359	0.229	4.48586e-23	Venous_EC	HTRA1
2.98572e-27	0.214577	0.422	0.294	5.06736e-23	Venous_EC	ITGA5
3.33341e-27	0.344853	0.379	0.248	5.65746e-23	Venous_EC	CCDC50
3.91271e-27	0.239667	0.418	0.29	6.64065e-23	Venous_EC	NBDY
4.31872e-27	0.275534	0.692	0.552	7.32974e-23	Venous_EC	SEM1
5.16572e-27	0.329295	0.218	0.116	8.76725e-23	Venous_EC	ABCD4
5.52626e-27	0.29205	0.628	0.485	9.37917e-23	Venous_EC	RAB13
1.04506e-26	0.344316	0.504	0.363	1.77368e-22	Venous_EC	GRN
1.45468e-26	0.350634	0.505	0.364	2.46888e-22	Venous_EC	SEC11A
1.57023e-26	0.348448	0.457	0.319	2.66499e-22	Venous_EC	NUCB1
1.65491e-26	0.249884	0.392	0.267	2.80871e-22	Venous_EC	PIK3C2A
1.7889e-26	0.303678	0.262	0.152	3.03612e-22	Venous_EC	HDGFL3
2.03478e-26	0.206761	0.69	0.552	3.45343e-22	Venous_EC	FXYD5
2.12475e-26	0.211337	0.494	0.363	3.60613e-22	Venous_EC	SOCS2
2.72003e-26	0.277564	0.292	0.178	4.61644e-22	Venous_EC	MYCBP2
5.20038e-26	0.267266	0.418	0.291	8.82609e-22	Venous_EC	RBMS1
5.21231e-26	0.174937	0.503	0.375	8.84634e-22	Venous_EC	HMGN2
5.33451e-26	0.363979	0.306	0.187	9.05373e-22	Venous_EC	PHIP
5.43153e-26	0.237654	0.418	0.293	9.2184e-22	Venous_EC	RBIS
6.18216e-26	0.288959	0.499	0.361	1.04924e-21	Venous_EC	EIF4B
6.32386e-26	0.429615	0.263	0.151	1.07329e-21	Venous_EC	CSRP2
6.54405e-26	0.248785	0.806	0.683	1.11066e-21	Venous_EC	HSP90AB1
7.26478e-26	0.353359	0.26	0.149	1.23298e-21	Venous_EC	LAMC1
7.9357e-26	0.356473	0.613	0.474	1.34685e-21	Venous_EC	ENY2
8.87746e-26	0.292895	0.698	0.564	1.50668e-21	Venous_EC	NOP53
9.86667e-26	0.263513	0.657	0.519	1.67457e-21	Venous_EC	NAP1L1
3.14233e-25	0.320179	0.485	0.349	5.33316e-21	Venous_EC	SNRPF
3.49107e-25	0.375662	0.236	0.132	5.92505e-21	Venous_EC	MEIS2
7.74591e-25	0.245308	0.58	0.445	1.31464e-20	Venous_EC	ZBTB20
1.00004e-24	0.289867	0.371	0.25	1.69726e-20	Venous_EC	MACF1
1.03822e-24	0.267006	0.275	0.169	1.76207e-20	Venous_EC	TRIM22
1.12382e-24	0.36344	0.5	0.365	1.90734e-20	Venous_EC	TNFSF10
2.95683e-24	0.288251	0.332	0.215	5.01833e-20	Venous_EC	SUN1
3.11645e-24	0.352889	0.258	0.151	5.28923e-20	Venous_EC	RAPGEF5
3.715e-24	0.335562	0.241	0.139	6.30509e-20	Venous_EC	DPYSL3
4.7072e-24	0.295349	0.318	0.204	7.98905e-20	Venous_EC	SKAP2
5.89985e-24	0.289106	0.288	0.181	1.00132e-19	Venous_EC	C4orf48
5.96069e-24	0.274934	0.396	0.275	1.01165e-19	Venous_EC	PDCD4
1.14924e-23	0.348914	0.329	0.212	1.95049e-19	Venous_EC	TEK
2.01517e-23	0.262562	0.378	0.258	3.42014e-19	Venous_EC	POLE4
2.98442e-23	0.2495	0.392	0.276	5.06515e-19	Venous_EC	LPAR6
3.14083e-23	0.198817	0.448	0.329	5.33062e-19	Venous_EC	TMEM14C
3.57096e-23	0.325914	0.646	0.518	6.06063e-19	Venous_EC	RAB11A
4.11935e-23	0.281779	0.407	0.284	6.99135e-19	Venous_EC	OSTC
4.61664e-23	0.172388	0.757	0.635	7.83536e-19	Venous_EC	TAGLN2
4.72769e-23	0.333143	0.334	0.218	8.02384e-19	Venous_EC	RPGR
4.82809e-23	0.168097	0.336	0.228	8.19424e-19	Venous_EC	FAM241A
6.47151e-23	0.306473	0.384	0.262	1.09834e-18	Venous_EC	CHD9
1.08514e-22	0.20012	0.42	0.305	1.84171e-18	Venous_EC	XRCC5
1.13607e-22	0.239392	0.294	0.19	1.92814e-18	Venous_EC	INPP1
1.34003e-22	0.245677	0.733	0.608	2.2743e-18	Venous_EC	MYH9
1.38153e-22	0.182524	0.524	0.403	2.34473e-18	Venous_EC	PPDPF
1.44307e-22	0.238135	0.457	0.333	2.44918e-18	Venous_EC	ST13
1.71693e-22	0.287739	0.368	0.25	2.91397e-18	Venous_EC	MYC
1.76737e-22	0.242819	0.324	0.213	2.99958e-18	Venous_EC	TRIOBP
2.61196e-22	0.325105	0.323	0.21	4.43302e-18	Venous_EC	TUBB6
3.00642e-22	0.207309	0.586	0.458	5.10249e-18	Venous_EC	DDX17
3.22865e-22	0.239446	0.774	0.658	5.47967e-18	Venous_EC	NPDC1
3.79886e-22	0.20566	0.314	0.213	6.44742e-18	Venous_EC	MCTP1
4.17057e-22	0.229658	0.391	0.278	7.07829e-18	Venous_EC	RBMX
5.61101e-22	0.296585	0.33	0.218	9.52301e-18	Venous_EC	RSL1D1
6.49582e-22	0.224439	0.312	0.207	1.10247e-17	Venous_EC	IPO11
6.99407e-22	0.380254	0.246	0.145	1.18703e-17	Venous_EC	CISD1
1.13279e-21	0.23873	0.371	0.259	1.92257e-17	Venous_EC	CLIC2
1.43423e-21	0.279796	0.344	0.233	2.43418e-17	Venous_EC	NRN1
2.2539e-21	0.289315	0.362	0.248	3.82533e-17	Venous_EC	MAP3K13
2.28062e-21	0.167042	0.571	0.45	3.87066e-17	Venous_EC	AHNAK
2.34634e-21	0.282948	0.753	0.638	3.98221e-17	Venous_EC	LAPTM4A
3.19143e-21	0.265753	0.294	0.19	5.41649e-17	Venous_EC	SELENON
3.54801e-21	0.297932	0.313	0.205	6.02169e-17	Venous_EC	PHACTR2
3.68807e-21	0.242598	0.326	0.219	6.25939e-17	Venous_EC	SYNCRIP
3.89648e-21	0.205769	0.336	0.232	6.6131e-17	Venous_EC	PLEC
4.48955e-21	0.351979	0.491	0.366	7.61966e-17	Venous_EC	PDK4
4.85091e-21	0.239557	0.358	0.249	8.23296e-17	Venous_EC	TMEM255B
5.45825e-21	0.303678	0.274	0.172	9.26374e-17	Venous_EC	HADHA
6.59516e-21	0.246292	0.749	0.631	1.11933e-16	Venous_EC	CNN3
9.18731e-21	0.232503	0.364	0.256	1.55927e-16	Venous_EC	SYNGR2
1.00698e-20	0.282338	0.34	0.229	1.70905e-16	Venous_EC	FLNA
1.17505e-20	0.378352	0.699	0.591	1.9943e-16	Venous_EC	FOS
1.4319e-20	0.292651	0.472	0.35	2.43023e-16	Venous_EC	C9orf16
1.46616e-20	0.165212	0.489	0.379	2.48837e-16	Venous_EC	SNRPE
1.87714e-20	0.195497	0.551	0.431	3.18589e-16	Venous_EC	HNRNPU
2.08306e-20	0.268652	0.442	0.324	3.53537e-16	Venous_EC	DDX3X
2.64828e-20	0.165675	0.375	0.272	4.49466e-16	Venous_EC	CIB1
3.28062e-20	0.264068	0.418	0.302	5.56788e-16	Venous_EC	ZFAND5
4.32344e-20	0.173294	0.379	0.278	7.33774e-16	Venous_EC	TNRC6B
5.15068e-20	0.188855	0.583	0.463	8.74173e-16	Venous_EC	ANXA1
5.76064e-20	0.22127	0.476	0.36	9.77696e-16	Venous_EC	FAM167B
8.69117e-20	0.185046	0.384	0.28	1.47506e-15	Venous_EC	CAPNS1
9.50464e-20	0.283481	0.496	0.376	1.61313e-15	Venous_EC	HMGN1
1.52564e-19	0.175779	0.356	0.254	2.58932e-15	Venous_EC	TAF1D
1.67066e-19	0.224491	0.496	0.378	2.83544e-15	Venous_EC	CANX
2.02089e-19	0.25964	0.398	0.286	3.42986e-15	Venous_EC	TSPAN4
2.14189e-19	0.292052	0.346	0.237	3.63521e-15	Venous_EC	ERP29
2.54869e-19	0.1638	0.298	0.197	4.32563e-15	Venous_EC	SERPINE1
3.97858e-19	0.214657	0.42	0.312	6.75245e-15	Venous_EC	STAT3
4.70463e-19	0.224637	0.502	0.385	7.9847e-15	Venous_EC	COPS9
4.72939e-19	0.179431	0.692	0.578	8.02672e-15	Venous_EC	UQCR11
5.16041e-19	0.176004	0.594	0.479	8.75825e-15	Venous_EC	NDUFB2
8.05368e-19	0.166561	0.428	0.325	1.36687e-14	Venous_EC	RNF7
1.05097e-18	0.251225	0.438	0.325	1.7837e-14	Venous_EC	EIF3L
1.06808e-18	0.172253	0.476	0.368	1.81274e-14	Venous_EC	CHURC1
1.10627e-18	0.219406	0.33	0.23	1.87756e-14	Venous_EC	CCT3
1.29165e-18	0.264214	0.332	0.23	2.19219e-14	Venous_EC	LSM5
1.40072e-18	0.319529	0.369	0.26	2.37731e-14	Venous_EC	LAMTOR2
1.41697e-18	0.248024	0.332	0.23	2.40489e-14	Venous_EC	TMOD3
1.48357e-18	0.230495	0.574	0.456	2.51792e-14	Venous_EC	EIF3K
1.84012e-18	0.166249	0.579	0.467	3.12305e-14	Venous_EC	S100A16
1.92201e-18	0.175386	0.416	0.312	3.26204e-14	Venous_EC	ANKRD12
1.97714e-18	0.214042	0.716	0.603	3.35561e-14	Venous_EC	KTN1
1.98197e-18	0.183737	0.379	0.277	3.3638e-14	Venous_EC	PNN
2.30299e-18	0.232002	0.369	0.264	3.90863e-14	Venous_EC	EIF3A
3.03562e-18	0.176504	0.485	0.375	5.15206e-14	Venous_EC	ADAM15
5.0352e-18	0.164927	0.735	0.626	8.54574e-14	Venous_EC	HINT1
6.63039e-18	0.163216	0.488	0.379	1.12531e-13	Venous_EC	FKBP2
6.76975e-18	0.154101	0.661	0.551	1.14896e-13	Venous_EC	S100A13
7.90694e-18	0.167769	0.46	0.358	1.34197e-13	Venous_EC	SERP1
1.04805e-17	0.179289	0.667	0.556	1.77875e-13	Venous_EC	SOD1
1.13916e-17	0.184695	0.601	0.488	1.93339e-13	Venous_EC	SNRPD2
1.30991e-17	0.23671	0.45	0.34	2.22319e-13	Venous_EC	EIF3F
1.56666e-17	0.194484	0.654	0.542	2.65893e-13	Venous_EC	SSR4
1.80857e-17	0.247215	0.67	0.559	3.0695e-13	Venous_EC	POLR2L
1.83612e-17	0.166476	0.454	0.353	3.11627e-13	Venous_EC	LDHB
1.8909e-17	0.263294	0.334	0.233	3.20923e-13	Venous_EC	NDUFA8
2.22931e-17	0.19437	0.522	0.411	3.78358e-13	Venous_EC	RBM3
2.31675e-17	0.199826	0.504	0.392	3.93199e-13	Venous_EC	MRPS21
2.48516e-17	0.215206	0.372	0.271	4.21781e-13	Venous_EC	DPYSL2
2.68001e-17	0.200337	0.714	0.606	4.54851e-13	Venous_EC	EIF4A1
2.88845e-17	0.257775	0.366	0.264	4.90228e-13	Venous_EC	TJP1
3.71896e-17	0.192685	0.592	0.481	6.31182e-13	Venous_EC	NUCKS1
5.0836e-17	0.261314	0.562	0.449	8.62788e-13	Venous_EC	NDRG1
5.6762e-17	0.175731	0.594	0.484	9.63365e-13	Venous_EC	UQCRH
6.86799e-17	0.203487	0.431	0.327	1.16563e-12	Venous_EC	MRPL51
1.20196e-16	0.201676	0.751	0.65	2.03996e-12	Venous_EC	NPM1
1.25773e-16	0.265756	0.411	0.304	2.13462e-12	Venous_EC	ODF2L
1.4869e-16	0.177441	0.489	0.384	2.52356e-12	Venous_EC	ATOX1
2.02227e-16	0.156091	0.642	0.535	3.4322e-12	Venous_EC	C4orf3
3.37123e-16	0.1507	0.64	0.536	5.72166e-12	Venous_EC	HSP90B1
4.32614e-16	0.163872	0.48	0.379	7.34232e-12	Venous_EC	CSNK1A1
6.00238e-16	0.259217	0.416	0.314	1.01872e-11	Venous_EC	FUS
1.02516e-15	0.215038	0.62	0.512	1.7399e-11	Venous_EC	PPIB
5.43054e-15	0.190188	0.521	0.418	9.21671e-11	Venous_EC	SELENOH
1.5373e-14	0.163639	0.558	0.458	2.60911e-10	Venous_EC	HNRNPC
2.45959e-308	1.89601	0.48	0.032	4.17442e-304	Arterial_EC	SEMA3G
3.3829e-294	1.71228	0.94	0.588	5.74146e-290	Arterial_EC	SLC9A3R2
1.27559e-272	2.03675	0.524	0.064	2.16493e-268	Arterial_EC	GJA4
4.99801e-252	1.26002	0.959	0.734	8.48263e-248	Arterial_EC	SRGN
6.00698e-245	1.79052	0.388	0.024	1.0195e-240	Arterial_EC	FBLN5
2.11256e-238	1.86739	0.622	0.144	3.58543e-234	Arterial_EC	HEY1
9.08032e-218	1.26564	0.969	0.751	1.54111e-213	Arterial_EC	TM4SF1
8.68225e-216	1.54535	0.796	0.415	1.47355e-211	Arterial_EC	ICAM2
6.86584e-197	1.04785	0.978	0.839	1.16527e-192	Arterial_EC	S100A6
4.51528e-185	1.80298	0.634	0.208	7.66334e-181	Arterial_EC	CXCL12
5.30925e-185	1.2747	0.832	0.48	9.01086e-181	Arterial_EC	PPA1
6.75938e-181	1.58777	0.726	0.332	1.1472e-176	Arterial_EC	RHOB
3.40719e-176	1.52011	0.326	0.029	5.78269e-172	Arterial_EC	GJA5
5.88087e-174	1.78379	0.462	0.095	9.98101e-170	Arterial_EC	IGF2
2.49046e-164	1.21237	0.247	0.011	4.22681e-160	Arterial_EC	TSPAN2
3.76678e-153	1.68538	0.73	0.376	6.39298e-149	Arterial_EC	DEPP1
8.7151e-152	1.2723	0.261	0.018	1.47913e-147	Arterial_EC	PCSK5
2.82224e-148	1.69868	0.361	0.062	4.78991e-144	Arterial_EC	ADAMTS6
3.28402e-145	1.49212	0.626	0.269	5.57364e-141	Arterial_EC	STMN1
1.36424e-144	1.55411	0.227	0.011	2.31538e-140	Arterial_EC	SSUH2
3.17002e-137	1.43973	0.345	0.063	5.38016e-133	Arterial_EC	LTBP4
4.92842e-133	1.21805	0.687	0.318	8.36451e-129	Arterial_EC	PALMD
2.69392e-132	1.49406	0.497	0.15	4.57212e-128	Arterial_EC	PPP1R14A
1.02524e-129	1.2679	0.69	0.372	1.74003e-125	Arterial_EC	ATP1B3
1.08396e-129	1.13424	0.268	0.032	1.8397e-125	Arterial_EC	PLLP
2.43403e-129	1.2088	0.569	0.2	4.13103e-125	Arterial_EC	EFNB2
7.67318e-125	1.17021	0.423	0.104	1.30229e-120	Arterial_EC	ARL15
9.53201e-123	1.73579	0.44	0.124	1.61777e-118	Arterial_EC	EDN1
1.8289e-122	1.32666	0.181	0.007	3.10401e-118	Arterial_EC	PI16
1.76794e-120	1.47508	0.226	0.021	3.00055e-116	Arterial_EC	SERPINE2
4.21532e-116	1.10189	0.838	0.56	7.15425e-112	Arterial_EC	ID1
5.08358e-116	1.09507	0.738	0.396	8.62785e-112	Arterial_EC	PODXL
1.33546e-115	0.773437	0.95	0.798	2.26654e-111	Arterial_EC	RAMP2
3.7373e-110	0.67126	0.277	0.042	6.34295e-106	Arterial_EC	EGFL8
1.4771e-107	1.2874	0.351	0.087	2.50694e-103	Arterial_EC	ATP13A3
3.79941e-103	0.8884	0.839	0.607	6.44836e-99	Arterial_EC	STOM
2.46762e-102	1.17723	0.552	0.241	4.18805e-98	Arterial_EC	OCIAD2
2.36952e-99	1.67203	0.395	0.117	4.02156e-95	Arterial_EC	IGFBP3
4.69421e-96	1.2572	0.559	0.257	7.96702e-92	Arterial_EC	KCTD12
1.88292e-94	1.447	0.876	0.723	3.1957e-90	Arterial_EC	MGP
3.15652e-92	0.807011	0.855	0.671	5.35724e-88	Arterial_EC	CALM1
4.31284e-91	0.991442	0.635	0.316	7.31974e-87	Arterial_EC	ADGRF5
8.52996e-91	1.18031	0.368	0.107	1.4477e-86	Arterial_EC	SLC6A6
2.06348e-88	1.15212	0.418	0.148	3.50215e-84	Arterial_EC	MECOM
3.83829e-85	0.685428	0.907	0.746	6.51435e-81	Arterial_EC	CRIP2
1.03511e-84	1.15393	0.386	0.133	1.75679e-80	Arterial_EC	JAG1
1.88124e-84	1.11776	0.192	0.025	3.19284e-80	Arterial_EC	SULF1
3.2824e-83	1.08896	0.439	0.164	5.57089e-79	Arterial_EC	NUDT4
2.86267e-81	0.974477	0.349	0.104	4.85852e-77	Arterial_EC	JAG2
3.82319e-81	1.00578	0.299	0.075	6.48872e-77	Arterial_EC	SYNJ2
1.72266e-80	1.04818	0.666	0.416	2.9237e-76	Arterial_EC	GLUL
8.86261e-79	0.867885	0.751	0.51	1.50416e-74	Arterial_EC	MRPL33
1.85278e-78	1.04202	0.321	0.09	3.14453e-74	Arterial_EC	ALPL
2.25651e-78	0.951876	0.641	0.365	3.82975e-74	Arterial_EC	CAVIN3
4.28578e-78	0.768982	0.822	0.567	7.27382e-74	Arterial_EC	CD9
1.22672e-77	0.996018	0.372	0.126	2.08199e-73	Arterial_EC	CD58
2.30798e-77	1.29015	0.225	0.048	3.91711e-73	Arterial_EC	CLIC3
7.67768e-77	0.950655	0.255	0.056	1.30306e-72	Arterial_EC	FUT8
1.12165e-76	0.641061	0.111	0.003	1.90366e-72	Arterial_EC	TMEM178A
9.09658e-76	0.676575	0.869	0.622	1.54387e-71	Arterial_EC	PLPP1
2.46743e-75	0.878212	0.664	0.407	4.18772e-71	Arterial_EC	CAPZA2
1.97795e-73	0.993449	0.625	0.351	3.35698e-69	Arterial_EC	ISG15
1.14407e-72	0.741055	0.868	0.682	1.94172e-68	Arterial_EC	CAV1
3.11711e-72	0.855461	0.417	0.157	5.29035e-68	Arterial_EC	AIF1L
1.04728e-69	0.795917	0.761	0.557	1.77745e-65	Arterial_EC	RHOC
4.48051e-68	0.619379	0.902	0.769	7.60433e-64	Arterial_EC	MYL12B
9.84154e-68	0.700563	0.2	0.036	1.67031e-63	Arterial_EC	ARHGAP4
2.55721e-67	1.01255	0.306	0.094	4.34009e-63	Arterial_EC	FBLN2
3.43597e-67	0.776696	0.266	0.069	5.83152e-63	Arterial_EC	TM6SF1
1.83946e-64	0.366569	0.122	0.009	3.12192e-60	Arterial_EC	ADORA2A
2.22532e-64	0.752159	0.22	0.048	3.77681e-60	Arterial_EC	PRKX
3.10744e-64	0.960721	0.299	0.093	5.27395e-60	Arterial_EC	MAP1B
5.31453e-63	0.991964	0.256	0.069	9.01982e-59	Arterial_EC	FGL2
6.12975e-62	0.958082	0.719	0.484	1.04034e-57	Arterial_EC	CRIP1
1.07571e-61	0.904413	0.543	0.285	1.82569e-57	Arterial_EC	EMP3
1.23623e-61	0.903174	0.331	0.118	2.09813e-57	Arterial_EC	RGS3
1.26964e-61	0.915817	0.382	0.15	2.15484e-57	Arterial_EC	MMP2
1.50457e-61	0.882225	0.343	0.126	2.55356e-57	Arterial_EC	TBC1D1
5.23843e-61	0.709109	0.647	0.375	8.89066e-57	Arterial_EC	IL32
1.40921e-60	0.873258	0.69	0.453	2.39172e-56	Arterial_EC	IFI6
8.14523e-60	0.762207	0.745	0.535	1.38241e-55	Arterial_EC	MTUS1
4.22886e-57	1.35411	0.198	0.051	7.17723e-53	Arterial_EC	TMEM100
6.63047e-57	1.00112	0.518	0.27	1.12532e-52	Arterial_EC	ADAMTS1
4.66584e-56	0.769296	0.365	0.145	7.91886e-52	Arterial_EC	PTP4A3
1.34986e-55	0.867203	0.5	0.269	2.29099e-51	Arterial_EC	MAST4
2.61925e-55	0.751915	0.496	0.253	4.44539e-51	Arterial_EC	LAP3
1.61687e-53	0.701065	0.237	0.068	2.74415e-49	Arterial_EC	LPCAT2
3.4745e-53	0.771172	0.484	0.252	5.89693e-49	Arterial_EC	MAP4
1.47697e-52	1.46935	0.433	0.221	2.50671e-48	Arterial_EC	FABP4
2.05634e-51	0.624352	0.787	0.584	3.49003e-47	Arterial_EC	ATP5PF
3.53792e-51	0.465881	0.239	0.072	6.00456e-47	Arterial_EC	DBNDD2
5.2572e-51	0.739607	0.549	0.306	8.92251e-47	Arterial_EC	ARID5B
2.634e-50	0.810841	0.722	0.516	4.47043e-46	Arterial_EC	SAT1
6.07052e-50	0.531792	0.122	0.016	1.03029e-45	Arterial_EC	GLIPR2
8.45112e-50	0.528141	0.131	0.02	1.43432e-45	Arterial_EC	MPPED2
9.38952e-50	0.673331	0.732	0.529	1.59359e-45	Arterial_EC	BST2
1.78557e-49	0.61836	0.891	0.768	3.03047e-45	Arterial_EC	HSPB1
1.78783e-49	0.724553	0.248	0.078	3.03431e-45	Arterial_EC	CCDC3
4.34531e-49	0.59458	0.756	0.535	7.37486e-45	Arterial_EC	ATP1A1
7.994e-49	1.01646	0.406	0.199	1.35674e-44	Arterial_EC	S100A4
2.84968e-48	0.742951	0.508	0.278	4.83647e-44	Arterial_EC	UTRN
2.10035e-47	0.691496	0.576	0.35	3.56471e-43	Arterial_EC	COX5A
4.27075e-47	0.479159	0.517	0.285	7.24832e-43	Arterial_EC	SOX17
4.97774e-46	0.69608	0.437	0.221	8.44822e-42	Arterial_EC	ADD1
6.52615e-46	0.767303	0.393	0.188	1.10762e-41	Arterial_EC	CTTNBP2NL
6.94156e-45	0.659209	0.277	0.103	1.17812e-40	Arterial_EC	AZIN1
2.84969e-44	0.713053	0.579	0.366	4.83649e-40	Arterial_EC	GSTO1
2.87165e-44	0.717939	0.333	0.143	4.87376e-40	Arterial_EC	ASRGL1
2.92233e-43	0.624461	0.716	0.529	4.95978e-39	Arterial_EC	GABARAPL2
3.4034e-41	0.791498	0.214	0.069	5.77625e-37	Arterial_EC	ELN
3.89736e-41	0.548888	0.809	0.677	6.6146e-37	Arterial_EC	POMP
4.99052e-41	0.514624	0.124	0.022	8.46991e-37	Arterial_EC	RSPO3
9.36478e-41	0.719583	0.412	0.212	1.58939e-36	Arterial_EC	MCTP1
1.12305e-40	0.600393	0.364	0.172	1.90604e-36	Arterial_EC	ITSN2
1.20229e-40	0.838387	0.244	0.09	2.04052e-36	Arterial_EC	FILIP1L
2.44971e-40	0.528294	0.806	0.646	4.15765e-36	Arterial_EC	TAGLN2
2.69597e-40	0.622623	0.439	0.233	4.5756e-36	Arterial_EC	CD46
4.71151e-40	0.545732	0.78	0.592	7.99637e-36	Arterial_EC	DSTN
1.12026e-39	0.631166	0.498	0.287	1.9013e-35	Arterial_EC	UACA
3.29143e-39	0.652383	0.213	0.07	5.58621e-35	Arterial_EC	VEGFC
1.62331e-38	0.535628	0.737	0.541	2.75508e-34	Arterial_EC	ID3
4.21077e-38	0.545142	0.539	0.325	7.14651e-34	Arterial_EC	SOX18
4.90676e-38	0.731866	0.305	0.136	8.32775e-34	Arterial_EC	HES4
5.17032e-38	0.60622	0.272	0.11	8.77507e-34	Arterial_EC	HMOX2
1.82864e-37	0.618858	0.48	0.279	3.10356e-33	Arterial_EC	PDCD4
1.40315e-36	0.55207	0.718	0.513	2.38143e-32	Arterial_EC	CLDN5
2.11112e-36	0.667218	0.433	0.24	3.583e-32	Arterial_EC	PKIG
3.45146e-36	0.642618	0.476	0.278	5.85782e-32	Arterial_EC	PLS3
5.90214e-36	0.559535	0.303	0.138	1.00171e-31	Arterial_EC	ACE
1.11716e-35	0.556723	0.294	0.129	1.89605e-31	Arterial_EC	HSPA12B
1.15731e-35	0.533493	0.265	0.112	1.96419e-31	Arterial_EC	PDGFB
1.16985e-35	0.58097	0.616	0.415	1.98547e-31	Arterial_EC	CD151
2.71412e-35	0.615575	0.548	0.354	4.6064e-31	Arterial_EC	PTTG1IP
9.88405e-35	0.45373	0.33	0.158	1.67752e-30	Arterial_EC	FN1
1.39014e-34	0.453996	0.241	0.096	2.35934e-30	Arterial_EC	C19orf33
2.98732e-34	0.545753	0.266	0.113	5.07008e-30	Arterial_EC	RFTN1
7.93046e-34	0.569784	0.31	0.146	1.34596e-29	Arterial_EC	NUDT14
1.32563e-33	0.504471	0.173	0.056	2.24986e-29	Arterial_EC	AQP7
1.56167e-33	0.708557	0.19	0.066	2.65047e-29	Arterial_EC	ANXA3
5.90044e-33	0.551835	0.519	0.324	1.00142e-28	Arterial_EC	AKAP13
1.09137e-32	0.561988	0.216	0.082	1.85227e-28	Arterial_EC	TUSC3
1.17946e-32	0.589349	0.248	0.103	2.00178e-28	Arterial_EC	GATA2
1.47977e-32	0.52853	0.507	0.313	2.51147e-28	Arterial_EC	DOCK9
1.60925e-32	0.619111	0.275	0.124	2.73123e-28	Arterial_EC	ABRACL
1.70992e-32	0.657361	0.312	0.151	2.90208e-28	Arterial_EC	CFAP36
2.81891e-32	0.570728	0.515	0.322	4.78425e-28	Arterial_EC	TLE5
4.68325e-32	0.455304	0.848	0.724	7.94841e-28	Arterial_EC	PFN1
7.28189e-32	0.617559	0.207	0.077	1.23588e-27	Arterial_EC	ITPR2
1.89267e-31	0.49955	0.572	0.378	3.21224e-27	Arterial_EC	ADAM15
2.59651e-31	0.54022	0.438	0.255	4.4068e-27	Arterial_EC	LIMA1
2.93535e-31	0.430915	0.178	0.061	4.98187e-27	Arterial_EC	PKN3
3.82197e-31	0.814585	0.314	0.167	6.48664e-27	Arterial_EC	LTC4S
1.14433e-30	0.51553	0.542	0.354	1.94216e-26	Arterial_EC	CYB5R3
1.30842e-30	0.573231	0.324	0.163	2.22065e-26	Arterial_EC	SLC14A1
1.8046e-30	0.435203	0.19	0.07	3.06276e-26	Arterial_EC	KCNN3
1.88191e-30	0.584275	0.418	0.241	3.19397e-26	Arterial_EC	NAA10
2.4107e-30	0.483869	0.578	0.385	4.09143e-26	Arterial_EC	CLIC4
2.77182e-30	0.351321	0.637	0.444	4.70433e-26	Arterial_EC	KLF2
8.25853e-30	0.508925	0.221	0.091	1.40164e-25	Arterial_EC	DLL4
9.53347e-30	0.474785	0.249	0.109	1.61802e-25	Arterial_EC	NPTN
4.7359e-29	0.179415	0.679	0.505	8.03777e-25	Arterial_EC	VAMP5
5.0174e-29	0.480373	0.68	0.518	8.51553e-25	Arterial_EC	TSPO
1.11029e-28	0.440666	0.511	0.327	1.88439e-24	Arterial_EC	PIK3R3
9.69503e-28	0.471632	0.334	0.177	1.64544e-23	Arterial_EC	GFOD1
2.07242e-27	0.446127	0.636	0.453	3.51731e-23	Arterial_EC	PTPRB
2.31683e-27	0.398622	0.846	0.718	3.93212e-23	Arterial_EC	ANXA2
2.48171e-27	0.517593	0.378	0.214	4.21195e-23	Arterial_EC	PCMTD1
2.88024e-27	0.410955	0.747	0.585	4.88835e-23	Arterial_EC	CAVIN1
4.14236e-27	0.495943	0.516	0.339	7.0304e-23	Arterial_EC	ARL6IP5
1.02415e-26	0.342775	0.319	0.174	1.73819e-22	Arterial_EC	DHRS3
2.45787e-26	0.429362	0.151	0.05	4.1715e-22	Arterial_EC	SYT11
3.23127e-26	0.448742	0.86	0.752	5.48412e-22	Arterial_EC	CALM2
4.75735e-26	0.50634	0.326	0.175	8.07417e-22	Arterial_EC	MRPL17
5.67976e-26	0.585134	0.749	0.639	9.63969e-22	Arterial_EC	SNX3
5.97116e-26	0.378653	0.7	0.526	1.01342e-21	Arterial_EC	CALD1
1.53681e-25	0.190138	0.455	0.301	2.60828e-21	Arterial_EC	CFH
1.71102e-25	0.446792	0.69	0.532	2.90395e-21	Arterial_EC	ARPC2
2.33383e-25	0.45403	0.602	0.426	3.96098e-21	Arterial_EC	HEG1
2.99528e-25	0.545515	0.336	0.185	5.0836e-21	Arterial_EC	MCAM
4.62712e-25	0.321198	0.699	0.526	7.85314e-21	Arterial_EC	ADGRL4
5.26946e-25	0.499707	0.228	0.104	8.94333e-21	Arterial_EC	TNFRSF4
6.84641e-25	0.609725	0.248	0.123	1.16197e-20	Arterial_EC	DST
7.75416e-25	0.441717	0.347	0.195	1.31604e-20	Arterial_EC	ARL2BP
9.99354e-25	0.445956	0.457	0.29	1.6961e-20	Arterial_EC	FDPS
2.27703e-24	0.413733	0.248	0.12	3.86458e-20	Arterial_EC	PTPN14
2.57908e-24	0.281025	0.198	0.086	4.37721e-20	Arterial_EC	IGLL5
3.26542e-24	0.800866	0.304	0.163	5.54206e-20	Arterial_EC	FCN3
3.34777e-24	0.366752	0.615	0.442	5.68183e-20	Arterial_EC	GNAI2
6.37428e-24	0.573741	0.216	0.101	1.08184e-19	Arterial_EC	CLDN15
8.03693e-24	0.434474	0.27	0.137	1.36403e-19	Arterial_EC	F11R
1.22926e-23	0.389461	0.266	0.138	2.08631e-19	Arterial_EC	EPHA4
1.63722e-23	0.468012	0.547	0.379	2.77869e-19	Arterial_EC	TINAGL1
2.07017e-23	0.406497	0.24	0.116	3.5135e-19	Arterial_EC	EIF2AK4
2.31828e-23	0.51541	0.22	0.102	3.93459e-19	Arterial_EC	FBN1
2.83768e-23	0.438739	0.29	0.155	4.81612e-19	Arterial_EC	AK1
4.0901e-23	0.470647	0.371	0.22	6.94172e-19	Arterial_EC	ABL2
7.57327e-23	0.424627	0.352	0.205	1.28534e-18	Arterial_EC	SPTAN1
1.01239e-22	0.43067	0.671	0.512	1.71823e-18	Arterial_EC	ESAM
1.04737e-22	0.45799	0.33	0.187	1.7776e-18	Arterial_EC	SEC11C
1.087e-22	0.531821	0.203	0.092	1.84486e-18	Arterial_EC	C8orf33
1.13272e-22	0.448053	0.219	0.102	1.92245e-18	Arterial_EC	EXOC6
1.4637e-22	0.454789	0.296	0.16	2.4842e-18	Arterial_EC	RRAS
1.82135e-22	0.450837	0.599	0.441	3.0912e-18	Arterial_EC	SWAP70
1.94516e-22	0.510503	0.748	0.642	3.30133e-18	Arterial_EC	RDX
2.43247e-22	0.480319	0.265	0.137	4.12839e-18	Arterial_EC	CDC42BPA
3.09386e-22	0.445012	0.243	0.12	5.25089e-18	Arterial_EC	PDLIM7
4.1052e-22	0.517818	0.315	0.177	6.96735e-18	Arterial_EC	AOPEP
1.06308e-21	0.339516	0.748	0.596	1.80427e-17	Arterial_EC	ITGB1
1.37104e-21	0.453224	0.451	0.296	2.32693e-17	Arterial_EC	PSMB6
1.84204e-21	0.429594	0.588	0.427	3.12632e-17	Arterial_EC	CD34
4.0167e-21	0.455193	0.277	0.149	6.81714e-17	Arterial_EC	CRYBG3
4.19072e-21	0.481342	0.327	0.19	7.11249e-17	Arterial_EC	C4orf48
5.76082e-21	0.426106	0.377	0.232	9.77726e-17	Arterial_EC	ARPC5L
7.21586e-21	0.239277	0.425	0.282	1.22468e-16	Arterial_EC	CTSB
8.40704e-21	0.357747	0.297	0.169	1.42684e-16	Arterial_EC	TMEM47
1.08392e-20	0.343315	0.615	0.456	1.83963e-16	Arterial_EC	FIS1
1.22517e-20	0.371962	0.362	0.221	2.07935e-16	Arterial_EC	TMEM30A
1.30735e-20	0.754919	0.236	0.129	2.21884e-16	Arterial_EC	ENPP2
1.47831e-20	0.285242	0.671	0.514	2.50899e-16	Arterial_EC	S1PR1
2.98739e-20	0.424321	0.371	0.229	5.0702e-16	Arterial_EC	PTPRM
3.64998e-20	0.37884	0.294	0.166	6.19474e-16	Arterial_EC	ITPRID2
3.73047e-20	0.353676	0.213	0.104	6.33135e-16	Arterial_EC	DHRS7B
4.96989e-20	0.200868	0.613	0.461	8.43491e-16	Arterial_EC	SEC14L1
5.09557e-20	0.321485	0.683	0.528	8.64819e-16	Arterial_EC	CD81
5.62008e-20	0.32021	0.615	0.458	9.5384e-16	Arterial_EC	EIF4G2
6.58085e-20	0.352117	0.538	0.382	1.1169e-15	Arterial_EC	ENO1
6.59911e-20	0.356936	0.331	0.197	1.12e-15	Arterial_EC	CALU
1.11383e-19	0.496744	0.23	0.117	1.8904e-15	Arterial_EC	DYNLT3
1.24013e-19	0.413447	0.194	0.091	2.10476e-15	Arterial_EC	IFIT3
1.35342e-19	0.436576	0.228	0.116	2.29703e-15	Arterial_EC	PREX1
1.43665e-19	0.408237	0.239	0.124	2.43829e-15	Arterial_EC	CCSER2
2.14621e-19	0.467627	0.609	0.467	3.64255e-15	Arterial_EC	HERPUD1
2.60062e-19	0.288104	0.731	0.584	4.41377e-15	Arterial_EC	ATP6V0E1
2.76564e-19	0.352109	0.232	0.12	4.69385e-15	Arterial_EC	MSRB3
3.73413e-19	0.734908	0.412	0.272	6.33757e-15	Arterial_EC	CCN2
4.03995e-19	0.357886	0.692	0.556	6.85661e-15	Arterial_EC	CD93
4.0469e-19	0.396586	0.186	0.086	6.86841e-15	Arterial_EC	TUBA4A
4.36892e-19	0.379267	0.503	0.353	7.41493e-15	Arterial_EC	SYNPO
6.89788e-19	0.341708	0.256	0.14	1.17071e-14	Arterial_EC	PREX2
7.02081e-19	0.315334	0.621	0.469	1.19157e-14	Arterial_EC	ARGLU1
8.48259e-19	0.349558	0.631	0.48	1.43967e-14	Arterial_EC	JAM2
1.27842e-18	0.372547	0.33	0.2	2.16974e-14	Arterial_EC	PNP
1.36619e-18	0.317011	0.673	0.525	2.31869e-14	Arterial_EC	SEC61B
1.40812e-18	0.314058	0.359	0.226	2.38986e-14	Arterial_EC	NCKAP1
1.73187e-18	0.347906	0.533	0.383	2.93932e-14	Arterial_EC	WWTR1
3.35775e-18	0.424928	0.654	0.515	5.69878e-14	Arterial_EC	NDUFC2
3.48662e-18	0.323636	0.332	0.204	5.91748e-14	Arterial_EC	SRP72
3.60362e-18	0.333065	0.669	0.524	6.11606e-14	Arterial_EC	CD99
3.8876e-18	0.295004	0.677	0.53	6.59803e-14	Arterial_EC	RNASEK
4.56604e-18	0.394491	0.366	0.232	7.74949e-14	Arterial_EC	IFI27L2
4.8136e-18	0.362984	0.427	0.286	8.16964e-14	Arterial_EC	TRAPPC1
6.22165e-18	0.338875	0.744	0.614	1.05594e-13	Arterial_EC	RHOA
6.42272e-18	0.29311	0.524	0.38	1.09006e-13	Arterial_EC	SELENOM
6.56401e-18	0.354379	0.359	0.228	1.11404e-13	Arterial_EC	DDAH2
7.30187e-18	0.364846	0.306	0.183	1.23927e-13	Arterial_EC	ZBTB38
1.208e-17	0.386621	0.594	0.452	2.05022e-13	Arterial_EC	ACTN4
1.4064e-17	0.303619	0.33	0.209	2.38694e-13	Arterial_EC	NES
1.40686e-17	0.392328	0.613	0.47	2.38771e-13	Arterial_EC	BCAM
1.68895e-17	0.382887	0.378	0.244	2.86649e-13	Arterial_EC	MTCH1
1.83983e-17	0.496479	0.266	0.155	3.12256e-13	Arterial_EC	KPNA2
1.84034e-17	0.415723	0.234	0.127	3.12343e-13	Arterial_EC	SIPA1L2
2.03722e-17	0.64108	0.454	0.33	3.45757e-13	Arterial_EC	RCAN1
2.09832e-17	0.33707	0.501	0.358	3.56127e-13	Arterial_EC	ARPC5
2.1151e-17	0.232298	0.312	0.198	3.58975e-13	Arterial_EC	NOTCH4
2.31112e-17	0.34511	0.289	0.17	3.92243e-13	Arterial_EC	LEPROTL1
4.34985e-17	0.417611	0.337	0.212	7.38257e-13	Arterial_EC	SLFN5
4.40482e-17	0.421944	0.309	0.187	7.47586e-13	Arterial_EC	APOL3
4.73231e-17	0.338901	0.524	0.381	8.03168e-13	Arterial_EC	ISCU
4.98553e-17	0.347307	0.283	0.167	8.46144e-13	Arterial_EC	ABLIM1
6.03847e-17	0.270137	0.415	0.282	1.02485e-12	Arterial_EC	PDLIM5
6.04154e-17	0.277181	0.375	0.249	1.02537e-12	Arterial_EC	ASS1
7.26359e-17	0.362705	0.276	0.161	1.23278e-12	Arterial_EC	TMEM14A
7.28433e-17	0.316398	0.613	0.47	1.2363e-12	Arterial_EC	CDH5
9.02412e-17	0.277851	0.222	0.122	1.53157e-12	Arterial_EC	FZD6
1.66962e-16	0.231921	0.798	0.672	2.83368e-12	Arterial_EC	NPDC1
1.94089e-16	0.349618	0.519	0.379	3.29407e-12	Arterial_EC	ARL6IP4
2.23293e-16	0.439177	0.413	0.283	3.78973e-12	Arterial_EC	GIMAP1
3.43358e-16	0.292137	0.429	0.298	5.82748e-12	Arterial_EC	GTF2A2
3.49971e-16	0.409059	0.245	0.138	5.93972e-12	Arterial_EC	NTPCR
3.96968e-16	0.396814	0.255	0.146	6.73734e-12	Arterial_EC	ITGAV
5.79847e-16	0.367598	0.248	0.141	9.84116e-12	Arterial_EC	PEPD
6.41735e-16	0.492664	0.357	0.24	1.08915e-11	Arterial_EC	CD55
7.62642e-16	0.444536	0.359	0.235	1.29436e-11	Arterial_EC	MYL9
7.69134e-16	0.312246	0.436	0.303	1.30537e-11	Arterial_EC	PSMA6
7.97687e-16	0.283448	0.337	0.22	1.35383e-11	Arterial_EC	ZEB1
8.89662e-16	0.354444	0.328	0.208	1.50993e-11	Arterial_EC	ARL5A
1.03878e-15	0.362233	0.569	0.432	1.76302e-11	Arterial_EC	MMRN2
1.33307e-15	0.381257	0.345	0.224	2.26249e-11	Arterial_EC	FEZ2
1.35517e-15	0.348505	0.731	0.61	2.3e-11	Arterial_EC	CLEC14A
1.41279e-15	0.328325	0.311	0.194	2.39778e-11	Arterial_EC	UBE2J1
1.47423e-15	0.28515	0.776	0.655	2.50206e-11	Arterial_EC	SH3BGRL3
1.74272e-15	0.506567	0.259	0.152	2.95774e-11	Arterial_EC	TAGLN
1.84414e-15	0.359089	0.401	0.273	3.12988e-11	Arterial_EC	LIMS2
1.96122e-15	0.300843	0.267	0.159	3.32858e-11	Arterial_EC	IFNAR2
2.75939e-15	0.275057	0.69	0.558	4.68324e-11	Arterial_EC	ARPC3
2.95316e-15	0.259842	0.446	0.319	5.01211e-11	Arterial_EC	TBCB
3.91012e-15	0.22734	0.501	0.374	6.63626e-11	Arterial_EC	EIF5B
4.29406e-15	0.158203	0.42	0.307	7.28788e-11	Arterial_EC	TUBB4B
5.10493e-15	0.45366	0.233	0.133	8.66408e-11	Arterial_EC	SOS1
5.40668e-15	0.290643	0.596	0.462	9.17621e-11	Arterial_EC	NEDD9
6.2527e-15	0.287992	0.263	0.159	1.06121e-10	Arterial_EC	ADIPOR2
8.66042e-15	0.274226	0.783	0.667	1.46985e-10	Arterial_EC	RNASE1
1.10474e-14	0.399835	0.327	0.214	1.87496e-10	Arterial_EC	HSD17B12
1.1106e-14	0.357533	0.274	0.166	1.88492e-10	Arterial_EC	SP110
1.5989e-14	0.163908	0.576	0.452	2.71364e-10	Arterial_EC	YWHAH
1.81662e-14	0.265025	0.504	0.374	3.08316e-10	Arterial_EC	BEX3
1.90846e-14	0.275944	0.32	0.207	3.23904e-10	Arterial_EC	EFCAB14
2.05288e-14	0.340911	0.376	0.255	3.48414e-10	Arterial_EC	RAD21
2.20745e-14	0.273101	0.465	0.339	3.74648e-10	Arterial_EC	AP2M1
2.37218e-14	0.320192	0.255	0.152	4.02606e-10	Arterial_EC	PRXL2C
2.5785e-14	0.355253	0.345	0.228	4.37622e-10	Arterial_EC	PPP1CA
3.04405e-14	0.274571	0.516	0.386	5.16637e-10	Arterial_EC	NDUFB7
3.09351e-14	0.263258	0.639	0.508	5.25031e-10	Arterial_EC	ARPC1B
3.33507e-14	0.303752	0.443	0.317	5.66029e-10	Arterial_EC	RAP1A
3.69359e-14	0.27799	0.736	0.614	6.26877e-10	Arterial_EC	COX7A2
5.02969e-14	0.310869	0.384	0.264	8.53639e-10	Arterial_EC	PAXX
6.04309e-14	0.314244	0.392	0.271	1.02563e-09	Arterial_EC	BCAP29
8.18313e-14	0.258503	0.539	0.411	1.38884e-09	Arterial_EC	MICOS10
8.30485e-14	0.299165	0.302	0.194	1.4095e-09	Arterial_EC	MEF2A
8.86383e-14	0.181142	0.585	0.463	1.50437e-09	Arterial_EC	NDUFA11
8.90194e-14	0.318316	0.555	0.426	1.51084e-09	Arterial_EC	SEPTIN7
1.30863e-13	0.23852	0.684	0.558	2.221e-09	Arterial_EC	NDUFS5
1.37325e-13	0.278585	0.651	0.525	2.33069e-09	Arterial_EC	NEDD8
1.74986e-13	0.287797	0.291	0.185	2.96986e-09	Arterial_EC	ILK
2.95823e-13	0.317291	0.448	0.326	5.02071e-09	Arterial_EC	TUBA1A
3.21641e-13	0.294043	0.28	0.178	5.45889e-09	Arterial_EC	CNOT6L
3.27366e-13	0.346513	0.311	0.203	5.55605e-09	Arterial_EC	RALB
3.7642e-13	0.342433	0.374	0.258	6.38859e-09	Arterial_EC	THSD7A
4.73074e-13	0.356128	0.284	0.183	8.02901e-09	Arterial_EC	CCN3
5.46504e-13	0.300207	0.359	0.247	9.27526e-09	Arterial_EC	NRN1
5.76471e-13	0.199432	0.544	0.425	9.78387e-09	Arterial_EC	CHMP2A
6.13312e-13	0.344273	0.401	0.284	1.04091e-08	Arterial_EC	TMED10
6.2201e-13	0.262333	0.527	0.404	1.05568e-08	Arterial_EC	PSMA4
7.82802e-13	0.321357	0.284	0.181	1.32857e-08	Arterial_EC	PIN1
8.63033e-13	0.152264	0.607	0.493	1.46474e-08	Arterial_EC	BRK1
8.9841e-13	0.260102	0.322	0.217	1.52478e-08	Arterial_EC	COL18A1
9.27663e-13	0.311757	0.719	0.608	1.57443e-08	Arterial_EC	SELENOW
1.12362e-12	0.239998	0.734	0.618	1.90702e-08	Arterial_EC	ELOB
1.14753e-12	0.166272	0.405	0.301	1.94758e-08	Arterial_EC	CIAO2B
1.19295e-12	0.259605	0.47	0.351	2.02467e-08	Arterial_EC	SP100
1.32002e-12	0.275419	0.292	0.19	2.24034e-08	Arterial_EC	AIDA
1.4283e-12	0.247558	0.442	0.327	2.42412e-08	Arterial_EC	SLC25A5
1.52504e-12	0.247298	0.43	0.314	2.5883e-08	Arterial_EC	DNAJC8
1.54342e-12	0.167367	0.478	0.367	2.6195e-08	Arterial_EC	MIDN
1.76512e-12	0.20097	0.375	0.269	2.99576e-08	Arterial_EC	EFNA1
1.78954e-12	0.34714	0.509	0.39	3.03721e-08	Arterial_EC	CSNK1A1
1.80228e-12	0.300163	0.369	0.257	3.05883e-08	Arterial_EC	TAX1BP3
2.20721e-12	0.19988	0.449	0.336	3.74608e-08	Arterial_EC	TMED9
2.67874e-12	0.249013	0.475	0.359	4.54636e-08	Arterial_EC	NR4A1
2.77525e-12	0.227778	0.678	0.559	4.71015e-08	Arterial_EC	NDUFA13
2.80337e-12	0.313867	0.477	0.357	4.75787e-08	Arterial_EC	RHEB
3.18728e-12	0.265621	0.5	0.38	5.40946e-08	Arterial_EC	BLOC1S1
3.51607e-12	0.266316	0.38	0.27	5.96748e-08	Arterial_EC	SYNGR2
3.57852e-12	0.32211	0.32	0.215	6.07346e-08	Arterial_EC	NOSIP
3.69575e-12	0.233462	0.663	0.545	6.27242e-08	Arterial_EC	CDC42
4.00964e-12	0.227667	0.526	0.409	6.80516e-08	Arterial_EC	DBI
4.17181e-12	0.232941	0.696	0.58	7.08039e-08	Arterial_EC	PSMA7
4.1964e-12	0.228234	0.482	0.367	7.12213e-08	Arterial_EC	C9orf16
4.95957e-12	0.19986	0.586	0.468	8.41739e-08	Arterial_EC	LAMTOR5
5.32397e-12	0.350386	0.545	0.428	9.03585e-08	Arterial_EC	TUBB
5.48723e-12	0.177473	0.51	0.398	9.31293e-08	Arterial_EC	BSG
5.84055e-12	0.282656	0.453	0.337	9.91258e-08	Arterial_EC	RNF7
6.49214e-12	0.157445	0.534	0.421	1.10185e-07	Arterial_EC	NDUFB8
7.15384e-12	0.308309	0.665	0.553	1.21415e-07	Arterial_EC	GIMAP4
8.07799e-12	0.282076	0.307	0.205	1.371e-07	Arterial_EC	LRRC8A
8.45894e-12	0.259376	0.574	0.455	1.43565e-07	Arterial_EC	FAM107A
9.52907e-12	0.195822	0.49	0.376	1.61727e-07	Arterial_EC	CTNNA1
9.70708e-12	0.266894	0.311	0.209	1.64749e-07	Arterial_EC	PDAP1
1.03049e-11	0.183369	0.373	0.27	1.74896e-07	Arterial_EC	ZC3H15
1.03156e-11	0.212233	0.542	0.426	1.75076e-07	Arterial_EC	ANXA5
1.06481e-11	0.173193	0.432	0.324	1.8072e-07	Arterial_EC	NDUFB3
1.0679e-11	0.198118	0.385	0.282	1.81244e-07	Arterial_EC	NDUFAB1
1.07766e-11	0.186969	0.448	0.339	1.829e-07	Arterial_EC	ELF1
1.35653e-11	0.292932	0.339	0.235	2.3023e-07	Arterial_EC	AP1S2
1.35915e-11	0.282464	0.324	0.222	2.30674e-07	Arterial_EC	WDR1
1.41006e-11	0.195191	0.731	0.621	2.39315e-07	Arterial_EC	ENG
1.41545e-11	0.272882	0.316	0.215	2.4023e-07	Arterial_EC	SIGIRR
1.625e-11	0.223553	0.387	0.279	2.75796e-07	Arterial_EC	CLTB
2.05116e-11	0.295344	0.316	0.215	3.48124e-07	Arterial_EC	RILPL2
2.25468e-11	0.187449	0.527	0.415	3.82664e-07	Arterial_EC	CFLAR
2.3032e-11	0.199887	0.332	0.232	3.90899e-07	Arterial_EC	NDUFA7
2.65303e-11	0.299035	0.503	0.389	4.50272e-07	Arterial_EC	IFNGR1
3.19935e-11	0.352804	0.353	0.249	5.42993e-07	Arterial_EC	OAZ2
3.22443e-11	0.21118	0.635	0.52	5.4725e-07	Arterial_EC	DAD1
3.38669e-11	0.250965	0.42	0.311	5.74788e-07	Arterial_EC	RNF181
3.49032e-11	0.310056	0.57	0.456	5.92378e-07	Arterial_EC	LGALS3
3.58307e-11	0.198475	0.382	0.282	6.08119e-07	Arterial_EC	ACVRL1
3.76e-11	0.279637	0.481	0.368	6.38147e-07	Arterial_EC	SARAF
5.77318e-11	0.229643	0.343	0.243	9.79825e-07	Arterial_EC	RNASEH2C
8.628e-11	0.200079	0.503	0.393	1.46434e-06	Arterial_EC	FKBP2
8.68098e-11	0.160647	0.712	0.604	1.47334e-06	Arterial_EC	LMNA
8.80259e-11	0.157163	0.754	0.652	1.49398e-06	Arterial_EC	UBL5
1.32578e-10	0.229299	0.586	0.474	2.25011e-06	Arterial_EC	WSB1
1.50956e-10	0.210114	0.457	0.351	2.56203e-06	Arterial_EC	LIMCH1
1.52775e-10	0.183882	0.609	0.501	2.5929e-06	Arterial_EC	NOP10
1.71471e-10	0.208495	0.495	0.386	2.9102e-06	Arterial_EC	GRN
1.82983e-10	0.206188	0.606	0.497	3.10558e-06	Arterial_EC	ECSCR
1.84372e-10	0.167244	0.43	0.328	3.12916e-06	Arterial_EC	SH3GLB1
2.13282e-10	0.27137	0.681	0.573	3.61982e-06	Arterial_EC	DDIT4
2.45593e-10	0.164684	0.449	0.349	4.16821e-06	Arterial_EC	SCP2
3.85144e-10	0.224051	0.414	0.312	6.53666e-06	Arterial_EC	VPS29
3.97363e-10	0.239802	0.518	0.409	6.74405e-06	Arterial_EC	VAPA
4.41327e-10	0.221002	0.608	0.5	7.4902e-06	Arterial_EC	MGST2
4.9336e-10	0.246802	0.447	0.341	8.37331e-06	Arterial_EC	EIF3G
5.3154e-10	0.264326	0.622	0.516	9.0213e-06	Arterial_EC	RABAC1
5.93742e-10	0.242727	0.477	0.37	1.0077e-05	Arterial_EC	SERPINB6
6.23125e-10	0.200338	0.502	0.398	1.05757e-05	Arterial_EC	ATOX1
9.34735e-10	0.222	0.491	0.385	1.58643e-05	Arterial_EC	RAB2A
1.15753e-09	0.182862	0.653	0.548	1.96457e-05	Arterial_EC	YWHAB
1.35368e-09	0.293082	0.415	0.313	2.29746e-05	Arterial_EC	MALL
1.49759e-09	0.223922	0.487	0.383	2.54171e-05	Arterial_EC	CHURC1
1.53355e-09	0.223443	0.566	0.462	2.60273e-05	Arterial_EC	HSPA8
1.93098e-09	0.190557	0.49	0.387	3.27726e-05	Arterial_EC	SRP9
3.02181e-09	0.193447	0.583	0.48	5.12862e-05	Arterial_EC	PSMB1
3.08068e-09	0.165462	0.558	0.456	5.22853e-05	Arterial_EC	NAA38
3.17204e-09	0.197798	0.508	0.405	5.38359e-05	Arterial_EC	ZNHIT1
3.31356e-09	0.167282	0.538	0.438	5.62377e-05	Arterial_EC	ATP5PO
1.53278e-08	0.210057	0.535	0.435	0.000260143	Arterial_EC	PSMB3
5.50692e-75	1.77596	0.983	0.867	9.34634e-71	EHT_EC	MT2A
1.74328e-61	1.73592	0.954	0.631	2.9587e-57	EHT_EC	MT1X
6.78961e-61	1.81373	0.871	0.576	1.15233e-56	EHT_EC	MT1E
1.56027e-57	1.99754	0.344	0.218	2.64809e-53	EHT_EC	KRT18
5.55215e-57	1.89818	0.369	0.241	9.42311e-53	EHT_EC	KRT8
1.5976e-52	2.35686	0.299	0.147	2.71145e-48	EHT_EC	KRT19
9.87585e-43	2.61837	0.307	0.178	1.67613e-38	EHT_EC	FN1
1.10614e-42	2.4336	0.266	0.092	1.87734e-38	EHT_EC	SERPINA1
1.7668e-40	1.85743	0.249	0.029	2.99861e-36	EHT_EC	TGFBI
1.15312e-36	1.84588	0.261	0.127	1.95707e-32	EHT_EC	ACTA2
1.02001e-33	2.03991	0.295	0.094	1.73116e-29	EHT_EC	COL1A2
5.35093e-33	2.19909	0.253	0.097	9.0816e-29	EHT_EC	MT1G
7.64653e-33	1.59415	0.207	0.018	1.29777e-28	EHT_EC	THBS2
2.01093e-32	1.73822	0.328	0.076	3.41294e-28	EHT_EC	RARRES2
5.39465e-32	1.56076	0.394	0.156	9.1558e-28	EHT_EC	NUPR1
1.45111e-31	2.12947	0.212	0.078	2.46282e-27	EHT_EC	KRT7
4.72924e-31	2.05969	0.299	0.097	8.02647e-27	EHT_EC	COL1A1
5.16541e-31	2.4314	0.237	0.079	8.76673e-27	EHT_EC	LCN2
1.13646e-30	1.69737	0.307	0.105	1.92881e-26	EHT_EC	TPM2
1.23576e-30	1.53601	0.207	0.041	2.09734e-26	EHT_EC	PDZK1IP1
4.31378e-30	1.37373	0.32	0.084	7.32135e-26	EHT_EC	CD44
2.48569e-28	1.31448	0.324	0.082	4.21871e-24	EHT_EC	PERP
3.46271e-28	1.19839	0.29	0.056	5.87691e-24	EHT_EC	VEGFA
3.86007e-28	1.91296	0.332	0.106	6.55132e-24	EHT_EC	MT1F
4.36018e-28	1.38951	0.278	0.144	7.4001e-24	EHT_EC	CD24
4.61408e-28	1.54056	0.232	0.096	7.83101e-24	EHT_EC	TACSTD2
7.93147e-28	1.85465	0.324	0.162	1.34613e-23	EHT_EC	TAGLN
3.9566e-27	1.91581	0.278	0.108	6.71514e-23	EHT_EC	COL3A1
4.13549e-27	1.17794	0.257	0.064	7.01875e-23	EHT_EC	SMIM22
7.14069e-26	1.46106	0.278	0.089	1.21192e-21	EHT_EC	C1S
1.77075e-24	1.66318	0.195	0.033	3.00531e-20	EHT_EC	COL6A3
3.22793e-24	0.800426	0.22	0.035	5.47845e-20	EHT_EC	DSG2
8.97462e-24	1.75762	0.303	0.125	1.52317e-19	EHT_EC	LUM
1.40014e-23	1.16621	0.245	0.054	2.37632e-19	EHT_EC	C3
5.84543e-23	1.75435	0.187	0.057	9.92086e-19	EHT_EC	C15orf48
1.77831e-22	1.49087	0.29	0.109	3.01814e-18	EHT_EC	DCN
1.48673e-21	0.791167	0.116	0.007	2.52328e-17	EHT_EC	COL11A1
1.86095e-21	1.29441	0.232	0.079	3.15841e-17	EHT_EC	AEBP1
9.91447e-21	0.470337	0.145	0.015	1.68268e-16	EHT_EC	PKP3
1.60826e-20	0.530857	0.158	0.02	2.72954e-16	EHT_EC	CHPF
2.1357e-20	0.871283	0.141	0.016	3.62471e-16	EHT_EC	LAMB3
2.67407e-20	1.17884	0.324	0.136	4.53843e-16	EHT_EC	TNFRSF12A
2.90365e-20	1.27297	0.158	0.019	4.92808e-16	EHT_EC	INHBA
3.83869e-20	1.14482	0.415	0.232	6.51502e-16	EHT_EC	CEBPB
1.88183e-19	0.689915	0.116	0.009	3.19384e-15	EHT_EC	MXRA8
2.24659e-19	0.952775	0.212	0.043	3.81291e-15	EHT_EC	FHL2
2.73191e-19	0.332507	0.158	0.027	4.6366e-15	EHT_EC	TMEM98
3.61972e-19	0.826447	0.207	0.041	6.14339e-15	EHT_EC	HNMT
4.38144e-19	1.29482	0.12	0.01	7.43618e-15	EHT_EC	GREM1
4.4143e-19	0.42353	0.116	0.009	7.49195e-15	EHT_EC	CDCP1
4.55843e-19	0.981768	0.183	0.036	7.73656e-15	EHT_EC	SERINC2
6.01059e-19	1.08133	0.286	0.093	1.02012e-14	EHT_EC	ERO1A
1.40318e-18	0.829513	0.129	0.014	2.38147e-14	EHT_EC	TMC5
1.45254e-18	1.15336	0.295	0.133	2.46526e-14	EHT_EC	SPINT2
2.05851e-18	1.30316	0.207	0.053	3.4937e-14	EHT_EC	CCDC80
2.32404e-18	1.23321	0.145	0.025	3.94436e-14	EHT_EC	F3
3.09926e-18	1.17817	0.307	0.167	5.26006e-14	EHT_EC	C1R
3.63696e-18	0.867476	0.124	0.015	6.17265e-14	EHT_EC	MMP11
4.38185e-18	1.04585	0.44	0.298	7.43687e-14	EHT_EC	CTSB
5.00062e-18	1.08059	0.124	0.016	8.48706e-14	EHT_EC	LAMC2
6.56591e-18	0.772392	0.158	0.024	1.11437e-13	EHT_EC	CAMK2N1
8.59598e-18	0.57082	0.112	0.01	1.45891e-13	EHT_EC	ANTXR1
8.87768e-18	1.08007	0.17	0.03	1.50672e-13	EHT_EC	VCAN
9.08965e-18	1.12173	0.12	0.012	1.5427e-13	EHT_EC	TMEM158
9.3506e-18	0.993633	0.282	0.084	1.58698e-13	EHT_EC	LGALS3BP
1.08178e-17	1.15896	0.22	0.089	1.83599e-13	EHT_EC	CLDN4
1.10191e-17	0.397726	0.145	0.022	1.87016e-13	EHT_EC	SDC1
1.26278e-17	0.4641	0.162	0.027	2.14319e-13	EHT_EC	CD68
1.92117e-17	1.01224	0.295	0.157	3.2606e-13	EHT_EC	VAMP8
2.16581e-17	0.58801	0.158	0.025	3.67581e-13	EHT_EC	FRMD6
4.57882e-17	0.512295	0.129	0.018	7.77118e-13	EHT_EC	MXRA5
4.66261e-17	0.444997	0.133	0.017	7.91338e-13	EHT_EC	KRTCAP3
7.31013e-17	1.08674	0.249	0.12	1.24068e-12	EHT_EC	EPCAM
8.15907e-17	0.968037	0.183	0.043	1.38476e-12	EHT_EC	CLDN7
1.58986e-16	1.08596	0.187	0.055	2.69832e-12	EHT_EC	MUC1
1.68999e-16	1.04894	0.353	0.137	2.86825e-12	EHT_EC	ERRFI1
1.81317e-16	0.661733	0.149	0.023	3.07731e-12	EHT_EC	MGST1
2.78388e-16	0.663056	0.174	0.033	4.7248e-12	EHT_EC	CDH1
3.03573e-16	0.764268	0.137	0.019	5.15225e-12	EHT_EC	GLIPR1
5.10996e-16	0.871308	0.12	0.018	8.67263e-12	EHT_EC	CTSK
7.33054e-16	0.774763	0.49	0.385	1.24414e-11	EHT_EC	UQCR10
1.07892e-15	0.784119	0.166	0.031	1.83115e-11	EHT_EC	RAB11FIP1
1.1807e-15	1.40778	0.203	0.098	2.00388e-11	EHT_EC	CTHRC1
1.41424e-15	1.30815	0.241	0.108	2.40025e-11	EHT_EC	BGN
2.6759e-15	0.99571	0.369	0.25	4.54154e-11	EHT_EC	CTSD
2.97533e-15	0.518282	0.137	0.021	5.04973e-11	EHT_EC	SLC2A1
7.57158e-15	1.42267	0.203	0.081	1.28505e-10	EHT_EC	SFRP2
8.32968e-15	0.428352	0.141	0.024	1.41371e-10	EHT_EC	PRSS8
2.72769e-14	0.802832	0.199	0.051	4.62944e-10	EHT_EC	SDC4
5.29832e-14	0.617243	0.183	0.045	8.9923e-10	EHT_EC	LMO7
5.42158e-14	0.825163	0.124	0.021	9.20151e-10	EHT_EC	SFN
6.15938e-14	0.392215	0.129	0.023	1.04537e-09	EHT_EC	RUNX1
7.34003e-14	0.432625	0.137	0.025	1.24575e-09	EHT_EC	ERBB3
1.46958e-13	0.827468	0.212	0.06	2.49416e-09	EHT_EC	PHLDA2
1.78414e-13	0.701489	0.22	0.064	3.02805e-09	EHT_EC	TSTD1
2.30042e-13	1.12239	0.241	0.105	3.90427e-09	EHT_EC	SLPI
2.8345e-13	0.648793	0.245	0.08	4.81072e-09	EHT_EC	PLOD2
2.9573e-13	0.562161	0.137	0.025	5.01913e-09	EHT_EC	LRP1
4.72974e-13	0.799163	0.133	0.028	8.02732e-09	EHT_EC	GPNMB
7.2095e-13	0.962511	0.149	0.039	1.2236e-08	EHT_EC	COL5A2
9.04523e-13	1.05519	0.274	0.122	1.53516e-08	EHT_EC	ELF3
1.61222e-12	0.700587	0.195	0.055	2.73626e-08	EHT_EC	RHOBTB3
1.71974e-12	0.691106	0.149	0.033	2.91875e-08	EHT_EC	FSTL3
1.72071e-12	1.10147	0.299	0.141	2.9204e-08	EHT_EC	ATP1B1
2.07214e-12	1.78859	0.245	0.099	3.51684e-08	EHT_EC	IGFBP5
2.80747e-12	0.676007	0.158	0.037	4.76483e-08	EHT_EC	SPINT1
2.99356e-12	0.268205	0.129	0.029	5.08067e-08	EHT_EC	P4HA2
6.35337e-12	0.758424	0.158	0.041	1.07829e-07	EHT_EC	PCOLCE
8.3308e-12	0.324325	0.129	0.028	1.4139e-07	EHT_EC	ST14
1.08717e-11	0.834224	0.253	0.099	1.84515e-07	EHT_EC	SMS
1.29323e-11	0.786912	0.253	0.102	2.19487e-07	EHT_EC	EIF4EBP1
1.77575e-11	1.06649	0.456	0.328	3.01381e-07	EHT_EC	SOD2
2.01329e-11	0.946554	0.274	0.153	3.41696e-07	EHT_EC	NBL1
2.91206e-11	0.534681	0.154	0.038	4.94234e-07	EHT_EC	PTPRF
4.81373e-11	0.680399	0.187	0.058	8.16986e-07	EHT_EC	ITGA3
4.89826e-11	0.819935	0.174	0.049	8.31333e-07	EHT_EC	RND3
6.32774e-11	0.813716	0.299	0.171	1.07394e-06	EHT_EC	PLP2
6.3343e-11	0.604492	0.178	0.052	1.07506e-06	EHT_EC	CAPG
7.53774e-11	0.495915	0.137	0.033	1.27931e-06	EHT_EC	LURAP1L
8.63819e-11	0.751371	0.145	0.036	1.46607e-06	EHT_EC	CLDN1
1.10554e-10	0.790738	0.158	0.055	1.87633e-06	EHT_EC	SERPINF1
2.11024e-10	0.807839	0.278	0.177	3.58149e-06	EHT_EC	RBP1
4.71682e-10	0.764478	0.137	0.036	8.00538e-06	EHT_EC	S100A14
6.13307e-10	0.560852	0.133	0.032	1.0409e-05	EHT_EC	RAB25
7.24062e-10	0.529317	0.141	0.037	1.22888e-05	EHT_EC	CKB
9.27314e-10	1.5532	0.162	0.048	1.57384e-05	EHT_EC	CXCL8
1.07686e-09	0.60559	0.149	0.041	1.82765e-05	EHT_EC	EGLN3
1.26474e-09	0.716181	0.22	0.083	2.14651e-05	EHT_EC	THBS1
1.33991e-09	0.510654	0.178	0.059	2.2741e-05	EHT_EC	IRS2
1.38251e-09	0.66126	0.145	0.04	2.34639e-05	EHT_EC	MAL2
1.61946e-09	0.43319	0.154	0.049	2.74855e-05	EHT_EC	ENC1
1.76772e-09	0.678217	0.166	0.053	3.00017e-05	EHT_EC	DMKN
1.82998e-09	0.703219	0.245	0.104	3.10583e-05	EHT_EC	SLC16A3
2.99341e-09	0.500574	0.162	0.05	5.08041e-05	EHT_EC	ABCC3
3.07404e-09	0.682912	0.174	0.057	5.21726e-05	EHT_EC	PALLD
3.1069e-09	0.928359	0.141	0.04	5.27303e-05	EHT_EC	CRYAB
3.2944e-09	0.548929	0.241	0.098	5.59125e-05	EHT_EC	PLAUR
6.15148e-09	0.874791	0.174	0.067	0.000104403	EHT_EC	SOD3
7.8254e-09	0.638238	0.154	0.048	0.000132813	EHT_EC	DUOX2
8.21389e-09	0.814039	0.299	0.176	0.000139406	EHT_EC	HCFC1R1
4.73378e-08	0.405703	0.183	0.071	0.000803418	EHT_EC	TMED3
7.47742e-08	1.18706	0.216	0.111	0.00126907	EHT_EC	FXYD3
8.17811e-08	0.415064	0.216	0.096	0.00138799	EHT_EC	PLXNB2
1.02701e-07	0.335293	0.187	0.074	0.00174304	EHT_EC	NBPF14
1.19299e-07	0.613226	0.162	0.061	0.00202474	EHT_EC	WFDC2
1.31115e-07	0.378069	0.166	0.064	0.00222528	EHT_EC	RASSF7
1.31999e-07	0.563018	0.154	0.053	0.00224028	EHT_EC	PTK7
1.49329e-07	0.696227	0.241	0.134	0.00253442	EHT_EC	PMEPA1
1.62656e-07	0.668288	0.237	0.119	0.00276059	EHT_EC	EZR
6.28495e-07	0.564078	0.212	0.095	0.0106668	EHT_EC	NT5C
7.90709e-07	0.506081	0.17	0.068	0.0134199	EHT_EC	P4HA1
8.26051e-07	0.620558	0.286	0.157	0.0140197	EHT_EC	MZT2A
9.08302e-07	0.26313	0.705	0.841	0.0154157	EHT_EC	INS
1.03341e-06	1.21506	0.282	0.179	0.017539	EHT_EC	MT1A
1.89982e-06	0.741583	0.423	0.533	0.0322437	EHT_EC	FXYD2
2.06897e-06	0.566224	0.183	0.08	0.0351145	EHT_EC	SLC39A14
2.23133e-06	0.372741	0.195	0.091	0.0378702	EHT_EC	LMO4
2.97556e-06	0.660241	0.286	0.167	0.0505013	EHT_EC	C12orf75
3.40534e-06	0.612887	0.191	0.086	0.0577955	EHT_EC	LBH
6.00265e-06	0.561032	0.261	0.142	0.101877	EHT_EC	BLVRB
6.10589e-06	0.449414	0.27	0.147	0.103629	EHT_EC	TGIF1
1.92776e-05	0.43154	0.241	0.133	0.327179	EHT_EC	VTI1B
1.93902e-05	0.65707	0.27	0.152	0.32909	EHT_EC	MMP14
2.07266e-05	0.543349	0.241	0.128	0.351773	EHT_EC	GPI
3.55819e-05	0.673677	0.315	0.205	0.603895	EHT_EC	IER3
6.03181e-05	0.506857	0.34	0.23	1	EHT_EC	VDAC1
7.21487e-05	0.307339	0.651	0.757	1	EHT_EC	NABP1
0.000159789	0.531069	0.278	0.172	1	EHT_EC	FAM162A
0.000162367	0.358347	0.261	0.155	1	EHT_EC	IDS
0.000476187	0.483642	0.295	0.189	1	EHT_EC	MRPL27
0.00179587	0.588613	0.411	0.31	1	EHT_EC	SPP1

## Sheet: Epithelium
	p_val	avg_log2FC	pct.1	pct.2	p_val_adj	cluster	gene
ID4	0	1.65176	0.495	0.166	0	Normal.Duct	ID4
SLC4A4	0	1.47731	0.854	0.573	0	Normal.Duct	SLC4A4
GMNN	0	1.47365	0.641	0.341	0	Normal.Duct	GMNN
DUSP1	0	1.45607	0.774	0.596	0	Normal.Duct	DUSP1
C2CD3	0	1.20201	0.845	0.614	0	Normal.Duct	C2CD3
CLU	0	1.13952	0.85	0.655	0	Normal.Duct	CLU
FXYD2	0	1.12533	0.884	0.674	0	Normal.Duct	FXYD2
SPINK1	0	-3.60049	0.421	0.744	0	Normal.Duct	SPINK1
REG1A	0	-4.01108	0.299	0.626	0	Normal.Duct	REG1A
CCND1	2.19957e-305	1.35702	0.663	0.409	3.73311e-301	Normal.Duct	CCND1
PEBP1	8.03565e-285	0.950894	0.767	0.623	1.36381e-280	Normal.Duct	PEBP1
NMNAT3	1.54723e-284	1.18447	0.809	0.531	2.62595e-280	Normal.Duct	NMNAT3
MAB21L3	6.89993e-278	1.50474	0.57	0.252	1.17106e-273	Normal.Duct	MAB21L3
RAB3B	5.52674e-267	1.13764	0.842	0.657	9.37999e-263	Normal.Duct	RAB3B
CD74	7.46887e-267	-1.41228	0.414	0.727	1.26762e-262	Normal.Duct	CD74
LYZ	1.53846e-257	-2.27811	0.089	0.402	2.61108e-253	Normal.Duct	LYZ
SOD3	1.90181e-247	1.19304	0.61	0.327	3.22776e-243	Normal.Duct	SOD3
FXYD3	5.34487e-243	-1.74835	0.056	0.335	9.07132e-239	Normal.Duct	FXYD3
SCTR	7.62775e-242	1.16336	0.652	0.37	1.29458e-237	Normal.Duct	SCTR
EGR1	4.41375e-240	1.3277	0.612	0.368	7.49102e-236	Normal.Duct	EGR1
WDR74	2.01155e-237	1.72123	0.469	0.223	3.414e-233	Normal.Duct	WDR74
LCN2	1.18645e-236	-1.85596	0.081	0.373	2.01364e-232	Normal.Duct	LCN2
MUC1	1.26554e-236	-1.50768	0.059	0.336	2.14787e-232	Normal.Duct	MUC1
CTRB1	3.69239e-235	-2.59101	0.632	0.488	6.26673e-231	Normal.Duct	CTRB1
CLDN10	4.04213e-235	1.02636	0.717	0.532	6.8603e-231	Normal.Duct	CLDN10
DEFB1	7.60874e-221	0.954148	0.781	0.628	1.29136e-216	Normal.Duct	DEFB1
PNLIP	3.27483e-219	-2.09396	0.546	0.426	5.55805e-215	Normal.Duct	PNLIP
CLPS	6.57665e-217	-2.26549	0.668	0.467	1.11619e-212	Normal.Duct	CLPS
CFTR	1.53428e-216	0.912079	0.779	0.522	2.60397e-212	Normal.Duct	CFTR
S100A6	1.86795e-213	-1.8562	0.705	0.834	3.17029e-209	Normal.Duct	S100A6
CCN2	2.73893e-211	1.72763	0.463	0.232	4.64851e-207	Normal.Duct	CCN2
JUN	1.61237e-209	1.06733	0.778	0.651	2.73651e-205	Normal.Duct	JUN
PIGR	7.99254e-205	-1.93243	0.09	0.352	1.35649e-200	Normal.Duct	PIGR
BTG1	3.18244e-203	0.862519	0.757	0.642	5.40124e-199	Normal.Duct	BTG1
C19orf33	3.8846e-200	-1.73082	0.063	0.314	6.59295e-196	Normal.Duct	C19orf33
UGT2A3	3.54467e-195	1.14845	0.483	0.242	6.01601e-191	Normal.Duct	UGT2A3
TMC5	5.43823e-193	-1.34078	0.057	0.297	9.22976e-189	Normal.Duct	TMC5
CTRB2	7.97211e-193	-3.77728	0.376	0.529	1.35303e-188	Normal.Duct	CTRB2
ATP1A1	1.99419e-191	0.703403	0.843	0.728	3.38454e-187	Normal.Duct	ATP1A1
PRSS1	4.91662e-184	-2.81727	0.683	0.541	8.34449e-180	Normal.Duct	PRSS1
HES4	1.62288e-178	1.03835	0.499	0.262	2.75436e-174	Normal.Duct	HES4
TF	1.67307e-175	1.01232	0.693	0.463	2.83953e-171	Normal.Duct	TF
NTRK2	3.49191e-175	1.17521	0.451	0.195	5.92647e-171	Normal.Duct	NTRK2
CCN1	4.97853e-172	1.30501	0.449	0.222	8.44956e-168	Normal.Duct	CCN1
CPA2	2.38491e-171	-2.06778	0.189	0.319	4.04768e-167	Normal.Duct	CPA2
ISYNA1	5.8306e-170	1.0435	0.48	0.241	9.8957e-166	Normal.Duct	ISYNA1
LGALS3	4.11885e-167	-1.40959	0.167	0.424	6.99051e-163	Normal.Duct	LGALS3
TIMP1	8.27135e-167	-0.581913	0.289	0.572	1.40381e-162	Normal.Duct	TIMP1
TFF1	2.68446e-165	-2.32469	0.051	0.264	4.55607e-161	Normal.Duct	TFF1
CEL	9.53011e-165	-2.35095	0.094	0.242	1.61745e-160	Normal.Duct	CEL
GP2	5.21974e-162	-2.46755	0.172	0.296	8.85893e-158	Normal.Duct	GP2
HLA-DRA	7.18407e-162	-1.11185	0.176	0.439	1.21928e-157	Normal.Duct	HLA-DRA
CRIP1	1.52942e-161	-1.45637	0.151	0.403	2.59573e-157	Normal.Duct	CRIP1
GPX2	1.08643e-157	-1.2757	0.061	0.273	1.84388e-153	Normal.Duct	GPX2
NUDT4	1.19672e-157	1.02861	0.483	0.292	2.03107e-153	Normal.Duct	NUDT4
NABP1	2.23655e-156	1.2585	0.86	0.711	3.79587e-152	Normal.Duct	NABP1
SPINK9	3.83833e-155	1.07896	0.523	0.292	6.51442e-151	Normal.Duct	SPINK9
RCAN1	1.39481e-154	1.54425	0.325	0.137	2.36726e-150	Normal.Duct	RCAN1
CEACAM6	6.91018e-154	-1.68568	0.033	0.218	1.17279e-149	Normal.Duct	CEACAM6
IFI27	1.63338e-151	-1.56458	0.242	0.486	2.77218e-147	Normal.Duct	IFI27
TFF3	1.86343e-150	-2.44692	0.044	0.237	3.16261e-146	Normal.Duct	TFF3
CCL5	7.69116e-149	1.00619	0.549	0.343	1.30534e-144	Normal.Duct	CCL5
AMBP	1.74728e-144	0.989829	0.559	0.327	2.96549e-140	Normal.Duct	AMBP
C15orf48	2.10012e-143	-1.49706	0.061	0.262	3.56432e-139	Normal.Duct	C15orf48
C2orf68	2.40996e-143	1.05433	0.491	0.312	4.09018e-139	Normal.Duct	C2orf68
RNASE1	5.19511e-141	-1.15214	0.091	0.302	8.81714e-137	Normal.Duct	RNASE1
NBPF14	4.835e-139	1.13247	0.498	0.304	8.20597e-135	Normal.Duct	NBPF14
MARCKSL1	1.22703e-137	-0.9814	0.127	0.355	2.08251e-133	Normal.Duct	MARCKSL1
L2HGDH	7.86912e-137	0.860505	0.638	0.443	1.33555e-132	Normal.Duct	L2HGDH
MT1F	1.14176e-136	0.834948	0.649	0.514	1.9378e-132	Normal.Duct	MT1F
NBPF10	1.57708e-136	1.14753	0.482	0.278	2.67662e-132	Normal.Duct	NBPF10
OLFM4	3.06187e-135	-2.4433	0.11	0.304	5.1966e-131	Normal.Duct	OLFM4
NPY1R	3.23173e-135	1.01932	0.255	0.078	5.48489e-131	Normal.Duct	NPY1R
PIGN	1.15844e-133	0.871464	0.673	0.457	1.9661e-129	Normal.Duct	PIGN
SLPI	9.23625e-132	-1.38049	0.168	0.384	1.56758e-127	Normal.Duct	SLPI
IGFBP2	1.06299e-131	-1.00889	0.045	0.222	1.80411e-127	Normal.Duct	IGFBP2
PNRC1	4.48824e-131	0.755956	0.621	0.487	7.61745e-127	Normal.Duct	PNRC1
LDHA	7.81439e-131	-1.1398	0.205	0.434	1.32626e-126	Normal.Duct	LDHA
IER2	4.26404e-130	0.909892	0.603	0.475	7.23693e-126	Normal.Duct	IER2
CTSE	8.04335e-130	-1.19767	0.037	0.205	1.36512e-125	Normal.Duct	CTSE
CHST12	9.75261e-130	1.14973	0.852	0.683	1.65521e-125	Normal.Duct	CHST12
FOSB	6.62954e-128	1.09068	0.442	0.258	1.12516e-123	Normal.Duct	FOSB
SLIRP	1.65952e-127	0.728239	0.647	0.537	2.81653e-123	Normal.Duct	SLIRP
LGALS2	3.68553e-127	-1.08116	0.046	0.218	6.25508e-123	Normal.Duct	LGALS2
ZBTB20	8.47153e-127	0.738366	0.686	0.527	1.43779e-122	Normal.Duct	ZBTB20
MGST1	2.16856e-126	-0.880857	0.037	0.203	3.68048e-122	Normal.Duct	MGST1
AQP1	1.23088e-125	0.773422	0.611	0.395	2.08905e-121	Normal.Duct	AQP1
FAM133B	1.71053e-125	0.871055	0.565	0.401	2.9031e-121	Normal.Duct	FAM133B
TFF2	4.48005e-125	-1.90978	0.037	0.202	7.60354e-121	Normal.Duct	TFF2
CELA2B	5.00006e-125	-1.88699	0.072	0.214	8.48611e-121	Normal.Duct	CELA2B
S100A4	1.27043e-124	-1.18269	0.102	0.307	2.15617e-120	Normal.Duct	S100A4
FXYD5	2.10894e-124	-0.855949	0.078	0.27	3.5793e-120	Normal.Duct	FXYD5
KRT19	2.31554e-124	-1.31474	0.327	0.527	3.92994e-120	Normal.Duct	KRT19
HEG1	9.93774e-124	0.967522	0.328	0.136	1.68663e-119	Normal.Duct	HEG1
SLC16A7	1.35918e-122	0.859802	0.524	0.351	2.3068e-118	Normal.Duct	SLC16A7
NFKBIA	4.68381e-122	0.957548	0.603	0.482	7.94935e-118	Normal.Duct	NFKBIA
PNLIPRP1	2.02392e-120	-1.67803	0.092	0.243	3.43499e-116	Normal.Duct	PNLIPRP1
C3	6.42425e-120	-1.34737	0.137	0.336	1.09032e-115	Normal.Duct	C3
NBPF19	9.73809e-120	0.941319	0.365	0.191	1.65275e-115	Normal.Duct	NBPF19
MS4A4E	1.24558e-119	1.02817	0.387	0.213	2.114e-115	Normal.Duct	MS4A4E
PRSS3	3.10425e-119	-1.8462	0.11	0.284	5.26853e-115	Normal.Duct	PRSS3
KLK1	3.70555e-119	-1.64684	0.109	0.263	6.28906e-115	Normal.Duct	KLK1
REG1B	4.92046e-119	-3.55683	0.058	0.215	8.35101e-115	Normal.Duct	REG1B
NUAK2	8.99452e-118	0.988088	0.21	0.065	1.52655e-113	Normal.Duct	NUAK2
P4HB	1.12907e-114	-0.754289	0.264	0.498	1.91626e-110	Normal.Duct	P4HB
RTN4	1.85734e-114	0.641478	0.641	0.533	3.15227e-110	Normal.Duct	RTN4
HMGN3	3.09769e-114	0.632707	0.647	0.526	5.2574e-110	Normal.Duct	HMGN3
IL32	5.93236e-113	-0.983785	0.259	0.49	1.00684e-108	Normal.Duct	IL32
ISG15	6.79363e-113	-1.27253	0.131	0.331	1.15301e-108	Normal.Duct	ISG15
SH3YL1	8.33269e-113	0.671367	0.608	0.487	1.41422e-108	Normal.Duct	SH3YL1
CITED4	1.44012e-112	0.788636	0.501	0.339	2.44418e-108	Normal.Duct	CITED4
NUPR1	2.66851e-112	-1.01306	0.16	0.367	4.529e-108	Normal.Duct	NUPR1
JPT1	7.93964e-112	-0.895212	0.11	0.305	1.34752e-107	Normal.Duct	JPT1
DCDC2	1.1247e-111	0.900729	0.388	0.203	1.90885e-107	Normal.Duct	DCDC2
BEX3	4.69042e-111	0.725271	0.557	0.416	7.96057e-107	Normal.Duct	BEX3
GLUL	1.47378e-109	0.765389	0.592	0.472	2.5013e-105	Normal.Duct	GLUL
REL	2.02123e-109	0.784768	0.612	0.44	3.43042e-105	Normal.Duct	REL
ORC4	3.14265e-107	0.73626	0.657	0.499	5.3337e-103	Normal.Duct	ORC4
ENC1	3.19154e-107	0.997485	0.358	0.211	5.41668e-103	Normal.Duct	ENC1
COL18A1	5.46472e-107	0.804809	0.505	0.315	9.27472e-103	Normal.Duct	COL18A1
CAMK2N1	3.34691e-106	-0.816988	0.052	0.21	5.68038e-102	Normal.Duct	CAMK2N1
ABCB11	8.99456e-105	0.929558	0.362	0.194	1.52656e-100	Normal.Duct	ABCB11
AP1M1	9.00943e-105	0.942648	0.382	0.23	1.52908e-100	Normal.Duct	AP1M1
MT1E	1.59078e-104	0.633199	0.769	0.668	2.69988e-100	Normal.Duct	MT1E
KCNJ16	2.23546e-104	0.825182	0.425	0.228	3.79403e-100	Normal.Duct	KCNJ16
TTYH1	2.66299e-104	0.805127	0.285	0.117	4.51963e-100	Normal.Duct	TTYH1
HOMER2	2.60786e-102	0.779056	0.444	0.264	4.42605e-98	Normal.Duct	HOMER2
PCDH17	3.38525e-100	0.890036	0.267	0.111	5.74545e-96	Normal.Duct	PCDH17
FGFR3	3.89372e-100	0.857996	0.399	0.219	6.60842e-96	Normal.Duct	FGFR3
CTRL	9.8498e-100	-1.53999	0.07	0.2	1.67171e-95	Normal.Duct	CTRL
VTN	1.20303e-98	0.918069	0.269	0.122	2.04178e-94	Normal.Duct	VTN
MUC6	1.75524e-98	0.583105	0.518	0.303	2.97899e-94	Normal.Duct	MUC6
SH3BGRL3	1.80343e-98	-0.870479	0.36	0.558	3.06078e-94	Normal.Duct	SH3BGRL3
SFRP5	2.03997e-98	0.771323	0.502	0.304	3.46223e-94	Normal.Duct	SFRP5
HLA-A	3.41536e-98	-0.70127	0.604	0.741	5.79655e-94	Normal.Duct	HLA-A
AMOTL2	5.27695e-97	0.850184	0.244	0.106	8.95603e-93	Normal.Duct	AMOTL2
SLC3A1	2.18056e-96	0.770587	0.528	0.345	3.70085e-92	Normal.Duct	SLC3A1
CNN3	2.51772e-96	0.714971	0.498	0.357	4.27308e-92	Normal.Duct	CNN3
LEFTY1	3.11633e-96	0.751981	0.529	0.327	5.28904e-92	Normal.Duct	LEFTY1
NNMT	4.60976e-96	-0.820606	0.068	0.225	7.82368e-92	Normal.Duct	NNMT
WNK2	1.0709e-95	0.804422	0.315	0.146	1.81754e-91	Normal.Duct	WNK2
CST3	8.36302e-95	-0.718638	0.551	0.726	1.41937e-90	Normal.Duct	CST3
LURAP1L	1.75526e-93	0.810809	0.358	0.206	2.97903e-89	Normal.Duct	LURAP1L
POLR2J3	2.14809e-93	0.793837	0.537	0.402	3.64574e-89	Normal.Duct	POLR2J3
SLC43A2	2.76049e-93	0.895382	0.392	0.243	4.68511e-89	Normal.Duct	SLC43A2
AKAP7	7.35321e-92	0.784204	0.418	0.246	1.24799e-87	Normal.Duct	AKAP7
PHLDA2	2.47705e-91	-0.864772	0.073	0.229	4.20405e-87	Normal.Duct	PHLDA2
ALKAL2	9.36934e-91	0.713534	0.437	0.25	1.59016e-86	Normal.Duct	ALKAL2
EPHB6	1.23241e-90	0.809784	0.301	0.145	2.09165e-86	Normal.Duct	EPHB6
IFI6	6.84478e-90	-1.35555	0.228	0.402	1.1617e-85	Normal.Duct	IFI6
CFB	1.56098e-89	-0.748388	0.103	0.271	2.64929e-85	Normal.Duct	CFB
ANXA1	1.97427e-89	-0.896344	0.089	0.251	3.35074e-85	Normal.Duct	ANXA1
KIF12	6.74618e-89	0.752174	0.497	0.327	1.14496e-84	Normal.Duct	KIF12
HLA-B	7.8166e-89	-0.720594	0.645	0.779	1.32663e-84	Normal.Duct	HLA-B
BEX1	1.46055e-88	0.86924	0.405	0.237	2.47885e-84	Normal.Duct	BEX1
PKHD1	1.86418e-88	0.826279	0.35	0.181	3.16389e-84	Normal.Duct	PKHD1
SAT2	8.80268e-88	0.711293	0.482	0.353	1.49399e-83	Normal.Duct	SAT2
UBD	6.99507e-87	-0.971252	0.068	0.216	1.1872e-82	Normal.Duct	UBD
RHOBTB3	7.43249e-87	0.8048	0.472	0.313	1.26144e-82	Normal.Duct	RHOBTB3
FLRT2	8.11941e-87	0.768783	0.378	0.216	1.37803e-82	Normal.Duct	FLRT2
LUC7L3	4.10031e-86	0.648957	0.594	0.492	6.95905e-82	Normal.Duct	LUC7L3
CA2	1.80189e-85	0.730402	0.412	0.26	3.05817e-81	Normal.Duct	CA2
GTF2H5	3.11898e-85	0.634548	0.545	0.438	5.29354e-81	Normal.Duct	GTF2H5
HES1	1.58622e-84	0.894255	0.458	0.339	2.69213e-80	Normal.Duct	HES1
JCAD	2.06318e-84	0.797576	0.284	0.131	3.50163e-80	Normal.Duct	JCAD
SSR4	4.79032e-84	-0.623749	0.447	0.628	8.13014e-80	Normal.Duct	SSR4
COX20	4.80164e-84	0.652965	0.491	0.383	8.14935e-80	Normal.Duct	COX20
CCDC9B	7.75994e-83	0.785147	0.278	0.138	1.31702e-78	Normal.Duct	CCDC9B
FBXO48	3.27588e-82	0.801331	0.444	0.312	5.55982e-78	Normal.Duct	FBXO48
NFIC	1.48609e-81	0.683054	0.459	0.34	2.52218e-77	Normal.Duct	NFIC
DAB2	5.00857e-81	0.73867	0.345	0.195	8.50054e-77	Normal.Duct	DAB2
CNKSR3	5.75343e-81	0.808392	0.287	0.15	9.76472e-77	Normal.Duct	CNKSR3
TRIM56	1.19781e-78	0.720134	0.523	0.411	2.03293e-74	Normal.Duct	TRIM56
DAPL1	1.96122e-76	0.709319	0.247	0.117	3.32858e-72	Normal.Duct	DAPL1
ANXA9	4.63531e-76	0.65708	0.261	0.124	7.86706e-72	Normal.Duct	ANXA9
HHEX	3.00117e-75	0.776316	0.327	0.191	5.09358e-71	Normal.Duct	HHEX
TUBB	1.11389e-74	0.575801	0.553	0.441	1.8905e-70	Normal.Duct	TUBB
TNFRSF12A	2.96133e-74	0.711933	0.491	0.372	5.02596e-70	Normal.Duct	TNFRSF12A
CYP3A5	4.85775e-74	-0.766146	0.137	0.298	8.24457e-70	Normal.Duct	CYP3A5
WWTR1	4.26158e-73	0.698651	0.369	0.236	7.23276e-69	Normal.Duct	WWTR1
RAB11FIP1	5.07757e-73	-0.730574	0.124	0.28	8.61766e-69	Normal.Duct	RAB11FIP1
PDZK1IP1	5.6826e-73	-0.836579	0.176	0.341	9.64451e-69	Normal.Duct	PDZK1IP1
DDIT4	1.16848e-72	-0.661525	0.282	0.468	1.98314e-68	Normal.Duct	DDIT4
IFITM1	2.70469e-72	-0.846011	0.103	0.251	4.5904e-68	Normal.Duct	IFITM1
SERPINA5	3.39381e-72	0.643896	0.476	0.316	5.75997e-68	Normal.Duct	SERPINA5
PLAAT3	1.07927e-71	-0.608725	0.079	0.215	1.83173e-67	Normal.Duct	PLAAT3
AHCYL1	2.54288e-71	0.600992	0.465	0.363	4.31578e-67	Normal.Duct	AHCYL1
MST1	1.07349e-70	0.761435	0.267	0.131	1.82192e-66	Normal.Duct	MST1
FGFR2	1.08366e-70	0.732072	0.266	0.134	1.83919e-66	Normal.Duct	FGFR2
HLA-DRB1	3.97181e-70	-0.715816	0.104	0.249	6.74096e-66	Normal.Duct	HLA-DRB1
LY6E	1.64888e-69	-0.708039	0.264	0.437	2.79848e-65	Normal.Duct	LY6E
MDK	2.30167e-69	-0.707484	0.234	0.407	3.9064e-65	Normal.Duct	MDK
SORBS2	3.43947e-69	0.553016	0.522	0.369	5.83747e-65	Normal.Duct	SORBS2
MYADM	4.4097e-69	0.766647	0.259	0.155	7.48415e-65	Normal.Duct	MYADM
PROX1	1.91685e-68	0.697615	0.35	0.201	3.25328e-64	Normal.Duct	PROX1
SCD5	9.58031e-68	0.677557	0.369	0.225	1.62597e-63	Normal.Duct	SCD5
GBP4	4.76779e-67	0.69505	0.418	0.294	8.0919e-63	Normal.Duct	GBP4
CTSS	7.62853e-67	-0.551135	0.107	0.25	1.29471e-62	Normal.Duct	CTSS
PRKAR2B	8.53834e-67	0.659953	0.209	0.087	1.44913e-62	Normal.Duct	PRKAR2B
RBP1	1.15693e-66	0.511161	0.624	0.491	1.96355e-62	Normal.Duct	RBP1
RIC3	1.57906e-66	0.703366	0.357	0.211	2.67998e-62	Normal.Duct	RIC3
METRN	4.617e-66	0.681332	0.241	0.134	7.83598e-62	Normal.Duct	METRN
RARRES2	1.5941e-65	-0.266603	0.135	0.28	2.70551e-61	Normal.Duct	RARRES2
MVP	4.42288e-65	-0.466312	0.131	0.277	7.50651e-61	Normal.Duct	MVP
TYMP	6.82205e-65	-0.539175	0.106	0.246	1.15784e-60	Normal.Duct	TYMP
ID2	7.08516e-65	0.586828	0.56	0.435	1.20249e-60	Normal.Duct	ID2
METTL7A	5.84658e-64	0.638709	0.448	0.311	9.92282e-60	Normal.Duct	METTL7A
C1S	1.04315e-63	-0.613954	0.095	0.229	1.77044e-59	Normal.Duct	C1S
CCDC198	1.0993e-63	0.691171	0.315	0.182	1.86574e-59	Normal.Duct	CCDC198
TM4SF4	2.42105e-63	0.654018	0.439	0.294	4.109e-59	Normal.Duct	TM4SF4
BICC1	4.02708e-63	0.668649	0.372	0.233	6.83477e-59	Normal.Duct	BICC1
GYPC	8.03583e-63	0.609502	0.4	0.251	1.36384e-58	Normal.Duct	GYPC
PSMB9	6.97487e-62	-0.472487	0.099	0.23	1.18377e-57	Normal.Duct	PSMB9
MGP	1.02682e-61	-0.535643	0.175	0.33	1.74272e-57	Normal.Duct	MGP
CD55	1.18786e-60	-0.841375	0.1	0.228	2.01604e-56	Normal.Duct	CD55
GOLM1	2.04763e-60	-0.598787	0.157	0.306	3.47525e-56	Normal.Duct	GOLM1
CALD1	3.65665e-60	0.620783	0.443	0.312	6.20606e-56	Normal.Duct	CALD1
BHLHE40	9.6219e-60	-0.532449	0.087	0.211	1.63303e-55	Normal.Duct	BHLHE40
SERPINA4	3.24208e-59	0.65115	0.261	0.158	5.50245e-55	Normal.Duct	SERPINA4
PSMB10	6.03326e-58	-0.336411	0.134	0.267	1.02396e-53	Normal.Duct	PSMB10
CYS1	1.19652e-57	0.603982	0.26	0.133	2.03074e-53	Normal.Duct	CYS1
ITGA6	1.7718e-57	-0.457174	0.084	0.203	3.0071e-53	Normal.Duct	ITGA6
PHGDH	2.01634e-57	0.613385	0.297	0.179	3.42213e-53	Normal.Duct	PHGDH
CTSC	2.66006e-56	-0.53536	0.086	0.206	4.51465e-52	Normal.Duct	CTSC
FBXO21	1.19271e-55	0.587887	0.386	0.264	2.02426e-51	Normal.Duct	FBXO21
EIF4EBP1	1.41952e-55	-0.47934	0.128	0.262	2.4092e-51	Normal.Duct	EIF4EBP1
XBP1	1.63326e-55	-0.545385	0.158	0.3	2.77198e-51	Normal.Duct	XBP1
WFDC2	1.49667e-54	-0.919729	0.226	0.362	2.54015e-50	Normal.Duct	WFDC2
SOAT1	1.9101e-54	0.596641	0.282	0.171	3.24182e-50	Normal.Duct	SOAT1
SERINC2	6.82403e-54	-0.452031	0.137	0.269	1.15817e-49	Normal.Duct	SERINC2
KLF5	1.10838e-53	-0.589393	0.107	0.232	1.88115e-49	Normal.Duct	KLF5
FRMD4A	6.29202e-53	0.627808	0.204	0.098	1.06788e-48	Normal.Duct	FRMD4A
RRBP1	1.50212e-52	-0.401815	0.284	0.44	2.5494e-48	Normal.Duct	RRBP1
LSR	7.56131e-52	-0.564708	0.162	0.3	1.28331e-47	Normal.Duct	LSR
FGGY	2.14122e-50	0.583829	0.338	0.222	3.63408e-46	Normal.Duct	FGGY
FILIP1L	6.65618e-50	0.652225	0.297	0.186	1.12969e-45	Normal.Duct	FILIP1L
CD24	9.62084e-50	-0.559348	0.621	0.739	1.63285e-45	Normal.Duct	CD24
BACE2	1.87963e-49	-0.423476	0.114	0.235	3.19011e-45	Normal.Duct	BACE2
ONECUT2	3.18081e-48	-0.654178	0.105	0.221	5.39847e-44	Normal.Duct	ONECUT2
CTSB	3.23685e-48	-0.272928	0.23	0.362	5.49357e-44	Normal.Duct	CTSB
MPP1	7.13204e-48	0.521797	0.217	0.11	1.21045e-43	Normal.Duct	MPP1
MTRNR2L8	6.44289e-47	0.481255	0.466	0.331	1.09349e-42	Normal.Duct	MTRNR2L8
RASSF4	1.10465e-46	0.599871	0.25	0.147	1.87481e-42	Normal.Duct	RASSF4
VIM	2.74761e-46	-0.586162	0.227	0.367	4.66324e-42	Normal.Duct	VIM
NRP1	7.91286e-46	0.571896	0.259	0.153	1.34297e-41	Normal.Duct	NRP1
SLC17A4	3.5684e-45	0.625281	0.255	0.142	6.05629e-41	Normal.Duct	SLC17A4
ADAM9	5.89746e-45	-0.408118	0.097	0.206	1.00092e-40	Normal.Duct	ADAM9
TAPBP	7.95193e-45	-0.345446	0.175	0.301	1.3496e-40	Normal.Duct	TAPBP
KDELR2	1.27821e-44	-0.313939	0.211	0.341	2.16938e-40	Normal.Duct	KDELR2
SERPINB1	2.8542e-44	-0.51962	0.158	0.283	4.84414e-40	Normal.Duct	SERPINB1
TKT	3.04532e-44	-0.362979	0.116	0.227	5.16851e-40	Normal.Duct	TKT
PSMB8	4.75187e-44	-0.333064	0.152	0.271	8.06488e-40	Normal.Duct	PSMB8
HLA-E	1.46005e-43	-0.397611	0.303	0.447	2.478e-39	Normal.Duct	HLA-E
CAPG	1.02842e-42	-0.456127	0.115	0.227	1.74543e-38	Normal.Duct	CAPG
PPP1R1B	1.12597e-42	0.487198	0.445	0.321	1.91099e-38	Normal.Duct	PPP1R1B
PABPC4	2.3099e-42	-0.401227	0.132	0.245	3.92037e-38	Normal.Duct	PABPC4
EPS8	2.55263e-42	-0.391183	0.101	0.205	4.33232e-38	Normal.Duct	EPS8
GSN	3.63873e-41	-0.402194	0.239	0.37	6.17565e-37	Normal.Duct	GSN
TSPAN3	8.6681e-41	-0.418955	0.268	0.404	1.47115e-36	Normal.Duct	TSPAN3
ZBTB16	2.72909e-40	0.552016	0.257	0.152	4.63182e-36	Normal.Duct	ZBTB16
CYBA	3.99479e-40	-0.478259	0.431	0.56	6.77996e-36	Normal.Duct	CYBA
PLP2	4.62968e-40	-0.427671	0.191	0.315	7.8575e-36	Normal.Duct	PLP2
ARPC1B	7.93204e-40	-0.404783	0.195	0.318	1.34623e-35	Normal.Duct	ARPC1B
ADIRF	2.46156e-39	-0.450867	0.148	0.261	4.17777e-35	Normal.Duct	ADIRF
SLC40A1	2.51908e-39	-0.533977	0.147	0.261	4.27538e-35	Normal.Duct	SLC40A1
PPP1R14B	8.18439e-39	-0.315724	0.143	0.253	1.38905e-34	Normal.Duct	PPP1R14B
TBC1D15	1.47332e-38	0.788626	0.749	0.625	2.50052e-34	Normal.Duct	TBC1D15
PDGFD	8.43401e-38	0.501901	0.258	0.155	1.43142e-33	Normal.Duct	PDGFD
APOE	1.96306e-37	-0.32104	0.109	0.21	3.3317e-33	Normal.Duct	APOE
TAGLN2	2.26983e-37	-0.468831	0.359	0.486	3.85236e-33	Normal.Duct	TAGLN2
PDIA4	3.32493e-37	-0.301234	0.166	0.275	5.64308e-33	Normal.Duct	PDIA4
BST2	3.84988e-37	-0.564079	0.138	0.245	6.53402e-33	Normal.Duct	BST2
LIMA1	4.04795e-37	-0.380868	0.136	0.243	6.87018e-33	Normal.Duct	LIMA1
TMBIM1	4.17436e-37	-0.32951	0.17	0.283	7.08472e-33	Normal.Duct	TMBIM1
ERICH5	4.9284e-37	0.471787	0.307	0.204	8.36448e-33	Normal.Duct	ERICH5
ELF3	1.78269e-36	-0.462285	0.455	0.584	3.02559e-32	Normal.Duct	ELF3
CD99	2.14603e-36	-0.335486	0.176	0.288	3.64225e-32	Normal.Duct	CD99
TNFSF10	1.29477e-35	-0.374241	0.152	0.257	2.19748e-31	Normal.Duct	TNFSF10
NOSIP	9.73139e-35	-0.347964	0.16	0.268	1.65161e-30	Normal.Duct	NOSIP
NPC2	1.04998e-34	-0.344288	0.368	0.498	1.78202e-30	Normal.Duct	NPC2
YBX3	1.24132e-34	-0.35661	0.242	0.362	2.10677e-30	Normal.Duct	YBX3
PSME2	2.44108e-33	-0.387939	0.282	0.405	4.143e-29	Normal.Duct	PSME2
FSIP2	2.59474e-33	0.512204	0.36	0.25	4.4038e-29	Normal.Duct	FSIP2
SELENOS	5.42563e-33	-0.266482	0.194	0.3	9.20837e-29	Normal.Duct	SELENOS
CAPN2	1.69788e-32	-0.31146	0.198	0.307	2.88163e-28	Normal.Duct	CAPN2
TSC22D3	1.7106e-32	-0.274331	0.201	0.313	2.90323e-28	Normal.Duct	TSC22D3
ERO1A	2.74153e-32	-0.490409	0.141	0.242	4.65292e-28	Normal.Duct	ERO1A
SLC25A37	7.57262e-32	-0.41287	0.199	0.309	1.28522e-27	Normal.Duct	SLC25A37
ABHD2	9.22467e-31	-0.4021	0.163	0.266	1.56561e-26	Normal.Duct	ABHD2
CALR	9.65218e-31	-0.310481	0.345	0.465	1.63817e-26	Normal.Duct	CALR
LGALS4	1.3271e-30	-0.705547	0.288	0.394	2.25235e-26	Normal.Duct	LGALS4
MYDGF	2.5126e-28	-0.304167	0.208	0.31	4.26439e-24	Normal.Duct	MYDGF
C9orf16	3.69737e-28	-0.297834	0.278	0.389	6.27517e-24	Normal.Duct	C9orf16
PKM	1.14316e-27	-0.477572	0.333	0.442	1.94016e-23	Normal.Duct	PKM
TM9SF3	4.89436e-27	-0.312389	0.221	0.323	8.30671e-23	Normal.Duct	TM9SF3
MAL2	7.28086e-27	-0.416435	0.228	0.332	1.23571e-22	Normal.Duct	MAL2
SELENOM	1.47297e-26	-0.375237	0.207	0.308	2.49993e-22	Normal.Duct	SELENOM
CLDN4	6.72368e-26	-0.413761	0.325	0.435	1.14114e-21	Normal.Duct	CLDN4
PDIA3	7.56522e-26	-0.270249	0.288	0.392	1.28397e-21	Normal.Duct	PDIA3
ARF1	1.10144e-22	-0.286236	0.369	0.473	1.86936e-18	Normal.Duct	ARF1
EZR	5.06305e-22	-0.347137	0.314	0.415	8.59301e-18	Normal.Duct	EZR
TFF1.1	0	4.04261	0.57	0.091	0	Neoplastic	TFF1
TFF3.1	0	3.78084	0.529	0.075	0	Neoplastic	TFF3
TFF2.1	0	3.39345	0.51	0.044	0	Neoplastic	TFF2
FXYD3.1	0	3.34862	0.697	0.121	0	Neoplastic	FXYD3
LYZ.1	0	3.30831	0.73	0.189	0	Neoplastic	LYZ
PHGR1	0	3.23679	0.296	0.016	0	Neoplastic	PHGR1
C19orf33.1	0	3.1474	0.707	0.1	0	Neoplastic	C19orf33
S100A6.1	0	3.06567	0.98	0.742	0	Neoplastic	S100A6
CEACAM6.1	0	3.04544	0.532	0.052	0	Neoplastic	CEACAM6
S100P	0	2.66843	0.509	0.037	0	Neoplastic	S100P
CLDN18	0	2.65639	0.429	0.024	0	Neoplastic	CLDN18
CRIP1.1	0	2.64407	0.682	0.226	0	Neoplastic	CRIP1
IFI27.1	0	2.62798	0.778	0.307	0	Neoplastic	IFI27
KRT19.1	0	2.43414	0.848	0.353	0	Neoplastic	KRT19
CTSE.1	0	2.35451	0.501	0.051	0	Neoplastic	CTSE
LGALS3.1	0	2.33369	0.72	0.24	0	Neoplastic	LGALS3
MUC1.1	0	2.31355	0.632	0.145	0	Neoplastic	MUC1
C15orf48.1	0	2.21847	0.511	0.112	0	Neoplastic	C15orf48
TSPAN1	0	2.16989	0.485	0.042	0	Neoplastic	TSPAN1
TMC5.1	0	2.10363	0.575	0.124	0	Neoplastic	TMC5
GPRC5A	0	2.10104	0.471	0.045	0	Neoplastic	GPRC5A
AGR2	0	2.0944	0.586	0.228	0	Neoplastic	AGR2
CEACAM5	0	1.95344	0.232	0.008	0	Neoplastic	CEACAM5
FXYD5.1	0	1.90248	0.52	0.123	0	Neoplastic	FXYD5
ANXA1.1	0	1.8933	0.482	0.12	0	Neoplastic	ANXA1
GPX2.1	0	1.88887	0.485	0.131	0	Neoplastic	GPX2
CAPN8	0	1.88647	0.401	0.022	0	Neoplastic	CAPN8
PHLDA2.1	0	1.80582	0.481	0.093	0	Neoplastic	PHLDA2
CD55.1	0	1.79346	0.443	0.113	0	Neoplastic	CD55
CSTB	0	1.76784	0.799	0.543	0	Neoplastic	CSTB
MSLN	0	1.74718	0.36	0.016	0	Neoplastic	MSLN
LGALS4.1	0	1.74214	0.612	0.286	0	Neoplastic	LGALS4
CAMK2N1.1	0	1.72838	0.48	0.067	0	Neoplastic	CAMK2N1
LDHA.1	0	1.71858	0.642	0.289	0	Neoplastic	LDHA
SLPI.1	0	1.67393	0.592	0.242	0	Neoplastic	SLPI
NQO1	0	1.64884	0.415	0.061	0	Neoplastic	NQO1
LCN2.1	0	1.64821	0.608	0.198	0	Neoplastic	LCN2
JPT1.1	0	1.63528	0.538	0.163	0	Neoplastic	JPT1
PLAC8	0	1.61798	0.301	0.025	0	Neoplastic	PLAC8
KLF5.1	0	1.60793	0.48	0.108	0	Neoplastic	KLF5
SH3BGRL3.1	0	1.56888	0.731	0.434	0	Neoplastic	SH3BGRL3
SFN	0	1.56652	0.358	0.031	0	Neoplastic	SFN
LAMB3	0	1.49794	0.359	0.065	0	Neoplastic	LAMB3
FHL2	0	1.46904	0.373	0.047	0	Neoplastic	FHL2
MGLL	0	1.46355	0.369	0.05	0	Neoplastic	MGLL
MARCKSL1.1	0	1.44242	0.563	0.209	0	Neoplastic	MARCKSL1
SDCBP2	0	1.43903	0.363	0.056	0	Neoplastic	SDCBP2
S100A11	0	1.43702	0.902	0.729	0	Neoplastic	S100A11
ANXA10	0	1.42448	0.284	0.027	0	Neoplastic	ANXA10
TMPRSS4	0	1.33986	0.288	0.012	0	Neoplastic	TMPRSS4
AMN	0	1.32569	0.252	0.012	0	Neoplastic	AMN
VSIG2	0	1.3024	0.294	0.026	0	Neoplastic	VSIG2
KCNK1	0	1.26637	0.327	0.047	0	Neoplastic	KCNK1
EPS8L3	0	1.24461	0.276	0.014	0	Neoplastic	EPS8L3
GAPDH	0	1.21935	0.876	0.723	0	Neoplastic	GAPDH
PEBP1.1	0	-1.35882	0.483	0.718	0	Neoplastic	PEBP1
ANXA4	0	-1.3661	0.738	0.87	0	Neoplastic	ANXA4
ATP1A1.1	0	-1.49625	0.605	0.808	0	Neoplastic	ATP1A1
DEFB1.1	0	-1.54123	0.412	0.751	0	Neoplastic	DEFB1
AKAP7.1	0	-1.64033	0.045	0.37	0	Neoplastic	AKAP7
CLDN10.1	0	-1.70445	0.296	0.673	0	Neoplastic	CLDN10
MT1F.1	0	-1.72835	0.276	0.638	0	Neoplastic	MT1F
ALKAL2.1	0	-1.74946	0.033	0.385	0	Neoplastic	ALKAL2
SERPINA5.1	0	-1.78466	0.08	0.448	0	Neoplastic	SERPINA5
SOD3.1	0	-1.82677	0.127	0.488	0	Neoplastic	SOD3
SCTR.1	0	-1.83112	0.135	0.542	0	Neoplastic	SCTR
RBP1.1	0	-1.85343	0.159	0.646	0	Neoplastic	RBP1
GMNN.1	0	-1.92082	0.134	0.511	0	Neoplastic	GMNN
SERPING1	0	-1.92923	0.226	0.616	0	Neoplastic	SERPING1
BEX1.1	0	-1.98146	0.03	0.361	0	Neoplastic	BEX1
AQP1.1	0	-1.98387	0.121	0.558	0	Neoplastic	AQP1
INS	0	-2.00321	0.607	0.821	0	Neoplastic	INS
SFRP5.1	0	-2.02065	0.054	0.453	0	Neoplastic	SFRP5
GATM	0	-2.08238	0.297	0.699	0	Neoplastic	GATM
LEFTY1.1	0	-2.15218	0.083	0.475	0	Neoplastic	LEFTY1
AMBP.1	0	-2.26227	0.064	0.492	0	Neoplastic	AMBP
CLU.1	0	-2.2874	0.389	0.808	0	Neoplastic	CLU
CFTR.1	0	-2.53869	0.158	0.729	0	Neoplastic	CFTR
SLC4A4.1	0	-2.84121	0.209	0.788	0	Neoplastic	SLC4A4
SPP1	0	-2.97018	0.309	0.697	0	Neoplastic	SPP1
CPA2.1	0	-3.00633	0.043	0.368	0	Neoplastic	CPA2
FXYD2.1	0	-3.33373	0.244	0.887	0	Neoplastic	FXYD2
PRSS2	0	-3.92971	0.218	0.617	0	Neoplastic	PRSS2
CTRB2.1	0	-4.04656	0.163	0.6	0	Neoplastic	CTRB2
PLA2G1B	0	-4.22431	0.088	0.521	0	Neoplastic	PLA2G1B
CPB1	0	-4.301	0.071	0.528	0	Neoplastic	CPB1
CELA2A	0	-4.42	0.049	0.422	0	Neoplastic	CELA2A
CELA3B	0	-4.48987	0.064	0.479	0	Neoplastic	CELA3B
CELA3A	0	-4.55456	0.099	0.575	0	Neoplastic	CELA3A
CTRC	0	-4.56903	0.083	0.552	0	Neoplastic	CTRC
PNLIP.1	0	-4.57897	0.073	0.584	0	Neoplastic	PNLIP
SYCN	0	-4.59077	0.064	0.475	0	Neoplastic	SYCN
CPA1	0	-4.74955	0.067	0.504	0	Neoplastic	CPA1
AMY2A	0	-4.81588	0.039	0.407	0	Neoplastic	AMY2A
CTRB1.1	0	-4.87129	0.117	0.659	0	Neoplastic	CTRB1
PRSS1.1	0	-5.14576	0.174	0.71	0	Neoplastic	PRSS1
CLPS.1	0	-5.158	0.098	0.657	0	Neoplastic	CLPS
SLC3A1.1	1.39277105562647e-320	-1.78188	0.131	0.478	2.36381103560925e-316	Neoplastic	SLC3A1
GCNT3	5.56268510652659e-319	1.3215	0.3	0.039	9.44098916279694e-315	Neoplastic	GCNT3
MLPH	3.84511035466763e-318	1.38028	0.318	0.046	6.5259212939419e-314	Neoplastic	MLPH
REG1A.1	1.12439706713374e-317	-2.83591	0.297	0.626	1.90832670233938e-313	Neoplastic	REG1A
KCNJ16.1	3.37096820292838e-314	-1.6398	0.041	0.356	5.72120723401005e-310	Neoplastic	KCNJ16
RHOBTB3.1	1.23873443905945e-312	-1.69763	0.097	0.438	0	Neoplastic	RHOBTB3
APOL1	5.51642288169907e-311	1.48191	0.329	0.053	9.36247e-307	Neoplastic	APOL1
SLC44A4	1.83377e-306	1.2433	0.381	0.081	3.11228e-302	Neoplastic	SLC44A4
S100A14	1.57649e-302	1.57171	0.492	0.178	2.67562e-298	Neoplastic	S100A14
GP2.1	2.44896e-300	-3.28483	0.048	0.338	4.15638e-296	Neoplastic	GP2
BEX3.1	1.08071e-297	-1.5084	0.208	0.532	1.83418e-293	Neoplastic	BEX3
LPCAT4	1.49339e-295	1.33099	0.304	0.045	2.53458e-291	Neoplastic	LPCAT4
MUC13	1.22493e-293	1.58755	0.254	0.028	2.07895e-289	Neoplastic	MUC13
HHLA2	4.3362e-292	1.17632	0.233	0.02	7.3594e-288	Neoplastic	HHLA2
SERPINA3	3.93281e-291	-1.61188	0.211	0.577	6.67476e-287	Neoplastic	SERPINA3
BCAS1	1.80612e-288	1.06856	0.21	0.011	3.06535e-284	Neoplastic	BCAS1
NTRK2.1	1.06598e-284	-1.76056	0.039	0.333	1.80918e-280	Neoplastic	NTRK2
IGFBP7	7.17486e-282	-1.14902	0.511	0.749	1.21772e-277	Neoplastic	IGFBP7
MALL	5.49996e-277	1.27102	0.304	0.053	9.33454e-273	Neoplastic	MALL
MGST1.1	1.13766e-275	1.22814	0.381	0.089	1.93084e-271	Neoplastic	MGST1
AREG	1.09569e-274	1.35443	0.263	0.032	1.85961e-270	Neoplastic	AREG
CST3.1	1.49634e-274	1.07916	0.798	0.643	2.5396e-270	Neoplastic	CST3
HOMER2.1	3.44874e-272	-1.49747	0.08	0.385	5.8532e-268	Neoplastic	HOMER2
PNLIPRP1.1	1.94045e-271	-2.23572	0.016	0.268	3.29333e-267	Neoplastic	PNLIPRP1
ID4.1	6.00029e-270	-1.67462	0.037	0.318	1.01837e-265	Neoplastic	ID4
CITED4.1	2.16741e-269	-1.50421	0.159	0.453	3.67853e-265	Neoplastic	CITED4
CEL.1	1.04119e-268	-2.87294	0.021	0.267	1.76711e-264	Neoplastic	CEL
PLAAT3.1	3.08922e-265	1.29599	0.399	0.109	5.24302e-261	Neoplastic	PLAAT3
SMIM24	8.49078e-265	1.21887	0.242	0.027	1.44106e-260	Neoplastic	SMIM24
CYP3A5.1	2.85558e-264	1.49473	0.491	0.18	4.8465e-260	Neoplastic	CYP3A5
GABRP	3.30113e-263	1.58545	0.225	0.021	5.60268e-259	Neoplastic	GABRP
MT1E.1	4.74983e-263	-0.966393	0.461	0.771	8.06141e-259	Neoplastic	MT1E
TXN	4.38063e-262	1.01401	0.76	0.604	7.43481e-258	Neoplastic	TXN
VILL	1.45351e-260	0.983703	0.219	0.018	2.46689e-256	Neoplastic	VILL
SORBS2.1	1.2855e-258	-1.46183	0.172	0.486	2.18175e-254	Neoplastic	SORBS2
TRIM54	1.38945e-258	0.975701	0.209	0.016	2.35817e-254	Neoplastic	TRIM54
KRT17	2.27244e-255	2.48929	0.332	0.085	3.85679e-251	Neoplastic	KRT17
FLRT2.1	1.70302e-254	-1.44953	0.048	0.326	2.89036e-250	Neoplastic	FLRT2
REG4	2.48277e-254	2.81068	0.247	0.048	4.21376e-250	Neoplastic	REG4
ISYNA1.1	1.11895e-252	-1.55349	0.086	0.372	1.89908e-248	Neoplastic	ISYNA1
LSR.1	6.67337e-252	1.43018	0.484	0.193	1.1326e-247	Neoplastic	LSR
TIMP1.1	9.9025e-252	1.03493	0.727	0.426	1.68065e-247	Neoplastic	TIMP1
MTMR11	6.13531e-251	1.09035	0.247	0.031	1.04128e-246	Neoplastic	MTMR11
SLC16A3	4.44265e-249	1.0861	0.271	0.042	7.54007e-245	Neoplastic	SLC16A3
MUC6.1	5.80007e-248	-1.44083	0.119	0.436	9.84388e-244	Neoplastic	MUC6
CELA2B.1	3.19415e-246	-2.42045	0.011	0.234	5.42111e-242	Neoplastic	CELA2B
PI3	2.08572e-245	1.8901	0.223	0.024	3.53989e-241	Neoplastic	PI3
RAB11FIP1.1	1.22139e-244	1.30023	0.461	0.168	2.07295e-240	Neoplastic	RAB11FIP1
ZG16B	8.32912e-244	1.13773	0.209	0.019	1.41362e-239	Neoplastic	ZG16B
GYPC.1	1.41088e-243	-1.27267	0.071	0.361	2.39455e-239	Neoplastic	GYPC
SLC6A8	6.07879e-243	1.31009	0.216	0.023	1.03169e-238	Neoplastic	SLC6A8
COL18A1.1	2.15498e-242	-1.45806	0.144	0.435	3.65743e-238	Neoplastic	COL18A1
SCD	8.00564e-238	1.08004	0.206	0.02	1.35872e-233	Neoplastic	SCD
CLDN4.1	1.20346e-235	1.29203	0.619	0.337	2.0425e-231	Neoplastic	CLDN4
BIK	2.04315e-235	0.965917	0.289	0.054	3.46764e-231	Neoplastic	BIK
SH3YL1.1	8.90786e-235	-1.27586	0.353	0.572	1.51184e-230	Neoplastic	SH3YL1
ELF3.1	1.42162e-234	1.18191	0.749	0.486	2.41277e-230	Neoplastic	ELF3
HLA-A.1	2.52059e-234	0.94993	0.848	0.66	4.27794e-230	Neoplastic	HLA-A
EGLN3	2.96936e-234	1.20811	0.219	0.024	5.0396e-230	Neoplastic	EGLN3
BTG1.1	3.02267e-234	-1.11652	0.532	0.717	5.13008e-230	Neoplastic	BTG1
EFHD2	4.97899e-234	1.13412	0.334	0.086	8.45035e-230	Neoplastic	EFHD2
EMP2	7.35609e-233	1.04474	0.309	0.064	1.24848e-228	Neoplastic	EMP2
PLEC	1.43207e-232	1.34441	0.407	0.129	2.43052e-228	Neoplastic	PLEC
AMY2B	1.62854e-229	-3.14987	0.035	0.262	2.76396e-225	Neoplastic	AMY2B
ALDOA	1.8385e-228	1.13438	0.686	0.468	3.1203e-224	Neoplastic	ALDOA
NDRG1	6.92859e-228	1.39022	0.318	0.074	1.17592e-223	Neoplastic	NDRG1
ITGB4	1.68581e-227	1.23662	0.364	0.101	2.86116e-223	Neoplastic	ITGB4
CIRBP	5.77728e-227	-1.01457	0.505	0.702	9.8052e-223	Neoplastic	CIRBP
BHLHE40.1	1.60279e-226	1.29096	0.381	0.113	2.72025e-222	Neoplastic	BHLHE40
PKM.1	8.13498e-226	1.1916	0.617	0.347	1.38067e-221	Neoplastic	PKM
CTRL.1	2.25336e-224	-2.07347	0.013	0.219	3.8244e-220	Neoplastic	CTRL
NBL1	4.25667e-224	0.936749	0.345	0.087	7.22442e-220	Neoplastic	NBL1
MAL2.1	3.51046e-223	1.21287	0.518	0.235	5.95795e-219	Neoplastic	MAL2
SULT1C2	6.05811e-222	1.41918	0.264	0.046	1.02818e-217	Neoplastic	SULT1C2
PROX1.1	3.21723e-220	-1.3764	0.05	0.301	5.46029e-216	Neoplastic	PROX1
CLIC3	1.2763e-218	1.02917	0.211	0.024	2.16613e-214	Neoplastic	CLIC3
ARL14	1.87378e-217	1.21194	0.212	0.026	3.18017e-213	Neoplastic	ARL14
KIF12.1	2.39435e-217	-1.36774	0.154	0.441	4.0637e-213	Neoplastic	KIF12
SCD5.1	6.38094e-217	-1.27671	0.066	0.326	1.08297e-212	Neoplastic	SCD5
CYSTM1	1.08213e-215	1.04015	0.741	0.596	1.83659e-211	Neoplastic	CYSTM1
ISG20	1.42225e-215	1.23514	0.297	0.068	2.41384e-211	Neoplastic	ISG20
HMGN3.1	6.77963e-215	-1.12687	0.382	0.614	1.15064e-210	Neoplastic	HMGN3
SYT8	2.43671e-213	1.23991	0.292	0.063	4.13558e-209	Neoplastic	SYT8
PIGR.1	2.98392e-212	1.57079	0.507	0.213	5.06431e-208	Neoplastic	PIGR
S100A4.1	5.16128e-212	1.94861	0.458	0.188	8.75973e-208	Neoplastic	S100A4
SLC2A1	6.1673e-211	1.13721	0.254	0.047	1.04671e-206	Neoplastic	SLC2A1
TNFRSF6B	1.14236e-209	0.71173	0.2	0.022	1.93881e-205	Neoplastic	TNFRSF6B
DUSP1.1	1.45234e-209	-1.4526	0.475	0.696	2.4649e-205	Neoplastic	DUSP1
KCNJ15	2.97865e-209	-1.40953	0.08	0.338	5.05537e-205	Neoplastic	KCNJ15
LIMA1.1	6.40571e-206	1.19053	0.416	0.15	1.08718e-201	Neoplastic	LIMA1
PLBD1	4.17986e-202	0.876021	0.266	0.053	7.09406e-198	Neoplastic	PLBD1
ZBTB20.1	5.42155e-202	-1.18735	0.396	0.624	9.20146e-198	Neoplastic	ZBTB20
PKHD1.1	9.79511e-202	-1.29398	0.046	0.283	1.66243e-197	Neoplastic	PKHD1
RAC1	1.15338e-200	0.872345	0.761	0.579	1.95752e-196	Neoplastic	RAC1
CFL1	3.98142e-200	0.872647	0.764	0.573	6.75727e-196	Neoplastic	CFL1
ERO1A.1	1.18922e-199	1.2959	0.408	0.153	2.01834e-195	Neoplastic	ERO1A
CCL20	2.27819e-199	1.59034	0.24	0.042	3.86654e-195	Neoplastic	CCL20
ADAM28	4.55559e-199	1.14375	0.275	0.059	7.73174e-195	Neoplastic	ADAM28
DCDC2.1	1.75033e-198	-1.29219	0.071	0.309	2.97066e-194	Neoplastic	DCDC2
IFT172	2.92436e-198	0.887559	0.289	0.067	4.96322e-194	Neoplastic	IFT172
UGT2A3.1	6.43935e-198	-1.29147	0.106	0.368	1.09289e-193	Neoplastic	UGT2A3
LAMA3	1.16798e-196	1.18625	0.249	0.05	1.9823e-192	Neoplastic	LAMA3
AGR3	2.13251e-196	1.20098	0.407	0.156	3.61929e-192	Neoplastic	AGR3
GNG11	1.11418e-194	-1.21216	0.119	0.386	1.89098e-190	Neoplastic	GNG11
CAPN5	5.06271e-194	0.891041	0.2	0.026	8.59243e-190	Neoplastic	CAPN5
LAMC2	1.34586e-193	1.28673	0.267	0.064	2.28419e-189	Neoplastic	LAMC2
CLTB	1.22102e-191	1.20475	0.498	0.25	2.07232e-187	Neoplastic	CLTB
SKAP2	1.37525e-191	0.825777	0.222	0.036	2.33407e-187	Neoplastic	SKAP2
DUOX2	5.32255e-190	1.58539	0.293	0.081	9.03344e-186	Neoplastic	DUOX2
SMIM22	9.06806e-190	0.926262	0.631	0.442	1.53903e-185	Neoplastic	SMIM22
HSPB1	9.32384e-190	0.831701	0.85	0.692	1.58244e-185	Neoplastic	HSPB1
LIPH	2.63338e-188	1.01378	0.34	0.1	4.46936e-184	Neoplastic	LIPH
BICC1.1	5.5425e-188	-1.26081	0.09	0.327	9.40673e-184	Neoplastic	BICC1
ACTB	7.04834e-188	0.892838	0.908	0.796	1.19624e-183	Neoplastic	ACTB
SFTA2	1.3978e-187	1.20213	0.313	0.091	2.37235e-183	Neoplastic	SFTA2
NET1	4.11879e-186	1.06025	0.326	0.093	6.99041e-182	Neoplastic	NET1
KLK1.1	4.09619e-185	-1.94003	0.095	0.267	6.95206e-181	Neoplastic	KLK1
TSPAN3.1	1.1957e-184	1.0491	0.573	0.303	2.02934e-180	Neoplastic	TSPAN3
ERP27	3.42165e-183	-1.05987	0.029	0.233	5.80722e-179	Neoplastic	ERP27
PDZK1IP1.1	2.55701e-182	1.25226	0.487	0.238	4.33976e-178	Neoplastic	PDZK1IP1
TAGLN2.1	1.01571e-181	0.972302	0.632	0.395	1.72386e-177	Neoplastic	TAGLN2
PLAUR	4.92107e-181	1.06392	0.265	0.064	8.35204e-177	Neoplastic	PLAUR
HMGA1	2.62549e-180	1.11197	0.325	0.102	4.45598e-176	Neoplastic	HMGA1
ABHD2.1	1.34743e-178	1.0361	0.429	0.177	2.28685e-174	Neoplastic	ABHD2
MXD1	2.7626e-177	1.04314	0.202	0.033	4.68869e-173	Neoplastic	MXD1
RIC3.1	5.98595e-177	-1.33891	0.078	0.304	1.01594e-172	Neoplastic	RIC3
OCIAD2	8.77445e-177	0.993312	0.576	0.377	1.4892e-172	Neoplastic	OCIAD2
GALE	3.99394e-176	0.834204	0.257	0.058	6.77851e-172	Neoplastic	GALE
CYBA.1	5.05615e-175	0.930495	0.691	0.473	8.5813e-171	Neoplastic	CYBA
CLIC1	6.00277e-175	0.914387	0.653	0.441	1.01879e-170	Neoplastic	CLIC1
FGFR3.1	2.00558e-173	-1.33309	0.093	0.322	3.40386e-169	Neoplastic	FGFR3
CA4	2.1573e-173	-1.08161	0.021	0.208	3.66138e-169	Neoplastic	CA4
F3	2.85748e-173	1.37633	0.263	0.068	4.84971e-169	Neoplastic	F3
ITGA6.1	5.74575e-173	0.962715	0.35	0.115	9.75168e-169	Neoplastic	ITGA6
SAT2.1	2.40772e-172	-1.17195	0.21	0.443	4.08639e-168	Neoplastic	SAT2
TSPO	2.03469e-170	0.927081	0.621	0.418	3.45328e-166	Neoplastic	TSPO
COTL1	5.53057e-168	0.854855	0.273	0.07	9.38648e-164	Neoplastic	COTL1
EPS8.1	1.10389e-167	0.988241	0.353	0.122	1.87353e-163	Neoplastic	EPS8
ID2.1	1.86261e-167	-1.13593	0.292	0.524	3.16122e-163	Neoplastic	ID2
CNN3.1	2.58606e-167	-1.09941	0.21	0.453	4.38905e-163	Neoplastic	CNN3
MET	2.80738e-166	0.796442	0.222	0.045	4.76468e-162	Neoplastic	MET
KRT7	2.51012e-165	1.10697	0.584	0.322	4.26018e-161	Neoplastic	KRT7
PHGDH.1	3.79654e-165	-1.07888	0.054	0.26	6.44349e-161	Neoplastic	PHGDH
ITGA3	9.62964e-165	1.01964	0.319	0.103	1.63434e-160	Neoplastic	ITGA3
S100A16	4.16968e-164	1.01447	0.483	0.237	7.07678e-160	Neoplastic	S100A16
CYS1.1	2.24385e-163	-1.02902	0.026	0.212	3.80826e-159	Neoplastic	CYS1
C6	6.6278e-163	-1.08429	0.035	0.232	1.12487e-158	Neoplastic	C6
CD81	1.83133e-161	-1.05535	0.234	0.46	3.10813e-157	Neoplastic	CD81
HEG1.1	2.42606e-161	-1.16369	0.038	0.233	4.11751e-157	Neoplastic	HEG1
SLC17A4.1	3.94817e-161	-1.24267	0.03	0.217	6.70083e-157	Neoplastic	SLC17A4
MT1G	5.10093e-161	-1.08762	0.218	0.487	8.6573e-157	Neoplastic	MT1G
CCND1.1	6.6798e-161	-1.17593	0.373	0.505	1.1337e-156	Neoplastic	CCND1
PLS1	1.54694e-159	0.870981	0.259	0.066	2.62547e-155	Neoplastic	PLS1
PDGFD.1	6.24836e-159	-1.06869	0.037	0.228	1.06047e-154	Neoplastic	PDGFD
NAPRT	1.61556e-158	0.868864	0.325	0.106	2.74193e-154	Neoplastic	NAPRT
GUK1	1.61757e-158	0.857703	0.636	0.456	2.74534e-154	Neoplastic	GUK1
PDCD4	1.32766e-157	-1.10328	0.198	0.432	2.2533e-153	Neoplastic	PDCD4
ADAM9.1	1.74698e-157	0.889208	0.345	0.123	2.96497e-153	Neoplastic	ADAM9
JUP	6.83988e-157	1.0311	0.399	0.164	1.16086e-152	Neoplastic	JUP
ZBTB16.1	1.02513e-156	-1.13452	0.037	0.226	1.73985e-152	Neoplastic	ZBTB16
BAIAP2L1	4.18465e-156	0.981775	0.257	0.07	7.10219e-152	Neoplastic	BAIAP2L1
MYH14	1.20989e-155	0.909424	0.344	0.12	2.05343e-151	Neoplastic	MYH14
METTL7A.1	1.43131e-155	-1.14824	0.169	0.405	2.42922e-151	Neoplastic	METTL7A
INF2	5.30617e-155	0.899947	0.224	0.05	9.00563e-151	Neoplastic	INF2
VTN.1	2.12849e-154	-1.06993	0.026	0.204	3.61247e-150	Neoplastic	VTN
TSPAN8	3.82205e-154	1.12954	0.644	0.493	6.48679e-150	Neoplastic	TSPAN8
XAF1	1.26182e-153	1.13388	0.233	0.054	2.14157e-149	Neoplastic	XAF1
TTYH1.1	8.66673e-153	-0.983295	0.027	0.203	1.47092e-148	Neoplastic	TTYH1
ERICH5.1	1.49876e-152	-1.03556	0.074	0.282	2.5437e-148	Neoplastic	ERICH5
CXCL17	2.10889e-152	1.28565	0.204	0.049	3.57921e-148	Neoplastic	CXCL17
ISG15.1	2.66406e-152	1.33427	0.467	0.219	4.52144e-148	Neoplastic	ISG15
EFNB1	1.64447e-151	0.77005	0.201	0.039	2.791e-147	Neoplastic	EFNB1
HHEX.1	7.0147e-151	-1.08252	0.07	0.277	1.19053e-146	Neoplastic	HHEX
SDC1	1.33312e-149	0.846854	0.327	0.112	2.26257e-145	Neoplastic	SDC1
SERINC2.1	9.33358e-149	0.878099	0.415	0.176	1.58409e-144	Neoplastic	SERINC2
JCAD.1	1.05842e-147	-1.09007	0.034	0.214	1.79635e-143	Neoplastic	JCAD
EZR.1	5.13096e-146	0.974624	0.564	0.331	8.70827e-142	Neoplastic	EZR
TRPV6	9.90924e-146	-1.04193	0.045	0.233	1.6818e-141	Neoplastic	TRPV6
TMBIM1.1	4.0495e-145	0.857546	0.433	0.195	6.87282e-141	Neoplastic	TMBIM1
PKP3	4.5076e-145	0.851365	0.318	0.109	7.65029e-141	Neoplastic	PKP3
TRAK1	5.78096e-145	0.854751	0.293	0.092	9.81144e-141	Neoplastic	TRAK1
AKR1C3	4.40615e-144	0.834813	0.274	0.081	7.47811e-140	Neoplastic	AKR1C3
AHR	2.21326e-141	0.767876	0.282	0.087	3.75635e-137	Neoplastic	AHR
WNK2.1	2.37936e-141	-1.03081	0.049	0.235	4.03826e-137	Neoplastic	WNK2
PNRC1.1	4.51477e-141	-0.931251	0.383	0.567	7.66246e-137	Neoplastic	PNRC1
YWHAZ	5.61084e-141	0.871071	0.631	0.406	9.52272e-137	Neoplastic	YWHAZ
WFDC2.1	4.30977e-138	1.41077	0.469	0.281	7.31453e-134	Neoplastic	WFDC2
ARPC1B.1	1.84534e-137	0.928863	0.458	0.231	3.13191e-133	Neoplastic	ARPC1B
EPS8L1	9.32959e-137	1.02378	0.249	0.072	1.58342e-132	Neoplastic	EPS8L1
VDAC1	2.93024e-136	0.833123	0.519	0.29	4.9732e-132	Neoplastic	VDAC1
BEX4	1.10529e-135	-0.949843	0.067	0.257	1.8759e-131	Neoplastic	BEX4
KRT8	1.91253e-135	0.764532	0.865	0.741	3.24595e-131	Neoplastic	KRT8
CCL2	3.54854e-135	-2.06501	0.132	0.324	6.02258e-131	Neoplastic	CCL2
VASP	6.21578e-135	0.795147	0.329	0.121	1.05494e-130	Neoplastic	VASP
SQLE	8.05667e-135	1.03223	0.213	0.055	1.36738e-130	Neoplastic	SQLE
ITGB6	8.28667e-135	0.984724	0.265	0.086	1.40641e-130	Neoplastic	ITGB6
ARF1.1	1.1428e-133	0.807716	0.613	0.392	1.93956e-129	Neoplastic	ARF1
SLC40A1.1	1.29465e-133	0.996127	0.395	0.179	2.19728e-129	Neoplastic	SLC40A1
EPHB6.1	1.66255e-133	-0.984591	0.052	0.228	2.82168e-129	Neoplastic	EPHB6
CRACR2B	1.9433e-133	0.916861	0.276	0.09	3.29818e-129	Neoplastic	CRACR2B
RRAS	2.04675e-133	0.736187	0.244	0.07	3.47374e-129	Neoplastic	RRAS
LMO4	5.55651e-133	0.932103	0.359	0.151	9.43051e-129	Neoplastic	LMO4
CTSC.1	7.09943e-133	0.957313	0.328	0.126	1.20492e-128	Neoplastic	CTSC
C1GALT1	8.46575e-133	0.76333	0.238	0.065	1.43681e-128	Neoplastic	C1GALT1
TMEM54	2.86975e-132	0.773447	0.3	0.108	4.87054e-128	Neoplastic	TMEM54
LMO7	3.29288e-132	1.01876	0.465	0.239	5.58868e-128	Neoplastic	LMO7
FBXO21.1	5.57931e-131	-1.02462	0.148	0.344	9.4692e-127	Neoplastic	FBXO21
SERPINA6	5.72868e-131	-0.921208	0.035	0.202	9.72272e-127	Neoplastic	SERPINA6
HMGN2	9.19641e-131	-0.806435	0.446	0.602	1.56082e-126	Neoplastic	HMGN2
RIOK3	1.04402e-129	0.885315	0.315	0.119	1.77191e-125	Neoplastic	RIOK3
VNN1	1.59624e-129	0.928702	0.223	0.06	2.70913e-125	Neoplastic	VNN1
CAPG.1	8.75162e-129	0.939478	0.341	0.151	1.48533e-124	Neoplastic	CAPG
POLD4	1.89343e-128	0.79664	0.456	0.24	3.21353e-124	Neoplastic	POLD4
GLUL.1	3.34907e-128	-0.943613	0.363	0.548	5.68405e-124	Neoplastic	GLUL
GOLM1.1	6.81541e-128	0.858955	0.438	0.213	1.15671e-123	Neoplastic	GOLM1
CTSB.1	2.67429e-125	0.765353	0.501	0.272	4.5388e-121	Neoplastic	CTSB
SGPP2	1.55116e-124	0.641605	0.208	0.052	2.63263e-120	Neoplastic	SGPP2
DAB2.1	5.62046e-124	-0.981002	0.094	0.278	9.53905e-120	Neoplastic	DAB2
CAPN2.1	1.9844e-123	0.800104	0.448	0.224	3.36793e-119	Neoplastic	CAPN2
TMEM176B	3.38443e-121	0.935507	0.281	0.103	5.74406e-117	Neoplastic	TMEM176B
HTATIP2	9.23073e-121	0.727865	0.304	0.116	1.56664e-116	Neoplastic	HTATIP2
LY6E.1	9.32682e-121	0.875489	0.559	0.338	1.58295e-116	Neoplastic	LY6E
CES2	1.62824e-120	0.954946	0.243	0.078	2.76344e-116	Neoplastic	CES2
CAPZA1	4.74127e-120	0.676801	0.385	0.171	8.04688e-116	Neoplastic	CAPZA1
DNM2	5.32372e-120	0.82786	0.255	0.082	9.03542e-116	Neoplastic	DNM2
ONECUT2.1	7.67256e-120	1.02952	0.34	0.142	1.30219e-115	Neoplastic	ONECUT2
PBX1	1.98052e-119	-0.912862	0.155	0.36	3.36135e-115	Neoplastic	PBX1
CCN2.1	4.22226e-119	-1.53064	0.159	0.333	7.16602e-115	Neoplastic	CCN2
INAVA	4.63415e-119	0.688165	0.249	0.078	7.86508e-115	Neoplastic	INAVA
ANKRD36C	5.91404e-119	1.49264	0.311	0.131	1.00373e-114	Neoplastic	ANKRD36C
APP	6.31828e-119	-0.727526	0.512	0.622	1.07234e-114	Neoplastic	APP
WDR74.1	7.20524e-119	-1.36402	0.152	0.328	1.22287e-114	Neoplastic	WDR74
GTF2H5.1	1.51933e-118	-0.885448	0.347	0.505	2.5786e-114	Neoplastic	GTF2H5
HES4.1	5.71287e-118	-1.02645	0.187	0.366	9.69588e-114	Neoplastic	HES4
NEURL3	1.94086e-117	-0.899481	0.051	0.206	3.29403e-113	Neoplastic	NEURL3
FGGY.1	4.09003e-117	-0.91585	0.112	0.297	6.9416e-113	Neoplastic	FGGY
AHNAK	5.50672e-117	0.773391	0.492	0.265	9.34601e-113	Neoplastic	AHNAK
TGM2	1.33483e-115	0.854336	0.224	0.066	2.26547e-111	Neoplastic	TGM2
TUSC3	9.22746e-115	-0.901773	0.091	0.269	1.56608e-110	Neoplastic	TUSC3
SYTL2	1.01573e-114	0.75478	0.269	0.094	1.7239e-110	Neoplastic	SYTL2
KDELR2.1	1.17633e-114	0.757947	0.467	0.255	1.99646e-110	Neoplastic	KDELR2
RASSF6	4.77984e-114	0.695295	0.207	0.058	8.11234e-110	Neoplastic	RASSF6
C6orf132	7.99678e-114	0.727964	0.209	0.06	1.35721e-109	Neoplastic	C6orf132
SRD5A3	1.97472e-112	0.698789	0.22	0.067	3.35149e-108	Neoplastic	SRD5A3
TMEM167A	1.48675e-111	0.704831	0.357	0.159	2.52331e-107	Neoplastic	TMEM167A
NPDC1	2.4639e-111	0.760515	0.316	0.128	4.18173e-107	Neoplastic	NPDC1
CAST	1.3991e-110	0.762018	0.47	0.253	2.37455e-106	Neoplastic	CAST
ITGA2	6.60444e-110	0.791337	0.23	0.074	1.12091e-105	Neoplastic	ITGA2
SLC25A37.1	7.48948e-110	0.942839	0.438	0.229	1.27112e-105	Neoplastic	SLC25A37
LGALS9	1.36716e-109	0.681242	0.266	0.094	2.32034e-105	Neoplastic	LGALS9
SAMD9	1.68781e-109	0.832262	0.225	0.071	2.86454e-105	Neoplastic	SAMD9
REG1B.1	3.81922e-109	-3.30053	0.065	0.212	6.48199e-105	Neoplastic	REG1B
NFIC.1	2.62046e-108	-0.890009	0.243	0.412	4.44744e-104	Neoplastic	NFIC
CDC42EP5	8.44718e-108	0.691528	0.207	0.061	1.43366e-103	Neoplastic	CDC42EP5
KLF2	1.59263e-106	0.810462	0.224	0.07	2.70301e-102	Neoplastic	KLF2
DUSP4	1.5522e-105	0.630678	0.209	0.062	2.63439e-101	Neoplastic	DUSP4
ID1	3.11202e-105	1.07618	0.44	0.241	5.28172e-101	Neoplastic	ID1
FAIM	3.27751e-105	-0.863095	0.124	0.289	5.56258e-101	Neoplastic	FAIM
TMEM176A	4.29126e-105	0.862803	0.247	0.088	7.28312e-101	Neoplastic	TMEM176A
ADRA2A	6.60066e-105	-0.97434	0.102	0.271	1.12026e-100	Neoplastic	ADRA2A
MDK.1	1.03555e-103	0.849292	0.519	0.312	1.75753e-99	Neoplastic	MDK
IL32.1	1.58967e-102	0.613903	0.601	0.376	2.69799e-98	Neoplastic	IL32
PFDN2	1.96196e-102	0.747537	0.496	0.288	3.32983e-98	Neoplastic	PFDN2
VMP1	2.92357e-102	0.849148	0.741	0.555	4.96188e-98	Neoplastic	VMP1
GAMT	4.73119e-102	-0.754217	0.063	0.218	8.02978e-98	Neoplastic	GAMT
ASPH	5.21849e-102	0.764797	0.364	0.172	8.85682e-98	Neoplastic	ASPH
CAVIN3	2.74314e-101	0.723331	0.216	0.068	4.65565e-97	Neoplastic	CAVIN3
FGFR2.1	2.93917e-101	-0.895703	0.054	0.204	4.98837e-97	Neoplastic	FGFR2
SEM1	3.31458e-101	0.660405	0.677	0.537	5.6255e-97	Neoplastic	SEM1
RASSF4.1	3.41977e-101	-0.902949	0.064	0.209	5.80403e-97	Neoplastic	RASSF4
PLP2.1	3.46199e-101	0.76201	0.431	0.235	5.87568e-97	Neoplastic	PLP2
NUDT4.1	6.74035e-100	-0.919964	0.248	0.371	1.14397e-95	Neoplastic	NUDT4
RND3	1.03801e-99	0.763757	0.271	0.103	1.76172e-95	Neoplastic	RND3
LMNA	1.66819e-99	0.701241	0.614	0.41	2.83126e-95	Neoplastic	LMNA
TM9SF3.1	1.86093e-98	0.747676	0.45	0.247	3.15836e-94	Neoplastic	TM9SF3
AHCYL1.1	2.35218e-98	-0.865366	0.283	0.424	3.99213e-94	Neoplastic	AHCYL1
NRP1.1	3.22396e-98	-0.872588	0.068	0.217	5.47171e-94	Neoplastic	NRP1
MVP.1	1.14556e-97	0.6668	0.388	0.192	1.94424e-93	Neoplastic	MVP
RHOC	1.20088e-97	0.732917	0.526	0.337	2.03813e-93	Neoplastic	RHOC
GFPT1	2.81248e-97	0.614474	0.28	0.112	4.77334e-93	Neoplastic	GFPT1
CCN1.1	3.76964e-97	-1.08194	0.156	0.319	6.39783e-93	Neoplastic	CCN1
RNF128	6.6448e-97	0.61238	0.238	0.084	1.12776e-92	Neoplastic	RNF128
CTTN	2.21171e-96	0.72989	0.403	0.207	3.75372e-92	Neoplastic	CTTN
GBP2	3.08076e-96	0.652982	0.217	0.072	5.22867e-92	Neoplastic	GBP2
KIFC3	9.26667e-96	-0.917957	0.072	0.21	1.57274e-91	Neoplastic	KIFC3
MT1X	1.36581e-95	-0.678519	0.397	0.581	2.31806e-91	Neoplastic	MT1X
PPP1R1B.1	2.86363e-94	-0.889314	0.217	0.397	4.86015e-90	Neoplastic	PPP1R1B
GAS6	2.87207e-94	-0.873453	0.172	0.33	4.87447e-90	Neoplastic	GAS6
GABARAP	1.30716e-93	-0.695437	0.513	0.633	2.21852e-89	Neoplastic	GABARAP
PYGB	3.78313e-93	0.60116	0.214	0.071	6.42073e-89	Neoplastic	PYGB
RAB5IF	5.93369e-93	0.685334	0.378	0.197	1.00707e-88	Neoplastic	RAB5IF
CALD1.1	1.04965e-92	-0.795489	0.206	0.391	1.78146e-88	Neoplastic	CALD1
CD82	1.91744e-92	0.629056	0.339	0.158	3.25428e-88	Neoplastic	CD82
TRAF4	2.24819e-92	0.599287	0.233	0.084	3.81562e-88	Neoplastic	TRAF4
ETNK1	6.29408e-92	0.69123	0.31	0.137	1.06823e-87	Neoplastic	ETNK1
TINAGL1	5.84812e-91	0.763164	0.373	0.188	9.92542e-87	Neoplastic	TINAGL1
PGK1	8.57349e-91	0.777692	0.471	0.288	1.45509e-86	Neoplastic	PGK1
F11R	2.21305e-89	0.652369	0.347	0.168	3.75599e-85	Neoplastic	F11R
LRRFIP1	2.7882e-89	0.71417	0.558	0.359	4.73213e-85	Neoplastic	LRRFIP1
WWTR1.1	3.25964e-89	-0.853158	0.158	0.306	5.53225e-85	Neoplastic	WWTR1
TNFRSF14	3.84787e-89	0.55858	0.236	0.088	6.53061e-85	Neoplastic	TNFRSF14
IDS	4.92793e-89	0.545543	0.304	0.135	8.36369e-85	Neoplastic	IDS
TES	8.06125e-89	0.630857	0.261	0.105	1.36815e-84	Neoplastic	TES
DGUOK	8.24593e-89	0.541207	0.368	0.184	1.3995e-84	Neoplastic	DGUOK
FAM177A1	1.0795e-88	0.61621	0.398	0.209	1.83212e-84	Neoplastic	FAM177A1
FOSL2	4.37656e-88	0.656133	0.261	0.105	7.42789e-84	Neoplastic	FOSL2
JADE1	4.42204e-88	-0.931319	0.138	0.275	7.50509e-84	Neoplastic	JADE1
SOAT1.1	1.55209e-87	-0.798757	0.093	0.234	2.63421e-83	Neoplastic	SOAT1
RAB3IP	2.89859e-87	-0.877643	0.175	0.324	4.91948e-83	Neoplastic	RAB3IP
NFIB	4.29632e-87	-0.796699	0.273	0.423	7.29171e-83	Neoplastic	NFIB
SLC37A4	6.42545e-87	-0.851982	0.131	0.257	1.09053e-82	Neoplastic	SLC37A4
BIRC3	1.02322e-86	0.83603	0.458	0.266	1.7366e-82	Neoplastic	BIRC3
ZBTB7A	1.44024e-86	0.697658	0.347	0.169	2.44437e-82	Neoplastic	ZBTB7A
ZFP36	2.95997e-86	1.13196	0.641	0.464	5.02367e-82	Neoplastic	ZFP36
SELENOS.1	8.83294e-86	0.643099	0.412	0.228	1.49913e-81	Neoplastic	SELENOS
SLC44A1	1.1524e-85	0.578337	0.312	0.143	1.95585e-81	Neoplastic	SLC44A1
MPZL2	1.19855e-85	0.606446	0.255	0.102	2.03418e-81	Neoplastic	MPZL2
CTSS.1	2.58655e-85	0.704399	0.343	0.171	4.38989e-81	Neoplastic	CTSS
NR5A2	5.56151e-85	-0.811759	0.068	0.203	9.439e-81	Neoplastic	NR5A2
RAMP1	8.68847e-85	-0.823871	0.207	0.358	1.47461e-80	Neoplastic	RAMP1
ANAPC16	1.19364e-84	-0.620965	0.471	0.573	2.02585e-80	Neoplastic	ANAPC16
CD151	1.33408e-84	0.631747	0.54	0.346	2.26419e-80	Neoplastic	CD151
CXCL16	1.40218e-84	0.541925	0.264	0.11	2.37979e-80	Neoplastic	CXCL16
RNF145	1.64375e-84	0.614331	0.327	0.156	2.78976e-80	Neoplastic	RNF145
NOP10	2.75658e-84	0.64246	0.531	0.357	4.67847e-80	Neoplastic	NOP10
LDLR	5.3011e-84	0.691449	0.341	0.168	8.99703e-80	Neoplastic	LDLR
SPINT2	5.91885e-84	0.67695	0.691	0.581	1.00455e-79	Neoplastic	SPINT2
C3.1	9.85157e-84	-1.08859	0.188	0.319	1.67201e-79	Neoplastic	C3
EGR1.1	1.30407e-83	-0.999164	0.316	0.466	2.21327e-79	Neoplastic	EGR1
SLC39A4	3.00395e-83	0.550192	0.274	0.117	5.09831e-79	Neoplastic	SLC39A4
IFITM1.1	3.00519e-83	1.06917	0.335	0.173	5.10041e-79	Neoplastic	IFITM1
IFI6.1	4.8988e-83	0.657492	0.508	0.309	8.31424e-79	Neoplastic	IFI6
TPM3	5.17381e-83	0.602768	0.482	0.289	8.78099e-79	Neoplastic	TPM3
OLFM4.1	6.22061e-83	1.48822	0.382	0.213	1.05576e-78	Neoplastic	OLFM4
ARPC2	6.34793e-83	0.643075	0.541	0.352	1.07737e-78	Neoplastic	ARPC2
GLIS3	9.40944e-83	-0.780043	0.087	0.229	1.59697e-78	Neoplastic	GLIS3
EMP1	3.07347e-82	0.486841	0.213	0.079	5.21629e-78	Neoplastic	EMP1
TUBA1C	4.20941e-82	0.606851	0.276	0.12	7.14421e-78	Neoplastic	TUBA1C
BACE2.1	5.83636e-82	0.658738	0.33	0.163	9.90548e-78	Neoplastic	BACE2
BCL10	1.57496e-81	0.616729	0.221	0.083	2.67302e-77	Neoplastic	BCL10
MEIS1	2.61677e-81	-0.794404	0.092	0.237	4.44117e-77	Neoplastic	MEIS1
TYMP.1	4.74448e-81	0.727074	0.338	0.168	8.05233e-77	Neoplastic	TYMP
GPX4	5.63277e-81	0.686381	0.564	0.402	9.55993e-77	Neoplastic	GPX4
SLC9A3R2	1.03005e-80	0.527934	0.248	0.102	1.7482e-76	Neoplastic	SLC9A3R2
MYO6	1.05662e-80	0.683134	0.402	0.22	1.7933e-76	Neoplastic	MYO6
GIPC1	4.0194e-80	0.552092	0.249	0.103	6.82172e-76	Neoplastic	GIPC1
NBPF10.1	3.89304e-79	-0.864989	0.211	0.368	6.60728e-75	Neoplastic	NBPF10
DUSP6	5.41653e-79	0.755044	0.228	0.091	9.19293e-75	Neoplastic	DUSP6
ERBB3	7.82959e-79	0.649932	0.425	0.243	1.32884e-74	Neoplastic	ERBB3
CEBPG	7.95315e-79	0.555594	0.213	0.08	1.34981e-74	Neoplastic	CEBPG
VAMP2	1.12347e-78	-0.716794	0.339	0.445	1.90675e-74	Neoplastic	VAMP2
TCEA3	1.14808e-78	-0.753624	0.176	0.32	1.94852e-74	Neoplastic	TCEA3
RCAN1.1	1.75758e-78	-1.23216	0.092	0.215	2.98296e-74	Neoplastic	RCAN1
IFI16	1.78682e-78	0.538739	0.25	0.104	3.03259e-74	Neoplastic	IFI16
AZGP1	2.96024e-78	0.761706	0.2	0.074	5.02412e-74	Neoplastic	AZGP1
NDRG2	4.43604e-78	-0.771833	0.161	0.296	7.52885e-74	Neoplastic	NDRG2
CNKSR3.1	6.33514e-78	-0.841533	0.084	0.218	1.0752e-73	Neoplastic	CNKSR3
GPX1	1.51865e-77	0.698144	0.526	0.39	2.57745e-73	Neoplastic	GPX1
DNAL1	1.83155e-77	0.728941	0.209	0.08	3.10851e-73	Neoplastic	DNAL1
NBPF14.1	5.50619e-77	-0.824024	0.234	0.392	9.34511e-73	Neoplastic	NBPF14
PTTG1IP	7.01747e-77	0.537697	0.433	0.249	1.191e-72	Neoplastic	PTTG1IP
ADAM15	7.95341e-77	0.57866	0.213	0.081	1.34985e-72	Neoplastic	ADAM15
CPD	8.89966e-77	0.596705	0.267	0.118	1.51045e-72	Neoplastic	CPD
ARL4A	1.37628e-76	0.561868	0.223	0.087	2.33582e-72	Neoplastic	ARL4A
SERPINA4.1	2.29872e-76	-0.710785	0.081	0.218	3.9014e-72	Neoplastic	SERPINA4
ADM	3.15664e-76	1.05253	0.226	0.097	5.35745e-72	Neoplastic	ADM
CKLF	5.61915e-76	0.639805	0.372	0.204	9.53682e-72	Neoplastic	CKLF
LLGL2	1.00394e-75	0.653673	0.359	0.19	1.70389e-71	Neoplastic	LLGL2
BOLA2B	1.08702e-75	0.554089	0.327	0.167	1.84489e-71	Neoplastic	BOLA2B
SERPINB1.1	9.89184e-75	0.726214	0.376	0.21	1.67884e-70	Neoplastic	SERPINB1
CAP1	1.35043e-74	0.62443	0.457	0.278	2.29196e-70	Neoplastic	CAP1
BOLA2	1.38866e-74	0.557776	0.367	0.203	2.35684e-70	Neoplastic	BOLA2
IDH2	9.22714e-74	-0.680805	0.174	0.299	1.56603e-69	Neoplastic	IDH2
SKIL	1.00183e-73	0.57232	0.24	0.101	1.7003e-69	Neoplastic	SKIL
REEP3	1.71831e-73	0.57657	0.256	0.112	2.91631e-69	Neoplastic	REEP3
FAM3C	3.87935e-73	0.679198	0.36	0.201	6.58403e-69	Neoplastic	FAM3C
CXCL3	4.04816e-73	1.05028	0.209	0.081	6.87053e-69	Neoplastic	CXCL3
SELENOP	7.20817e-73	-0.730638	0.242	0.388	1.22337e-68	Neoplastic	SELENOP
MUC20	9.09868e-73	0.691056	0.233	0.098	1.54423e-68	Neoplastic	MUC20
CCDC198.1	3.01915e-71	-0.774989	0.112	0.25	5.1241e-67	Neoplastic	CCDC198
MYL12A	3.17209e-71	0.527279	0.73	0.629	5.38366e-67	Neoplastic	MYL12A
CIB1	3.51379e-71	0.601708	0.55	0.388	5.96361e-67	Neoplastic	CIB1
SLX1B	4.14984e-71	0.253308	0.23	0.099	7.04311e-67	Neoplastic	SLX1B
EIF3L	4.3486e-71	-0.674417	0.274	0.395	7.38044e-67	Neoplastic	EIF3L
CBWD5	9.93529e-71	0.584599	0.387	0.218	1.68622e-66	Neoplastic	CBWD5
SHROOM3	1.55997e-70	0.540468	0.263	0.119	2.64758e-66	Neoplastic	SHROOM3
RNASET2	1.6351e-70	0.799252	0.324	0.178	2.77509e-66	Neoplastic	RNASET2
DDIT4.1	1.90669e-70	0.737702	0.546	0.381	3.23603e-66	Neoplastic	DDIT4
CHMP4B	2.19658e-70	0.519966	0.427	0.252	3.72804e-66	Neoplastic	CHMP4B
CTNNA1	2.59386e-70	0.522437	0.48	0.299	4.40229e-66	Neoplastic	CTNNA1
CLINT1	2.61058e-70	0.624678	0.361	0.198	4.43068e-66	Neoplastic	CLINT1
RASEF	2.59464e-69	0.641626	0.272	0.128	4.40363e-65	Neoplastic	RASEF
GOLGA4	3.74487e-69	0.67734	0.458	0.284	6.35579e-65	Neoplastic	GOLGA4
CYCS	3.85729e-69	0.626217	0.482	0.313	6.54659e-65	Neoplastic	CYCS
FILIP1L.1	4.11786e-69	-0.815098	0.116	0.247	6.98882e-65	Neoplastic	FILIP1L
CREB3L1	2.70786e-68	0.707176	0.267	0.129	4.59579e-64	Neoplastic	CREB3L1
CHPT1	4.59137e-68	0.56003	0.227	0.096	7.79247e-64	Neoplastic	CHPT1
CDK2AP2	6.94919e-68	0.477444	0.283	0.137	1.17942e-63	Neoplastic	CDK2AP2
CYP51A1	7.93084e-68	0.551313	0.222	0.093	1.34602e-63	Neoplastic	CYP51A1
CPE	1.08904e-67	-0.592089	0.088	0.224	1.84832e-63	Neoplastic	CPE
ETS2	2.23289e-67	0.611375	0.252	0.116	3.78965e-63	Neoplastic	ETS2
GLRX	3.87846e-67	0.52074	0.21	0.085	6.58252e-63	Neoplastic	GLRX
PTBP3	4.18423e-67	0.540743	0.235	0.103	7.10148e-63	Neoplastic	PTBP3
TUBA4A	1.54938e-66	0.528254	0.219	0.092	2.6296e-62	Neoplastic	TUBA4A
SLC12A2	1.56775e-66	0.676594	0.248	0.115	2.66079e-62	Neoplastic	SLC12A2
MSMO1	2.57626e-66	0.549005	0.203	0.081	4.37242e-62	Neoplastic	MSMO1
ATP2A2	2.57663e-66	0.469263	0.25	0.114	4.37306e-62	Neoplastic	ATP2A2
IGFBP4	1.11426e-65	0.452365	0.254	0.121	1.89112e-61	Neoplastic	IGFBP4
KRAS	1.89268e-65	0.492992	0.251	0.116	3.21226e-61	Neoplastic	KRAS
GCC2	2.81466e-65	0.61905	0.512	0.338	4.77705e-61	Neoplastic	GCC2
ATP1B3	3.58313e-65	0.530522	0.207	0.085	6.08128e-61	Neoplastic	ATP1B3
ENC1.1	7.47903e-65	-0.875144	0.16	0.277	1.26934e-60	Neoplastic	ENC1
IGFBP2.1	1.97861e-64	0.81667	0.268	0.148	3.3581e-60	Neoplastic	IGFBP2
ALDH3A2	2.25112e-64	-0.726111	0.138	0.258	3.8206e-60	Neoplastic	ALDH3A2
PTPN12	2.4735e-64	0.51112	0.249	0.115	4.19802e-60	Neoplastic	PTPN12
GADD45A	3.50165e-64	0.569021	0.252	0.117	5.94301e-60	Neoplastic	GADD45A
SLC50A1	4.05066e-64	0.453025	0.214	0.09	6.87477e-60	Neoplastic	SLC50A1
HLA-F	1.29882e-63	0.507841	0.228	0.1	2.20436e-59	Neoplastic	HLA-F
ALDH1A1	1.84922e-63	-0.556718	0.257	0.423	3.13849e-59	Neoplastic	ALDH1A1
ACTR2	2.18162e-63	0.491441	0.426	0.259	3.70265e-59	Neoplastic	ACTR2
BNIP3	3.76773e-63	-0.57104	0.109	0.245	6.3946e-59	Neoplastic	BNIP3
GALNT4	1.33452e-62	0.41617	0.264	0.128	2.26494e-58	Neoplastic	GALNT4
SELENOW	6.23613e-62	0.603716	0.541	0.387	1.0584e-57	Neoplastic	SELENOW
GALNT3	6.54763e-62	0.528941	0.306	0.161	1.11126e-57	Neoplastic	GALNT3
NFIA	1.22392e-61	-0.669819	0.26	0.391	2.07724e-57	Neoplastic	NFIA
ARHGDIA	1.31196e-61	0.524569	0.392	0.232	2.22666e-57	Neoplastic	ARHGDIA
PDIA3.1	1.36363e-61	0.566217	0.488	0.325	2.31435e-57	Neoplastic	PDIA3
MAGED2	2.96408e-61	-0.674749	0.175	0.283	5.03063e-57	Neoplastic	MAGED2
RAB11A	6.12334e-61	0.503739	0.519	0.35	1.03925e-56	Neoplastic	RAB11A
SLC16A7.1	1.29273e-60	-0.689714	0.301	0.425	2.19403e-56	Neoplastic	SLC16A7
PLAAT4	1.42892e-60	0.597785	0.243	0.114	2.42516e-56	Neoplastic	PLAAT4
GSN.1	2.34742e-60	0.713225	0.454	0.299	3.98404e-56	Neoplastic	GSN
SSBP3	6.86386e-60	0.438057	0.259	0.129	1.16493e-55	Neoplastic	SSBP3
BAZ1A	1.787e-59	0.511206	0.239	0.112	3.03289e-55	Neoplastic	BAZ1A
ARPC1A	1.99756e-59	0.546614	0.367	0.215	3.39026e-55	Neoplastic	ARPC1A
BNIP3L	7.29392e-59	0.55135	0.303	0.163	1.23792e-54	Neoplastic	BNIP3L
YWHAH	1.02242e-58	0.55662	0.393	0.238	1.73526e-54	Neoplastic	YWHAH
CHP1	1.23156e-58	0.51852	0.354	0.203	2.09021e-54	Neoplastic	CHP1
PLVAP	1.54876e-58	-0.702065	0.082	0.202	2.62855e-54	Neoplastic	PLVAP
ST14	2.44854e-58	0.512784	0.326	0.18	4.15565e-54	Neoplastic	ST14
TMOD3	3.39266e-58	0.535395	0.258	0.128	5.75802e-54	Neoplastic	TMOD3
PTP4A2	5.12456e-58	0.504653	0.428	0.269	8.69741e-54	Neoplastic	PTP4A2
TCEAL4	1.04151e-57	-0.6281	0.223	0.356	1.76765e-53	Neoplastic	TCEAL4
WDR45B	1.87853e-57	0.467589	0.297	0.158	3.18825e-53	Neoplastic	WDR45B
UFM1	2.27224e-57	0.475814	0.355	0.205	3.85644e-53	Neoplastic	UFM1
SPINK1.1	3.13003e-57	-0.427228	0.78	0.624	5.31228e-53	Neoplastic	SPINK1
SYNGR2	3.20329e-57	0.528397	0.424	0.267	5.43663e-53	Neoplastic	SYNGR2
FOSB.1	3.80164e-57	-0.84442	0.207	0.337	6.45215e-53	Neoplastic	FOSB
DYNLT3	4.26006e-57	0.411861	0.234	0.11	7.23017e-53	Neoplastic	DYNLT3
LTBR	4.718e-57	0.591151	0.28	0.147	8.00739e-53	Neoplastic	LTBR
LASP1	6.06486e-57	0.52349	0.329	0.184	1.02933e-52	Neoplastic	LASP1
PRELID1	1.49278e-56	0.510173	0.431	0.276	2.53355e-52	Neoplastic	PRELID1
HLA-E.1	2.04601e-56	0.515029	0.532	0.37	3.47248e-52	Neoplastic	HLA-E
ACSS1	2.25891e-56	-0.690735	0.117	0.227	3.83382e-52	Neoplastic	ACSS1
COMTD1	2.85541e-56	-0.582139	0.206	0.329	4.8462e-52	Neoplastic	COMTD1
ABRACL	2.97355e-56	0.48171	0.24	0.116	5.04671e-52	Neoplastic	ABRACL
RHOA	3.00002e-56	0.493082	0.532	0.371	5.09164e-52	Neoplastic	RHOA
CCT5	3.03304e-56	0.501768	0.316	0.174	5.14767e-52	Neoplastic	CCT5
LRRC59	3.07244e-56	0.454405	0.24	0.116	5.21455e-52	Neoplastic	LRRC59
KLF3	6.15936e-56	0.398597	0.287	0.153	1.04537e-51	Neoplastic	KLF3
ANXA2	6.22447e-56	0.431697	0.853	0.743	1.05642e-51	Neoplastic	ANXA2
IGF2BP2	6.50429e-56	0.515973	0.29	0.155	1.10391e-51	Neoplastic	IGF2BP2
SERPINB6	6.79986e-56	0.614941	0.382	0.235	1.15407e-51	Neoplastic	SERPINB6
SRI	6.99684e-56	0.523429	0.495	0.342	1.1875e-51	Neoplastic	SRI
CALML4	7.39965e-56	0.488907	0.319	0.18	1.25587e-51	Neoplastic	CALML4
TPM2	1.16916e-55	0.661656	0.247	0.122	1.9843e-51	Neoplastic	TPM2
CHMP1B	2.69951e-55	0.476455	0.313	0.173	4.58161e-51	Neoplastic	CHMP1B
NT5C3A	3.55996e-55	0.442248	0.264	0.135	6.04197e-51	Neoplastic	NT5C3A
LGALS3BP	4.51627e-55	0.525484	0.5	0.34	7.66502e-51	Neoplastic	LGALS3BP
TUBA1A	1.24435e-54	-0.611128	0.125	0.248	2.11191e-50	Neoplastic	TUBA1A
ANG	1.3398e-54	0.440075	0.254	0.128	2.2739e-50	Neoplastic	ANG
HNRNPAB	1.55774e-54	0.461688	0.285	0.152	2.6438e-50	Neoplastic	HNRNPAB
SUN1	1.96944e-54	0.465035	0.329	0.187	3.34253e-50	Neoplastic	SUN1
TSC22D1	2.22058e-54	0.530079	0.43	0.276	3.76877e-50	Neoplastic	TSC22D1
PRR15L	2.32269e-54	0.502039	0.279	0.147	3.94207e-50	Neoplastic	PRR15L
RNASE4	2.53446e-54	0.421781	0.283	0.15	4.30149e-50	Neoplastic	RNASE4
SLC35A3	3.48965e-54	0.448144	0.222	0.105	5.92263e-50	Neoplastic	SLC35A3
DDA1	3.71364e-54	0.349061	0.204	0.092	6.3028e-50	Neoplastic	DDA1
ARRDC1	6.25428e-54	0.477836	0.252	0.126	1.06148e-49	Neoplastic	ARRDC1
IFI44	6.94488e-54	0.534425	0.201	0.089	1.17868e-49	Neoplastic	IFI44
COX17	7.43882e-54	0.544222	0.573	0.432	1.26252e-49	Neoplastic	COX17
PRELID3B	1.73144e-53	0.438406	0.227	0.108	2.93859e-49	Neoplastic	PRELID3B
SNRPG	2.93412e-53	0.514896	0.575	0.451	4.97979e-49	Neoplastic	SNRPG
SH3RF1	2.96047e-53	0.417279	0.209	0.096	5.02451e-49	Neoplastic	SH3RF1
SVIP	5.64768e-53	0.461335	0.34	0.198	9.58525e-49	Neoplastic	SVIP
TOP1	6.73798e-53	0.41805	0.358	0.214	1.14357e-48	Neoplastic	TOP1
HSD17B11	1.43382e-52	0.518626	0.335	0.196	2.43349e-48	Neoplastic	HSD17B11
EPHX1	1.43427e-52	-0.56269	0.109	0.22	2.43424e-48	Neoplastic	EPHX1
CMIP	2.36866e-52	0.309855	0.203	0.096	4.02008e-48	Neoplastic	CMIP
SESTD1	3.06013e-52	0.493679	0.211	0.098	5.19366e-48	Neoplastic	SESTD1
CHMP2B	7.12344e-52	0.365286	0.324	0.187	1.20899e-47	Neoplastic	CHMP2B
TKT.1	7.77367e-52	0.542721	0.299	0.166	1.31935e-47	Neoplastic	TKT
CD2AP	8.54618e-52	0.532673	0.256	0.133	1.45046e-47	Neoplastic	CD2AP
AKAP13	1.30726e-51	0.534609	0.369	0.224	2.21868e-47	Neoplastic	AKAP13
PDIA4.1	1.78136e-51	0.484045	0.355	0.212	3.02332e-47	Neoplastic	PDIA4
MPZL1	1.85658e-51	0.331372	0.212	0.1	3.15099e-47	Neoplastic	MPZL1
TMEM165	2.76337e-51	0.501043	0.283	0.154	4.69e-47	Neoplastic	TMEM165
SQSTM1	2.81234e-51	0.513429	0.536	0.382	4.77311e-47	Neoplastic	SQSTM1
TAX1BP1	2.89168e-51	0.387747	0.483	0.326	4.90776e-47	Neoplastic	TAX1BP1
RBMS1	3.42992e-51	0.406228	0.218	0.105	5.82126e-47	Neoplastic	RBMS1
CGN	3.89846e-51	0.367797	0.209	0.1	6.61647e-47	Neoplastic	CGN
CSNK1A1	4.99756e-51	0.414131	0.434	0.282	8.48186e-47	Neoplastic	CSNK1A1
TPM4	5.46223e-51	0.489901	0.503	0.348	9.27049e-47	Neoplastic	TPM4
SHISA5	7.42485e-51	0.37828	0.262	0.138	1.26015e-46	Neoplastic	SHISA5
PABPC1	1.52865e-50	0.526286	0.643	0.519	2.59442e-46	Neoplastic	PABPC1
PSMB9.1	3.06355e-50	0.515954	0.295	0.165	5.19946e-46	Neoplastic	PSMB9
EPHA2	3.5098e-50	0.43797	0.202	0.095	5.95683e-46	Neoplastic	EPHA2
TAF1D	3.51279e-50	0.542781	0.48	0.327	5.9619e-46	Neoplastic	TAF1D
IFI44L	4.82603e-50	0.492503	0.22	0.108	8.19074e-46	Neoplastic	IFI44L
ADGRG1	6.71869e-50	0.489266	0.216	0.104	1.1403e-45	Neoplastic	ADGRG1
RALA	8.80664e-50	0.406355	0.258	0.135	1.49466e-45	Neoplastic	RALA
BFAR	1.1529e-49	0.365807	0.234	0.118	1.95671e-45	Neoplastic	BFAR
MACC1	1.24618e-49	0.528846	0.299	0.168	2.11501e-45	Neoplastic	MACC1
SH3GLB1	1.26812e-49	0.421036	0.319	0.185	2.15225e-45	Neoplastic	SH3GLB1
FOXO3	1.66566e-49	-0.635462	0.208	0.315	2.82696e-45	Neoplastic	FOXO3
DDX21	1.83731e-49	0.492521	0.31	0.178	3.11828e-45	Neoplastic	DDX21
DIAPH1	2.33234e-49	0.417098	0.2	0.093	3.95844e-45	Neoplastic	DIAPH1
SNRPA1	2.47482e-49	0.379135	0.229	0.115	4.20026e-45	Neoplastic	SNRPA1
C1S.1	3.00936e-49	-0.676912	0.12	0.221	5.10749e-45	Neoplastic	C1S
SQOR	3.38911e-49	0.335712	0.207	0.098	5.75199e-45	Neoplastic	SQOR
UBALD2	4.32752e-49	0.317995	0.273	0.152	7.34467e-45	Neoplastic	UBALD2
CYB5A	4.4412e-49	-0.444723	0.435	0.539	7.53761e-45	Neoplastic	CYB5A
BST2.1	6.36338e-49	0.51303	0.318	0.185	1.07999e-44	Neoplastic	BST2
CHPF	6.42188e-49	0.352937	0.201	0.094	1.08992e-44	Neoplastic	CHPF
EFNA1	6.8211e-49	0.652207	0.32	0.191	1.15768e-44	Neoplastic	EFNA1
SAT1	7.03965e-49	0.416959	0.843	0.734	1.19477e-44	Neoplastic	SAT1
CDC42BPA	7.14944e-49	0.447013	0.235	0.119	1.2134e-44	Neoplastic	CDC42BPA
PSMG3	7.29303e-49	0.346085	0.217	0.106	1.23777e-44	Neoplastic	PSMG3
NNMT.1	7.50638e-49	0.372145	0.276	0.155	1.27398e-44	Neoplastic	NNMT
DYNLL1	8.27418e-49	0.446649	0.659	0.55	1.40429e-44	Neoplastic	DYNLL1
FAM3B	9.80196e-49	-0.521492	0.192	0.313	1.66359e-44	Neoplastic	FAM3B
PSMA5	1.09529e-48	0.397199	0.293	0.164	1.85892e-44	Neoplastic	PSMA5
IL13RA1	1.52319e-48	0.375412	0.204	0.096	2.58516e-44	Neoplastic	IL13RA1
GNB1	2.38269e-48	0.360303	0.352	0.215	4.04391e-44	Neoplastic	GNB1
CA2.1	2.51551e-48	-0.596324	0.219	0.324	4.26933e-44	Neoplastic	CA2
SEZ6L2	2.88435e-48	0.431417	0.222	0.11	4.89533e-44	Neoplastic	SEZ6L2
SAR1B	1.13167e-47	0.331748	0.233	0.119	1.92067e-43	Neoplastic	SAR1B
ITPRID2	1.2538e-47	0.437912	0.289	0.163	2.12795e-43	Neoplastic	ITPRID2
PRR13	1.65208e-47	0.467898	0.543	0.397	2.80391e-43	Neoplastic	PRR13
ADIRF.1	1.91598e-47	0.759897	0.321	0.204	3.2518e-43	Neoplastic	ADIRF
CLDN3	2.94911e-47	-0.477681	0.228	0.367	5.00523e-43	Neoplastic	CLDN3
RNF103	3.82112e-47	0.293712	0.231	0.122	6.4852e-43	Neoplastic	RNF103
ARPC3	4.12596e-47	0.459363	0.624	0.487	7.00258e-43	Neoplastic	ARPC3
CFDP1	4.42145e-47	0.471314	0.379	0.239	7.50408e-43	Neoplastic	CFDP1
CCDC85B	4.53218e-47	0.431687	0.229	0.116	7.69202e-43	Neoplastic	CCDC85B
RRBP1.1	4.69959e-47	0.52814	0.508	0.365	7.97615e-43	Neoplastic	RRBP1
PRSS8	5.60221e-47	0.437556	0.317	0.186	9.50806e-43	Neoplastic	PRSS8
BZW1	6.13078e-47	0.510007	0.347	0.213	1.04052e-42	Neoplastic	BZW1
ARF6	9.90633e-47	0.416184	0.347	0.212	1.6813e-42	Neoplastic	ARF6
MT1M	1.35278e-46	-0.504571	0.162	0.292	2.29594e-42	Neoplastic	MT1M
NBPF19.1	1.69272e-46	-0.554841	0.157	0.26	2.87288e-42	Neoplastic	NBPF19
ABHD11	2.37631e-46	0.519342	0.282	0.158	4.03307e-42	Neoplastic	ABHD11
MYDGF.1	2.60424e-46	0.49343	0.387	0.251	4.41992e-42	Neoplastic	MYDGF
CIAO2B	3.0751e-46	0.420218	0.372	0.234	5.21905e-42	Neoplastic	CIAO2B
SLC39A14	3.09316e-46	0.337904	0.211	0.104	5.24972e-42	Neoplastic	SLC39A14
RNF149	4.10344e-46	0.406034	0.253	0.136	6.96436e-42	Neoplastic	RNF149
SEMA3B	5.06564e-46	0.400908	0.237	0.125	8.5974e-42	Neoplastic	SEMA3B
TACC1	6.52194e-46	-0.608459	0.244	0.35	1.1069e-41	Neoplastic	TACC1
PDXDC1	7.0762e-46	0.490899	0.264	0.145	1.20097e-41	Neoplastic	PDXDC1
CALU	7.16e-46	0.327422	0.238	0.126	1.2152e-41	Neoplastic	CALU
UHMK1	9.39996e-46	0.354497	0.209	0.104	1.59536e-41	Neoplastic	UHMK1
RAB1A	9.84184e-46	0.370627	0.442	0.297	1.67036e-41	Neoplastic	RAB1A
FBLIM1	2.11719e-45	0.39629	0.267	0.149	3.59329e-41	Neoplastic	FBLIM1
BRI3	2.5828e-45	0.421793	0.402	0.263	4.38352e-41	Neoplastic	BRI3
PSMB8.1	2.69808e-45	0.327919	0.338	0.209	4.57917e-41	Neoplastic	PSMB8
CALR.1	2.8553e-45	0.444821	0.546	0.398	4.84601e-41	Neoplastic	CALR
SNAP23	2.9375e-45	0.411018	0.234	0.122	4.98553e-41	Neoplastic	SNAP23
PRRC2C	3.44044e-45	0.407648	0.49	0.343	5.83911e-41	Neoplastic	PRRC2C
SNRPN	1.37753e-44	-0.528836	0.177	0.277	2.33794e-40	Neoplastic	SNRPN
CORO1B	3.83678e-44	0.374385	0.303	0.178	6.51179e-40	Neoplastic	CORO1B
ITGB1	5.78698e-44	0.405338	0.562	0.415	9.82166e-40	Neoplastic	ITGB1
MGAT4B	6.02128e-44	0.358858	0.235	0.125	1.02193e-39	Neoplastic	MGAT4B
TGIF1	9.07668e-44	0.367086	0.295	0.173	1.54049e-39	Neoplastic	TGIF1
AP3S1	1.18905e-43	0.354926	0.335	0.206	2.01806e-39	Neoplastic	AP3S1
SLK	1.25904e-43	0.436804	0.216	0.11	2.13684e-39	Neoplastic	SLK
FAM120A	1.32142e-43	0.438245	0.354	0.223	2.24272e-39	Neoplastic	FAM120A
ACTR3	1.35011e-43	0.34894	0.362	0.23	2.29141e-39	Neoplastic	ACTR3
FNDC3B	1.36463e-43	0.440014	0.233	0.123	2.31605e-39	Neoplastic	FNDC3B
PARP9	2.10701e-43	0.42711	0.207	0.103	3.57601e-39	Neoplastic	PARP9
SMS	2.43031e-43	0.431161	0.345	0.215	4.12472e-39	Neoplastic	SMS
CHCHD7	2.45905e-43	0.306337	0.208	0.105	4.1735e-39	Neoplastic	CHCHD7
GRN	2.90694e-43	0.558388	0.401	0.266	4.93366e-39	Neoplastic	GRN
SUPT5H	3.45435e-43	0.566737	0.238	0.132	5.86273e-39	Neoplastic	SUPT5H
AIDA	3.55945e-43	0.343347	0.2	0.099	6.04109e-39	Neoplastic	AIDA
UBE2H	3.98603e-43	0.406166	0.295	0.173	6.76509e-39	Neoplastic	UBE2H
ADRM1	4.04599e-43	0.417729	0.282	0.162	6.86685e-39	Neoplastic	ADRM1
PARP14	4.1355e-43	0.506965	0.273	0.155	7.01877e-39	Neoplastic	PARP14
TAPBP.1	6.09189e-43	0.317745	0.365	0.238	1.03392e-38	Neoplastic	TAPBP
WDR1	8.36975e-43	0.435835	0.295	0.173	1.42051e-38	Neoplastic	WDR1
CD164	4.17674e-42	0.45328	0.531	0.39	7.08876e-38	Neoplastic	CD164
PRKAA1	4.25669e-42	0.364583	0.204	0.103	7.22445e-38	Neoplastic	PRKAA1
SEPTIN7	4.8298e-42	0.264511	0.331	0.216	8.19714e-38	Neoplastic	SEPTIN7
PPP1R16A	8.59626e-42	0.384215	0.307	0.185	1.45896e-37	Neoplastic	PPP1R16A
RAD23A	1.11996e-41	0.346332	0.361	0.231	1.9008e-37	Neoplastic	RAD23A
EPN1	1.13267e-41	0.296379	0.255	0.145	1.92236e-37	Neoplastic	EPN1
SPCS3	1.88144e-41	0.331244	0.219	0.115	3.19319e-37	Neoplastic	SPCS3
MIDN	2.15619e-41	0.406009	0.379	0.248	3.65949e-37	Neoplastic	MIDN
TPD52	3.33923e-41	0.463015	0.342	0.216	5.66734e-37	Neoplastic	TPD52
CAPZB	3.52664e-41	0.359635	0.429	0.292	5.98542e-37	Neoplastic	CAPZB
MIEN1	4.98201e-41	0.532668	0.363	0.234	8.45546e-37	Neoplastic	MIEN1
CBX3	5.19117e-41	0.386384	0.391	0.258	8.81046e-37	Neoplastic	CBX3
MPG	8.51316e-41	0.314706	0.237	0.131	1.44485e-36	Neoplastic	MPG
ZNF706	8.94221e-41	0.464141	0.501	0.369	1.51767e-36	Neoplastic	ZNF706
LIMS1	9.08891e-41	0.351685	0.241	0.133	1.54257e-36	Neoplastic	LIMS1
PSMD8	1.06867e-40	0.488829	0.362	0.238	1.81375e-36	Neoplastic	PSMD8
TFPI	1.19525e-40	0.431967	0.284	0.167	2.02857e-36	Neoplastic	TFPI
PPP4C	1.49735e-40	0.361164	0.394	0.262	2.54131e-36	Neoplastic	PPP4C
ERBB2	1.51207e-40	0.597545	0.264	0.151	2.56629e-36	Neoplastic	ERBB2
STK24	3.88395e-40	0.371655	0.262	0.15	6.59184e-36	Neoplastic	STK24
RBCK1	4.28961e-40	0.449718	0.35	0.225	7.28032e-36	Neoplastic	RBCK1
CHMP2A	4.66737e-40	0.426945	0.536	0.414	7.92146e-36	Neoplastic	CHMP2A
KRTCAP3	4.73464e-40	0.453141	0.258	0.148	8.03563e-36	Neoplastic	KRTCAP3
TPI1	7.03185e-40	0.518541	0.588	0.485	1.19345e-35	Neoplastic	TPI1
PRDX1	1.54447e-39	0.39118	0.655	0.535	2.62128e-35	Neoplastic	PRDX1
TWF1	1.84515e-39	0.31199	0.214	0.113	3.13158e-35	Neoplastic	TWF1
RAB25	2.34252e-39	0.427736	0.334	0.211	3.97572e-35	Neoplastic	RAB25
LAD1	2.41482e-39	0.384715	0.316	0.195	4.09843e-35	Neoplastic	LAD1
KLF6	3.28593e-39	0.259398	0.65	0.511	5.57688e-35	Neoplastic	KLF6
PFDN1	5.52865e-39	0.41258	0.291	0.175	9.38323e-35	Neoplastic	PFDN1
EIF5B	5.712e-39	0.342894	0.455	0.321	9.69441e-35	Neoplastic	EIF5B
FAM162A	8.15747e-39	0.438377	0.375	0.251	1.38449e-34	Neoplastic	FAM162A
CCT6A	9.10772e-39	0.340052	0.339	0.218	1.54576e-34	Neoplastic	CCT6A
CLDN7	1.1551e-38	0.419474	0.437	0.305	1.96043e-34	Neoplastic	CLDN7
CMTM6	1.32067e-38	0.383944	0.323	0.203	2.24144e-34	Neoplastic	CMTM6
PNPLA2	1.9289e-38	0.274272	0.257	0.152	3.27373e-34	Neoplastic	PNPLA2
IQGAP1	2.13159e-38	0.298453	0.333	0.213	3.61773e-34	Neoplastic	IQGAP1
EPS8L2	2.15566e-38	0.318639	0.265	0.157	3.65859e-34	Neoplastic	EPS8L2
CD47	2.17659e-38	0.30382	0.397	0.274	3.69411e-34	Neoplastic	CD47
ARF4	2.43091e-38	0.43235	0.408	0.278	4.12574e-34	Neoplastic	ARF4
TNFRSF21	3.19503e-38	0.355826	0.219	0.118	5.4226e-34	Neoplastic	TNFRSF21
DDX18	4.29465e-38	0.340033	0.385	0.258	7.28889e-34	Neoplastic	DDX18
EIF6	5.47808e-38	0.441848	0.387	0.262	9.2974e-34	Neoplastic	EIF6
JUNB	7.44073e-38	0.417035	0.624	0.496	1.26284e-33	Neoplastic	JUNB
ADD3	9.98649e-38	0.473523	0.341	0.22	1.69491e-33	Neoplastic	ADD3
DSG2	1.07587e-37	0.458454	0.398	0.272	1.82597e-33	Neoplastic	DSG2
CDC42	1.39538e-37	0.372205	0.566	0.433	2.36825e-33	Neoplastic	CDC42
SPINT1	1.63418e-37	0.388905	0.366	0.241	2.77352e-33	Neoplastic	SPINT1
SNRPD1	2.84605e-37	0.440386	0.418	0.293	4.83032e-33	Neoplastic	SNRPD1
GPI	3.06414e-37	0.359008	0.298	0.184	5.20046e-33	Neoplastic	GPI
COA6	3.14089e-37	0.281474	0.241	0.139	5.33072e-33	Neoplastic	COA6
SBDS	3.2723e-37	0.359561	0.365	0.241	5.55376e-33	Neoplastic	SBDS
GOLGB1	3.52908e-37	0.539337	0.382	0.257	5.98956e-33	Neoplastic	GOLGB1
HDGF	7.53507e-37	0.301484	0.314	0.201	1.27885e-32	Neoplastic	HDGF
RER1	9.65062e-37	0.32473	0.385	0.26	1.6379e-32	Neoplastic	RER1
LENG8	1.15717e-36	0.387015	0.333	0.216	1.96395e-32	Neoplastic	LENG8
YIF1A	1.40454e-36	0.3157	0.268	0.16	2.38378e-32	Neoplastic	YIF1A
OCLN	1.95257e-36	0.317053	0.303	0.19	3.3139e-32	Neoplastic	OCLN
UBE2I	3.70447e-36	0.307126	0.351	0.231	6.28723e-32	Neoplastic	UBE2I
LSM8	3.98811e-36	0.270213	0.395	0.274	6.76863e-32	Neoplastic	LSM8
CD74.1	7.19581e-36	0.280668	0.74	0.618	1.22127e-31	Neoplastic	CD74
NPIPB5	1.25026e-35	0.460074	0.302	0.189	2.12194e-31	Neoplastic	NPIPB5
ATF4	1.58009e-35	0.294273	0.482	0.351	2.68173e-31	Neoplastic	ATF4
PON2	2.10645e-35	0.490814	0.307	0.197	3.57506e-31	Neoplastic	PON2
RBM3	2.19065e-35	0.384274	0.461	0.334	3.71797e-31	Neoplastic	RBM3
ELOC	2.3944e-35	0.330872	0.398	0.273	4.06378e-31	Neoplastic	ELOC
PIM3	3.53314e-35	0.368028	0.276	0.168	5.99644e-31	Neoplastic	PIM3
PSMC4	4.08576e-35	0.410677	0.25	0.147	6.93435e-31	Neoplastic	PSMC4
ARPC5L	5.33357e-35	0.349118	0.251	0.148	9.05214e-31	Neoplastic	ARPC5L
P4HB.1	5.63114e-35	0.437477	0.531	0.409	9.55717e-31	Neoplastic	P4HB
NT5C	6.38999e-35	0.32823	0.343	0.227	1.08451e-30	Neoplastic	NT5C
PSME2.1	6.60873e-35	0.403265	0.47	0.342	1.12163e-30	Neoplastic	PSME2
KPNB1	1.07013e-34	0.35809	0.353	0.235	1.81623e-30	Neoplastic	KPNB1
CTSA	2.2572e-34	0.317327	0.29	0.183	3.83093e-30	Neoplastic	CTSA
POLR2H	2.51136e-34	0.290121	0.256	0.154	4.26228e-30	Neoplastic	POLR2H
CTSD	2.61554e-34	0.432044	0.505	0.38	4.43909e-30	Neoplastic	CTSD
CISD3	3.22852e-34	0.421808	0.334	0.22	5.47945e-30	Neoplastic	CISD3
TNFRSF1A	5.23547e-34	0.336178	0.3	0.191	8.88564e-30	Neoplastic	TNFRSF1A
RALBP1	5.79803e-34	0.26482	0.32	0.209	9.84041e-30	Neoplastic	RALBP1
BUD23	8.9092e-34	0.295635	0.281	0.176	1.51207e-29	Neoplastic	BUD23
MANF	1.11415e-33	0.42005	0.265	0.161	1.89094e-29	Neoplastic	MANF
HLA-C	1.18654e-33	0.33447	0.719	0.6	2.0138e-29	Neoplastic	HLA-C
KDM5B	1.22386e-33	0.484817	0.272	0.167	2.07713e-29	Neoplastic	KDM5B
KIAA1328	1.55782e-33	0.380768	0.339	0.226	2.64393e-29	Neoplastic	KIAA1328
EIF2S2	1.81919e-33	0.35433	0.437	0.313	3.08754e-29	Neoplastic	EIF2S2
CDH1	1.8781e-33	0.314169	0.444	0.319	3.1875e-29	Neoplastic	CDH1
AGPAT2	1.91564e-33	0.441985	0.355	0.239	3.25123e-29	Neoplastic	AGPAT2
WSB1	1.98652e-33	0.543483	0.503	0.377	3.37152e-29	Neoplastic	WSB1
YWHAB	2.21996e-33	0.284941	0.529	0.401	3.76772e-29	Neoplastic	YWHAB
SDC4	2.62585e-33	0.349902	0.438	0.315	4.4566e-29	Neoplastic	SDC4
HLA-DRA.1	3.12193e-33	0.372033	0.467	0.342	5.29854e-29	Neoplastic	HLA-DRA
LSM4	3.18186e-33	0.382139	0.339	0.224	5.40025e-29	Neoplastic	LSM4
MED10	3.35776e-33	0.324075	0.268	0.165	5.69879e-29	Neoplastic	MED10
RNMT	3.96422e-33	0.447785	0.301	0.192	6.72807e-29	Neoplastic	RNMT
SAMD12	4.66431e-33	0.360144	0.264	0.163	7.91627e-29	Neoplastic	SAMD12
CD46	4.69012e-33	0.312499	0.404	0.285	7.96007e-29	Neoplastic	CD46
HEBP2	6.37745e-33	0.381642	0.357	0.241	1.08238e-28	Neoplastic	HEBP2
RALY	7.25298e-33	0.278026	0.316	0.209	1.23098e-28	Neoplastic	RALY
BLVRB	7.51856e-33	0.362143	0.385	0.266	1.27605e-28	Neoplastic	BLVRB
ROCK1	8.10565e-33	0.380353	0.253	0.153	1.37569e-28	Neoplastic	ROCK1
PDCD6	9.01482e-33	0.322771	0.421	0.299	1.53e-28	Neoplastic	PDCD6
HDAC1	1.26184e-32	0.322439	0.29	0.185	2.1416e-28	Neoplastic	HDAC1
TMED3	1.67561e-32	0.292868	0.267	0.165	2.84385e-28	Neoplastic	TMED3
C1orf43	1.94492e-32	0.304362	0.36	0.244	3.30091e-28	Neoplastic	C1orf43
ZFP36L2	2.39792e-32	0.508108	0.558	0.439	4.06975e-28	Neoplastic	ZFP36L2
C9orf16.1	2.54705e-32	0.441831	0.453	0.331	4.32285e-28	Neoplastic	C9orf16
PSMA7	2.58212e-32	0.423126	0.52	0.414	4.38237e-28	Neoplastic	PSMA7
CDC37	2.64267e-32	0.382601	0.398	0.279	4.48515e-28	Neoplastic	CDC37
DDR1	2.68774e-32	0.344011	0.353	0.24	4.56163e-28	Neoplastic	DDR1
PERP	3.04917e-32	0.376283	0.597	0.474	5.17506e-28	Neoplastic	PERP
RPN1	3.58738e-32	0.271826	0.382	0.266	6.08849e-28	Neoplastic	RPN1
SLC25A39	4.06137e-32	0.411533	0.283	0.179	6.89296e-28	Neoplastic	SLC25A39
FAM50A	4.80389e-32	0.306682	0.255	0.155	8.15316e-28	Neoplastic	FAM50A
ENO1	1.07773e-31	0.509314	0.529	0.42	1.82912e-27	Neoplastic	ENO1
JAK1	1.72037e-31	0.323224	0.284	0.181	2.91981e-27	Neoplastic	JAK1
RASSF7	1.76397e-31	0.385207	0.348	0.235	2.9938e-27	Neoplastic	RASSF7
TALDO1	1.29828e-30	0.408879	0.362	0.25	2.20344e-26	Neoplastic	TALDO1
MRPS36	1.51775e-30	0.250446	0.339	0.231	2.57593e-26	Neoplastic	MRPS36
SPTBN1	2.10408e-30	0.363367	0.456	0.336	3.57105e-26	Neoplastic	SPTBN1
GNB2	2.63981e-30	0.286489	0.397	0.283	4.48028e-26	Neoplastic	GNB2
CMPK1	3.57319e-30	0.335294	0.482	0.361	6.06442e-26	Neoplastic	CMPK1
SEC31A	4.22925e-30	0.295144	0.337	0.23	7.17789e-26	Neoplastic	SEC31A
HSPD1	7.85952e-30	0.3425	0.415	0.301	1.33392e-25	Neoplastic	HSPD1
VEGFA	2.09294e-29	0.526481	0.318	0.215	3.55215e-25	Neoplastic	VEGFA
BSG	2.14925e-29	0.354897	0.483	0.367	3.64771e-25	Neoplastic	BSG
PSMB3	5.71829e-29	0.376086	0.478	0.361	9.70509e-25	Neoplastic	PSMB3
ALDH2	6.37139e-29	0.272318	0.432	0.318	1.08135e-24	Neoplastic	ALDH2
RNF213	9.06442e-29	0.400608	0.318	0.214	1.53841e-24	Neoplastic	RNF213
CAPZA2	1.00147e-28	0.257506	0.386	0.277	1.69969e-24	Neoplastic	CAPZA2
TOB1	1.5666e-28	0.36973	0.423	0.309	2.65883e-24	Neoplastic	TOB1
TMEM141	1.5948e-28	0.393734	0.354	0.248	2.7067e-24	Neoplastic	TMEM141
UBE2V1	5.2966e-28	0.256786	0.355	0.248	8.98938e-24	Neoplastic	UBE2V1
LRP10	8.21397e-28	0.296476	0.304	0.204	1.39407e-23	Neoplastic	LRP10
MZT2A	8.70151e-28	0.380469	0.414	0.306	1.47682e-23	Neoplastic	MZT2A
CCNL1	4.35557e-27	0.350911	0.417	0.307	7.39228e-23	Neoplastic	CCNL1
COX5A	5.22836e-27	0.345369	0.492	0.383	8.87357e-23	Neoplastic	COX5A
AUP1	6.18794e-27	0.314039	0.334	0.231	1.05022e-22	Neoplastic	AUP1
DMKN	1.34278e-26	-0.321738	0.24	0.344	2.27896e-22	Neoplastic	DMKN
BLOC1S6	3.60955e-26	0.456581	0.448	0.338	6.12613e-22	Neoplastic	BLOC1S6
HNRNPF	1.31644e-25	0.283189	0.431	0.323	2.23427e-21	Neoplastic	HNRNPF
FSIP2.1	1.36747e-25	0.400435	0.353	0.252	2.32087e-21	Neoplastic	FSIP2
TCIM	2.22388e-25	0.564615	0.457	0.354	3.77438e-21	Neoplastic	TCIM
ACTN4	3.01211e-25	0.385399	0.561	0.455	5.11215e-21	Neoplastic	ACTN4
SCP2	3.86013e-25	0.33083	0.515	0.406	6.55141e-21	Neoplastic	SCP2
NDUFA7	5.83363e-25	0.268568	0.431	0.324	9.90084e-21	Neoplastic	NDUFA7
SNRPB	1.0243e-24	0.263468	0.388	0.285	1.73844e-20	Neoplastic	SNRPB
HNRNPA3	1.18553e-24	0.280907	0.536	0.426	2.01208e-20	Neoplastic	HNRNPA3
RHEB	1.97582e-24	0.302048	0.374	0.272	3.35336e-20	Neoplastic	RHEB
HNRNPU	2.87682e-24	0.252633	0.546	0.438	4.88254e-20	Neoplastic	HNRNPU
RBM8A	2.55866e-23	0.257397	0.401	0.3	4.34255e-19	Neoplastic	RBM8A
ARGLU1	3.40514e-23	0.389941	0.417	0.316	5.7792e-19	Neoplastic	ARGLU1
KMT2E	1.17063e-22	0.301031	0.449	0.347	1.98679e-18	Neoplastic	KMT2E
SPP1.1	0	3.37333	0.943	0.485	0	Metaplastic	SPP1
SERPINA3.1	0	1.90596	0.735	0.403	0	Metaplastic	SERPINA3
C3.2	0	1.90383	0.616	0.176	0	Metaplastic	C3
SERPING1.1	0	1.74381	0.834	0.413	0	Metaplastic	SERPING1
CD74.2	0	1.28466	0.855	0.58	0	Metaplastic	CD74
PMEPA1	0	1.22073	0.739	0.375	0	Metaplastic	PMEPA1
ANXA4.1	0	0.819009	0.968	0.793	0	Metaplastic	ANXA4
CFTR.2	0	0.808042	0.873	0.491	0	Metaplastic	CFTR
FXYD2.2	0	0.772638	0.97	0.645	0	Metaplastic	FXYD2
SPINK1.2	0	-3.52013	0.518	0.712	0	Metaplastic	SPINK1
MMP7	4.94065645841247e-324	1.67106	0.767	0.437	8.38528214121764e-320	Metaplastic	MMP7
CLPS.2	7.24817e-300	-3.82448	0.418	0.551	1.23016e-295	Metaplastic	CLPS
SLC4A4.2	6.83821e-292	0.348625	0.9	0.558	1.16058e-287	Metaplastic	SLC4A4
ATP1A1.2	1.02768e-288	0.909433	0.923	0.702	1.74417e-284	Metaplastic	ATP1A1
C1S.2	9.84597e-288	1.3058	0.431	0.117	1.67106e-283	Metaplastic	C1S
CTRB1.2	5.79154e-281	-3.52147	0.441	0.551	9.8294e-277	Metaplastic	CTRB1
CD24.1	1.78774e-263	0.907525	0.861	0.659	3.03415e-259	Metaplastic	CD24
CTRB2.2	8.00866e-263	-3.14242	0.571	0.464	1.35923e-258	Metaplastic	CTRB2
CTRC.1	1.06784e-258	-3.34463	0.334	0.468	1.81234e-254	Metaplastic	CTRC
C4A	1.48808e-247	0.970944	0.28	0.046	2.52557e-243	Metaplastic	C4A
C4B	1.04318e-246	0.926318	0.277	0.045	1.77048e-242	Metaplastic	C4B
CPA1.1	2.54659e-243	-3.66461	0.284	0.432	4.32207e-239	Metaplastic	CPA1
SYCN.1	3.65647e-225	-3.67056	0.251	0.412	6.20577e-221	Metaplastic	SYCN
CELA3B.1	4.20685e-225	-3.31506	0.241	0.42	7.13986e-221	Metaplastic	CELA3B
AMY2A.1	2.56222e-224	-4.13782	0.162	0.366	4.3486e-220	Metaplastic	AMY2A
CPB1.1	2.39432e-223	-3.03777	0.331	0.441	4.06364e-219	Metaplastic	CPB1
CELA2A.1	1.07285e-221	-3.6913	0.188	0.376	1.82084e-217	Metaplastic	CELA2A
PNLIP.2	2.5865e-221	-3.06968	0.349	0.492	4.38981e-217	Metaplastic	PNLIP
SERPINA1	3.20045e-221	1.4235	0.641	0.353	5.43181e-217	Metaplastic	SERPINA1
CPA2.2	1.57728e-218	-2.37506	0.152	0.332	2.67697e-214	Metaplastic	CPA2
IGFBP7.1	1.67417e-213	0.800423	0.852	0.635	2.8414e-209	Metaplastic	IGFBP7
IFITM3	7.0042e-208	0.786407	0.875	0.746	1.18875e-203	Metaplastic	IFITM3
CELA3A.1	1.34142e-207	-3.00618	0.38	0.482	2.27666e-203	Metaplastic	CELA3A
PRSS3.1	3.44868e-203	-2.24234	0.067	0.298	5.8531e-199	Metaplastic	PRSS3
HLA-B.1	1.06561e-198	0.69351	0.885	0.699	1.80855e-194	Metaplastic	HLA-B
CFI	3.65607e-197	1.01071	0.358	0.112	6.20507e-193	Metaplastic	CFI
CD59	3.93739e-194	0.733786	0.854	0.692	6.68255e-190	Metaplastic	CD59
SERPINA5.2	4.69185e-188	0.900612	0.578	0.282	7.96302e-184	Metaplastic	SERPINA5
KCNJ15.1	2.09814e-187	1.09961	0.482	0.204	3.56097e-183	Metaplastic	KCNJ15
ZBTB20.2	3.22392e-186	0.75647	0.779	0.496	5.47164e-182	Metaplastic	ZBTB20
CEL.2	4.20064e-186	-2.51216	0.059	0.254	7.12933e-182	Metaplastic	CEL
KLK1.2	7.60685e-186	-1.96824	0.067	0.277	1.29104e-181	Metaplastic	KLK1
SFRP5.2	1.73427e-184	0.854418	0.577	0.279	2.9434e-180	Metaplastic	SFRP5
SOD2	6.82731e-180	0.951293	0.679	0.418	1.15873e-175	Metaplastic	SOD2
GP2.2	1.4139e-179	-2.63731	0.139	0.307	2.39966e-175	Metaplastic	GP2
REG1A.2	2.30436e-179	-1.08123	0.717	0.487	3.91097e-175	Metaplastic	REG1A
ITIH5	2.6947e-177	0.937192	0.281	0.07	4.57344e-173	Metaplastic	ITIH5
HS6ST1	3.14531e-173	1.09644	0.303	0.086	5.33822e-169	Metaplastic	HS6ST1
AMY2B.1	5.42681e-169	-2.89128	0.071	0.25	9.21038e-165	Metaplastic	AMY2B
DEFB1.2	6.19207e-167	0.572044	0.848	0.606	1.05092e-162	Metaplastic	DEFB1
CLU.2	1.40035e-166	0.654174	0.862	0.651	2.37668e-162	Metaplastic	CLU
HSD17B2	2.00149e-164	1.03664	0.373	0.145	3.39694e-160	Metaplastic	HSD17B2
C1R	7.059e-161	0.799612	0.326	0.104	1.19805e-156	Metaplastic	C1R
C19orf33.2	7.55679e-161	-1.8997	0.135	0.29	1.28254e-156	Metaplastic	C19orf33
AQP1.2	3.97204e-159	0.671967	0.661	0.378	6.74134e-155	Metaplastic	AQP1
PNLIPRP1.2	1.44782e-154	-1.86975	0.068	0.251	2.45724e-150	Metaplastic	PNLIPRP1
CD81.1	1.50373e-151	0.814094	0.589	0.342	2.55213e-147	Metaplastic	CD81
RBP1.2	1.94515e-151	0.670822	0.721	0.459	3.30131e-147	Metaplastic	RBP1
ANXA5	3.12508e-151	0.710165	0.716	0.497	5.30388e-147	Metaplastic	ANXA5
CELA2B.2	1.75688e-148	-2.02243	0.062	0.217	2.98178e-144	Metaplastic	CELA2B
SLC3A1.2	1.67886e-147	0.815527	0.591	0.324	2.84936e-143	Metaplastic	SLC3A1
FXYD3.2	2.96029e-145	-2.25069	0.174	0.295	5.0242e-141	Metaplastic	FXYD3
SERPINA6.1	9.46436e-145	0.786354	0.319	0.108	1.60629e-140	Metaplastic	SERPINA6
C6.1	3.88758e-143	0.836254	0.347	0.128	6.598e-139	Metaplastic	C6
RNASE1.1	4.87103e-143	-1.21087	0.099	0.3	8.26711e-139	Metaplastic	RNASE1
CTRL.2	8.87234e-143	-1.80032	0.045	0.208	1.50581e-138	Metaplastic	CTRL
PPP1R1B.2	8.97437e-141	0.858672	0.541	0.289	1.52313e-136	Metaplastic	PPP1R1B
APP.1	3.76895e-139	0.658813	0.758	0.54	6.39666e-135	Metaplastic	APP
CFB.1	3.99837e-139	0.87635	0.399	0.173	6.78603e-135	Metaplastic	CFB
FOS	9.92021e-135	-1.07618	0.497	0.693	1.68366e-130	Metaplastic	FOS
SORBS2.2	1.1246e-131	0.76956	0.594	0.345	1.90867e-127	Metaplastic	SORBS2
SH3YL1.2	1.62731e-131	0.704822	0.691	0.459	2.76187e-127	Metaplastic	SH3YL1
AKAP7.2	4.99644e-130	0.593974	0.465	0.23	8.47995e-126	Metaplastic	AKAP7
RAB3IP.1	6.56451e-130	0.790006	0.464	0.228	1.11413e-125	Metaplastic	RAB3IP
IFI6.2	1.2203e-128	1.25172	0.509	0.309	2.07109e-124	Metaplastic	IFI6
VCAM1	1.93979e-128	0.869603	0.217	0.055	3.29222e-124	Metaplastic	VCAM1
HLA-C.1	1.26143e-127	0.689514	0.733	0.595	2.1409e-123	Metaplastic	HLA-C
TUSC3.1	5.81749e-127	0.778872	0.388	0.17	9.87345e-123	Metaplastic	TUSC3
CLDN10.2	7.15962e-127	0.516356	0.757	0.519	1.21513e-122	Metaplastic	CLDN10
GGT1	2.02966e-125	0.824813	0.337	0.138	3.44474e-121	Metaplastic	GGT1
ID2.2	7.42051e-124	0.74623	0.637	0.409	1.25941e-119	Metaplastic	ID2
BICC1.2	4.69146e-123	0.681674	0.439	0.211	7.96234e-119	Metaplastic	BICC1
LEFTY1.2	1.49951e-121	1.08656	0.542	0.322	2.54496e-117	Metaplastic	LEFTY1
PIGR.2	4.84853e-120	0.664341	0.459	0.229	8.22893e-116	Metaplastic	PIGR
IRF9	7.90631e-119	0.816816	0.353	0.157	1.34186e-114	Metaplastic	IRF9
RIC3.2	9.97666e-119	0.760728	0.412	0.193	1.69324e-114	Metaplastic	RIC3
GYPC.2	7.1351e-118	0.541121	0.456	0.232	1.21097e-113	Metaplastic	GYPC
AMBP.2	8.62531e-118	0.76835	0.563	0.325	1.46389e-113	Metaplastic	AMBP
NEURL3.1	5.57924e-117	0.809576	0.306	0.121	9.46909e-113	Metaplastic	NEURL3
PLSCR1	8.75722e-117	0.729745	0.54	0.324	1.48628e-112	Metaplastic	PLSCR1
PIK3AP1	1.6148e-115	0.817166	0.295	0.113	2.74065e-111	Metaplastic	PIK3AP1
EGR1.2	1.66228e-114	-1.23212	0.288	0.476	2.82122e-110	Metaplastic	EGR1
MUC1.2	2.02116e-114	-1.26841	0.184	0.295	3.43031e-110	Metaplastic	MUC1
KIF12.2	5.2744e-112	0.502211	0.543	0.312	8.95171e-108	Metaplastic	KIF12
IFI27.2	4.05882e-111	-1.44378	0.329	0.457	6.88863e-107	Metaplastic	IFI27
ATP1B1	9.91564e-110	0.570564	0.869	0.696	1.68288e-105	Metaplastic	ATP1B1
COL18A1.2	7.0304e-109	0.471002	0.533	0.306	1.1932e-104	Metaplastic	COL18A1
S100A10	1.12033e-107	0.35815	0.95	0.835	1.90143e-103	Metaplastic	S100A10
NFIA.1	4.5599e-107	0.713397	0.523	0.304	7.73906e-103	Metaplastic	NFIA
ERICH5.2	6.01378e-107	0.660175	0.382	0.179	1.02066e-102	Metaplastic	ERICH5
HLA-DRA.2	1.66476e-106	0.84414	0.519	0.324	2.82543e-102	Metaplastic	HLA-DRA
SYNE2	4.73623e-106	0.708967	0.537	0.319	8.03833e-102	Metaplastic	SYNE2
GLIS3.1	5.34969e-106	0.762127	0.336	0.146	9.0795e-102	Metaplastic	GLIS3
HLA-DRB1.1	2.69514e-105	0.829394	0.354	0.165	4.5742e-101	Metaplastic	HLA-DRB1
UNC5CL	5.81186e-105	0.77211	0.229	0.079	9.8639e-101	Metaplastic	UNC5CL
ADRA2A.1	2.98743e-104	0.84798	0.372	0.18	5.07027e-100	Metaplastic	ADRA2A
MGST1.2	2.81105e-103	-0.76081	0.048	0.2	4.77092e-99	Metaplastic	MGST1
SOD3.2	1.63642e-101	0.47314	0.564	0.343	2.77732e-97	Metaplastic	SOD3
HMGN3.2	7.92573e-101	0.517258	0.713	0.504	1.34515e-96	Metaplastic	HMGN3
TESC	8.29129e-100	0.671855	0.518	0.311	1.4072e-95	Metaplastic	TESC
PKHD1.2	1.61324e-98	0.55039	0.365	0.176	2.73799e-94	Metaplastic	PKHD1
S100A6.2	8.04735e-98	-1.34058	0.879	0.776	1.3658e-93	Metaplastic	S100A6
ITM2B	1.31837e-97	0.404377	0.889	0.779	2.23753e-93	Metaplastic	ITM2B
PDE7A	3.36739e-97	0.797215	0.264	0.102	5.71513e-93	Metaplastic	PDE7A
FBXO21.2	1.41506e-96	0.626707	0.449	0.243	2.40164e-92	Metaplastic	FBXO21
ZBTB16.2	1.8338e-95	0.64685	0.31	0.135	3.11233e-91	Metaplastic	ZBTB16
CTSH	2.3816e-95	0.66157	0.533	0.339	4.04206e-91	Metaplastic	CTSH
RHOBTB3.2	1.47266e-94	0.507203	0.512	0.3	2.49941e-90	Metaplastic	RHOBTB3
BEX3.2	7.0631e-94	0.474103	0.613	0.397	1.19875e-89	Metaplastic	BEX3
TACC1.1	5.2016e-93	0.657089	0.473	0.274	8.82816e-89	Metaplastic	TACC1
CD44	4.47848e-90	0.682418	0.574	0.385	7.60088e-86	Metaplastic	CD44
ALKAL2.2	4.86973e-90	0.491732	0.444	0.248	8.26491e-86	Metaplastic	ALKAL2
ATP5F1C	1.11744e-89	0.578991	0.624	0.453	1.89652e-85	Metaplastic	ATP5F1C
PLPP2	2.44579e-89	0.61529	0.469	0.276	4.151e-85	Metaplastic	PLPP2
ARL6IP5	3.58679e-89	0.646474	0.486	0.314	6.0875e-85	Metaplastic	ARL6IP5
PEBP1.2	7.42736e-89	0.408533	0.786	0.617	1.26057e-84	Metaplastic	PEBP1
SRP14	1.5024e-88	0.36955	0.895	0.787	2.54987e-84	Metaplastic	SRP14
PDGFD.2	2.3448e-88	0.631979	0.308	0.138	3.9796e-84	Metaplastic	PDGFD
NAMPT	6.98139e-88	0.658473	0.511	0.321	1.18488e-83	Metaplastic	NAMPT
IFITM2	6.04872e-87	0.524077	0.733	0.589	1.02659e-82	Metaplastic	IFITM2
PROX1.2	7.07441e-87	0.615595	0.377	0.192	1.20067e-82	Metaplastic	PROX1
IFIT1	1.33929e-86	0.74788	0.219	0.08	2.27305e-82	Metaplastic	IFIT1
MT1F.2	1.36001e-86	0.40794	0.701	0.497	2.30822e-82	Metaplastic	MT1F
SLC17A4.2	3.41163e-86	0.703956	0.293	0.129	5.79021e-82	Metaplastic	SLC17A4
GTF2I	9.66101e-85	0.470146	0.696	0.494	1.63967e-80	Metaplastic	GTF2I
PCDH9	1.73775e-84	0.758329	0.221	0.081	2.9493e-80	Metaplastic	PCDH9
IGFBP2.2	3.67468e-84	-0.923353	0.074	0.212	6.23667e-80	Metaplastic	IGFBP2
BEX4.1	5.71863e-84	0.5352	0.34	0.166	9.70566e-80	Metaplastic	BEX4
ABCC3	2.34831e-82	0.52061	0.545	0.347	3.98554e-78	Metaplastic	ABCC3
IFI44L.1	2.38365e-82	0.784894	0.244	0.1	4.04554e-78	Metaplastic	IFI44L
CXCL6	2.89429e-82	0.900089	0.204	0.072	4.91218e-78	Metaplastic	CXCL6
HNRNPA1	3.93342e-82	0.423034	0.848	0.746	6.67581e-78	Metaplastic	HNRNPA1
TM4SF18	2.58298e-81	0.560559	0.228	0.088	4.38384e-77	Metaplastic	TM4SF18
LGALS3BP.1	4.60444e-81	0.539624	0.524	0.332	7.81466e-77	Metaplastic	LGALS3BP
C15orf48.2	9.05903e-81	-1.48279	0.134	0.238	1.5375e-76	Metaplastic	C15orf48
BTG1.2	9.06043e-81	0.413791	0.788	0.632	1.53774e-76	Metaplastic	BTG1
TIMP1.2	2.81708e-80	-0.374444	0.637	0.455	4.78114e-76	Metaplastic	TIMP1
N4BP2L2	6.39017e-80	0.558545	0.6	0.408	1.08454e-75	Metaplastic	N4BP2L2
CITED4.2	1.01591e-79	0.472319	0.527	0.33	1.72421e-75	Metaplastic	CITED4
LAMB1	1.46986e-79	0.647511	0.215	0.081	2.49465e-75	Metaplastic	LAMB1
PERP.1	3.54392e-79	0.554545	0.632	0.462	6.01474e-75	Metaplastic	PERP
JUND	7.43849e-79	-0.831066	0.319	0.491	1.26246e-74	Metaplastic	JUND
IDH2.1	1.8881e-78	0.595275	0.397	0.225	3.20449e-74	Metaplastic	IDH2
SCD5.2	3.8441e-78	0.465931	0.394	0.217	6.52421e-74	Metaplastic	SCD5
CALD1.2	1.55286e-77	0.439711	0.488	0.297	2.63551e-73	Metaplastic	CALD1
GAS6.1	7.6629e-77	0.513501	0.428	0.244	1.30055e-72	Metaplastic	GAS6
CADM1	1.34973e-76	0.463332	0.269	0.122	2.29076e-72	Metaplastic	CADM1
KCNJ16.2	1.15572e-75	0.428526	0.407	0.234	1.96149e-71	Metaplastic	KCNJ16
PRSS23	2.37249e-75	0.660007	0.362	0.198	4.02659e-71	Metaplastic	PRSS23
HLA-A.2	3.2438e-75	0.379841	0.811	0.672	5.50537e-71	Metaplastic	HLA-A
CLDN3.1	3.311e-75	0.525821	0.471	0.286	5.61943e-71	Metaplastic	CLDN3
GTF2H5.2	5.37671e-75	0.504985	0.605	0.418	9.12535e-71	Metaplastic	GTF2H5
HNF1B	2.33077e-74	0.601014	0.266	0.12	3.95578e-70	Metaplastic	HNF1B
DZIP1	4.07707e-74	0.565222	0.214	0.084	6.9196e-70	Metaplastic	DZIP1
LAPTM4A	9.15146e-72	0.502958	0.657	0.52	1.55319e-67	Metaplastic	LAPTM4A
LAPTM4B	1.02083e-71	0.573494	0.314	0.171	1.73256e-67	Metaplastic	LAPTM4B
GABARAP.1	1.05788e-70	0.497908	0.709	0.567	1.79544e-66	Metaplastic	GABARAP
FGGY.2	2.0671e-70	0.479849	0.377	0.209	3.50828e-66	Metaplastic	FGGY
PSAP	3.10991e-69	0.454926	0.667	0.525	5.27813e-65	Metaplastic	PSAP
TNFSF10.1	4.6016e-68	0.685495	0.341	0.195	7.80984e-64	Metaplastic	TNFSF10
ASAH1	1.62079e-67	0.537249	0.432	0.27	2.75081e-63	Metaplastic	ASAH1
HMGN2.1	1.69336e-67	0.418721	0.687	0.521	2.87397e-63	Metaplastic	HMGN2
TRPV6.1	2.45648e-67	0.259961	0.287	0.152	4.16914e-63	Metaplastic	TRPV6
CAV2	2.75666e-67	0.505613	0.556	0.38	4.67861e-63	Metaplastic	CAV2
TCEAL4.1	5.75122e-67	0.501713	0.452	0.28	9.76097e-63	Metaplastic	TCEAL4
MUC6.2	1.52383e-66	0.833205	0.488	0.314	2.58625e-62	Metaplastic	MUC6
NFIB.1	2.19197e-66	0.475241	0.519	0.341	3.72021e-62	Metaplastic	NFIB
LY6E.2	2.72304e-66	0.489664	0.526	0.349	4.62155e-62	Metaplastic	LY6E
SAT2.2	1.14076e-65	0.419279	0.519	0.34	1.93609e-61	Metaplastic	SAT2
TMEM59	1.3609e-65	0.44613	0.731	0.603	2.30972e-61	Metaplastic	TMEM59
HINT1	2.69265e-65	0.438241	0.741	0.623	4.56996e-61	Metaplastic	HINT1
DCDC2.2	3.37883e-65	0.370163	0.367	0.21	5.73456e-61	Metaplastic	DCDC2
SKP1	3.94987e-65	0.395776	0.746	0.611	6.70372e-61	Metaplastic	SKP1
FLRT2.2	5.35357e-65	0.427587	0.376	0.217	9.08608e-61	Metaplastic	FLRT2
PHGDH.2	5.36163e-65	0.471419	0.322	0.17	9.09976e-61	Metaplastic	PHGDH
MEIS2	1.54043e-64	0.520081	0.366	0.207	2.61441e-60	Metaplastic	MEIS2
SOX9	2.54626e-64	0.491813	0.562	0.387	4.32151e-60	Metaplastic	SOX9
YIPF6	2.75476e-64	0.635698	0.336	0.189	4.67539e-60	Metaplastic	YIPF6
GNG11.1	1.34914e-63	0.292251	0.44	0.279	2.28977e-59	Metaplastic	GNG11
HLA-DMA	1.65795e-63	0.549128	0.272	0.136	2.81387e-59	Metaplastic	HLA-DMA
SYNGR1	2.38352e-63	0.395912	0.226	0.101	4.0453e-59	Metaplastic	SYNGR1
ARHGEF40	2.58142e-63	0.519619	0.243	0.112	4.38119e-59	Metaplastic	ARHGEF40
HOMER2.2	9.77903e-63	0.512954	0.435	0.267	1.6597e-58	Metaplastic	HOMER2
SBF2	3.64313e-62	0.608784	0.209	0.089	6.18312e-58	Metaplastic	SBF2
EID1	4.92119e-62	0.444363	0.613	0.456	8.35225e-58	Metaplastic	EID1
TPGS1	5.86466e-62	0.537498	0.27	0.135	9.95351e-58	Metaplastic	TPGS1
CMTM7	7.72808e-62	0.448738	0.291	0.149	1.31161e-57	Metaplastic	CMTM7
STAT1	2.10314e-61	0.615599	0.33	0.188	3.56945e-57	Metaplastic	STAT1
FABP5	3.81984e-61	-0.971187	0.249	0.37	6.48303e-57	Metaplastic	FABP5
NDRG2.1	4.31772e-61	0.518362	0.38	0.223	7.32804e-57	Metaplastic	NDRG2
ERH	7.82301e-61	0.430995	0.662	0.51	1.32772e-56	Metaplastic	ERH
NTRK2.2	1.79133e-60	0.451662	0.374	0.221	3.04025e-56	Metaplastic	NTRK2
HHEX.2	2.75726e-60	0.323622	0.333	0.189	4.67963e-56	Metaplastic	HHEX
EHF	4.23271e-60	0.542982	0.302	0.16	7.18376e-56	Metaplastic	EHF
TCEAL9	1.29125e-59	0.464858	0.475	0.311	2.19151e-55	Metaplastic	TCEAL9
BEX1.2	1.3047e-59	0.557019	0.398	0.239	2.21433e-55	Metaplastic	BEX1
EPCAM	6.68583e-59	0.320185	0.753	0.603	1.13472e-54	Metaplastic	EPCAM
ITM2C	7.90191e-59	0.491552	0.339	0.193	1.34111e-54	Metaplastic	ITM2C
HNMT	3.82355e-58	0.519092	0.449	0.295	6.48932e-54	Metaplastic	HNMT
ARMC10	7.20111e-58	0.649763	0.278	0.154	1.22217e-53	Metaplastic	ARMC10
PYCR2	7.97831e-58	0.450706	0.306	0.165	1.35408e-53	Metaplastic	PYCR2
ARHGAP29	8.82922e-58	0.423318	0.326	0.181	1.49849e-53	Metaplastic	ARHGAP29
ERRFI1	1.01097e-57	0.529051	0.584	0.433	1.71582e-53	Metaplastic	ERRFI1
HMGB1	1.18144e-57	0.327965	0.792	0.655	2.00514e-53	Metaplastic	HMGB1
IL6ST	1.46809e-57	0.553011	0.392	0.243	2.49164e-53	Metaplastic	IL6ST
CIRBP.1	1.68127e-57	0.356763	0.75	0.62	2.85346e-53	Metaplastic	CIRBP
HLA-DPB1	1.73363e-57	0.490797	0.342	0.196	2.94231e-53	Metaplastic	HLA-DPB1
METTL7A.2	4.63151e-57	0.465602	0.468	0.305	7.8606e-53	Metaplastic	METTL7A
APLP2	5.54934e-57	0.38531	0.674	0.517	9.41834e-53	Metaplastic	APLP2
LAMP2	2.04239e-56	0.518677	0.387	0.247	3.46635e-52	Metaplastic	LAMP2
AHCYL1.2	2.65473e-56	0.468865	0.511	0.348	4.50561e-52	Metaplastic	AHCYL1
CNN3.2	3.35185e-56	0.368807	0.516	0.351	5.68877e-52	Metaplastic	CNN3
CPE.1	4.56105e-56	0.403384	0.29	0.156	7.74101e-52	Metaplastic	CPE
SGCE	2.01375e-55	0.395273	0.252	0.127	3.41774e-51	Metaplastic	SGCE
HMGN1	3.83621e-55	0.402071	0.649	0.507	6.51081e-51	Metaplastic	HMGN1
VAMP2.1	4.48104e-55	0.460373	0.537	0.38	7.60522e-51	Metaplastic	VAMP2
ARL6IP1	4.72704e-55	0.377948	0.727	0.575	8.02273e-51	Metaplastic	ARL6IP1
PLEKHS1	5.06435e-55	0.518344	0.216	0.099	8.59521e-51	Metaplastic	PLEKHS1
PBX1.1	5.83439e-55	0.509638	0.425	0.27	9.90213e-51	Metaplastic	PBX1
PFN1	6.01008e-55	0.364864	0.73	0.607	1.02003e-50	Metaplastic	PFN1
ID1.1	1.05067e-54	-0.882108	0.196	0.323	1.7832e-50	Metaplastic	ID1
CARHSP1	4.98059e-54	0.483362	0.405	0.257	8.45306e-50	Metaplastic	CARHSP1
SOX6	5.25207e-54	0.448406	0.254	0.129	8.91382e-50	Metaplastic	SOX6
IL20RA	8.2621e-54	0.489847	0.237	0.116	1.40224e-49	Metaplastic	IL20RA
IQGAP2	3.13351e-53	0.524543	0.32	0.184	5.31819e-49	Metaplastic	IQGAP2
TM7SF3	3.64273e-53	0.488021	0.318	0.181	6.18244e-49	Metaplastic	TM7SF3
RAMP1.1	5.29182e-53	0.530253	0.429	0.284	8.98128e-49	Metaplastic	RAMP1
SPHK1	7.21439e-53	0.333528	0.213	0.101	1.22443e-48	Metaplastic	SPHK1
NPC2.1	1.54475e-52	0.400015	0.579	0.428	2.62175e-48	Metaplastic	NPC2
NUCKS1	1.98023e-52	0.33884	0.651	0.493	3.36084e-48	Metaplastic	NUCKS1
SNRPN.1	6.10724e-52	0.451292	0.358	0.217	1.03652e-47	Metaplastic	SNRPN
NDUFA4	6.96574e-52	0.34545	0.767	0.656	1.18223e-47	Metaplastic	NDUFA4
C21orf62	9.58602e-52	0.411776	0.22	0.106	1.62694e-47	Metaplastic	C21orf62
IER2.1	9.71435e-52	-0.747017	0.402	0.542	1.64872e-47	Metaplastic	IER2
PNISR	1.23995e-51	0.362001	0.633	0.477	2.10445e-47	Metaplastic	PNISR
FOSB.2	1.55541e-51	-0.895744	0.213	0.335	2.63984e-47	Metaplastic	FOSB
SLPI.2	1.97763e-51	0.273847	0.44	0.293	3.35643e-47	Metaplastic	SLPI
DHRS7	2.65759e-51	0.461748	0.454	0.308	4.51047e-47	Metaplastic	DHRS7
BCAM	3.46029e-51	0.432256	0.269	0.143	5.8728e-47	Metaplastic	BCAM
VWA1	3.50006e-51	0.492993	0.281	0.154	5.9403e-47	Metaplastic	VWA1
CYS1.2	8.92722e-51	0.410849	0.255	0.135	1.51513e-46	Metaplastic	CYS1
ISCU	9.68842e-51	0.450718	0.455	0.309	1.64432e-46	Metaplastic	ISCU
MEIS1.1	6.81997e-50	0.4741	0.299	0.168	1.15748e-45	Metaplastic	MEIS1
DAB2.2	9.16585e-50	0.33861	0.332	0.199	1.55563e-45	Metaplastic	DAB2
PRDX2	1.29962e-49	0.408189	0.494	0.349	2.20571e-45	Metaplastic	PRDX2
GNG5	1.74568e-49	0.38817	0.693	0.549	2.96277e-45	Metaplastic	GNG5
ATP5F1A	2.55628e-49	0.422332	0.477	0.337	4.33852e-45	Metaplastic	ATP5F1A
CNPY2	4.97093e-49	0.457883	0.386	0.25	8.43666e-45	Metaplastic	CNPY2
DMAC1	1.03152e-48	0.43618	0.332	0.201	1.7507e-44	Metaplastic	DMAC1
FILIP1L.2	1.41552e-48	0.463144	0.313	0.181	2.40241e-44	Metaplastic	FILIP1L
ATP6V0E1	1.71112e-48	0.376084	0.649	0.513	2.90411e-44	Metaplastic	ATP6V0E1
ACAA2	2.21693e-48	0.455047	0.288	0.164	3.76257e-44	Metaplastic	ACAA2
IQCK	3.05801e-48	0.481748	0.218	0.108	5.19006e-44	Metaplastic	IQCK
FAIM.1	4.27078e-48	0.433349	0.35	0.213	7.24836e-44	Metaplastic	FAIM
ATF3	4.95756e-48	-0.85175	0.13	0.236	8.41397e-44	Metaplastic	ATF3
MSI2	1.01101e-47	0.444441	0.27	0.147	1.71589e-43	Metaplastic	MSI2
WLS	1.19256e-47	0.493179	0.278	0.157	2.02402e-43	Metaplastic	WLS
C12orf75	1.71918e-47	0.259125	0.718	0.57	2.9178e-43	Metaplastic	C12orf75
SDCBP	2.48619e-47	0.423263	0.475	0.336	4.21956e-43	Metaplastic	SDCBP
ITPR2	2.61362e-47	0.470917	0.221	0.11	4.43584e-43	Metaplastic	ITPR2
NRP1.2	2.8779e-47	0.398002	0.27	0.149	4.88437e-43	Metaplastic	NRP1
TSC22D4	2.91272e-47	0.457049	0.252	0.137	4.94347e-43	Metaplastic	TSC22D4
MDK.2	3.06921e-47	0.341463	0.477	0.327	5.20907e-43	Metaplastic	MDK
ALDH3A2.1	4.01384e-47	0.451711	0.327	0.195	6.81228e-43	Metaplastic	ALDH3A2
PROM1	4.13939e-47	0.467199	0.269	0.149	7.02538e-43	Metaplastic	PROM1
MPC2	5.43191e-47	0.369276	0.523	0.376	9.21903e-43	Metaplastic	MPC2
TUBA1A.1	5.9932e-47	0.467943	0.315	0.185	1.01717e-42	Metaplastic	TUBA1A
DBI	6.2357e-47	0.389692	0.618	0.478	1.05832e-42	Metaplastic	DBI
TRIP11	8.34462e-47	0.508674	0.324	0.194	1.41625e-42	Metaplastic	TRIP11
TRAPPC1	1.4429e-46	0.418847	0.417	0.277	2.44888e-42	Metaplastic	TRAPPC1
PLEKHB1	2.19274e-46	0.417793	0.206	0.1	3.72152e-42	Metaplastic	PLEKHB1
FARP1	2.74013e-46	0.449565	0.301	0.175	4.65054e-42	Metaplastic	FARP1
CHD9	2.75052e-46	0.434848	0.373	0.235	4.66819e-42	Metaplastic	CHD9
TMEM230	3.71559e-46	0.39242	0.448	0.305	6.30611e-42	Metaplastic	TMEM230
TMBIM4	9.29766e-46	0.402625	0.523	0.382	1.578e-41	Metaplastic	TMBIM4
FOXO3.1	1.87767e-45	0.441404	0.392	0.253	3.18678e-41	Metaplastic	FOXO3
ATP5PF	5.79735e-45	0.357448	0.687	0.557	9.83926e-41	Metaplastic	ATP5PF
MORN2	6.26887e-45	0.368929	0.314	0.187	1.06395e-40	Metaplastic	MORN2
SLC25A6	7.58577e-45	0.358979	0.696	0.578	1.28746e-40	Metaplastic	SLC25A6
NAP1L1	2.18754e-44	0.341151	0.628	0.484	3.71269e-40	Metaplastic	NAP1L1
NDFIP1	2.83582e-44	0.407521	0.468	0.332	4.81295e-40	Metaplastic	NDFIP1
TMEM98	3.23999e-44	0.40059	0.303	0.179	5.49891e-40	Metaplastic	TMEM98
UBE2L6	4.43021e-44	0.466945	0.231	0.129	7.51896e-40	Metaplastic	UBE2L6
HIP1R	6.87077e-44	0.378792	0.226	0.117	1.16611e-39	Metaplastic	HIP1R
MTRNR2L8.1	9.00103e-44	-0.789188	0.263	0.399	1.52765e-39	Metaplastic	MTRNR2L8
TSPAN6	9.1236e-44	0.397922	0.271	0.153	1.54846e-39	Metaplastic	TSPAN6
PSME2.2	9.41456e-44	0.399317	0.479	0.339	1.59784e-39	Metaplastic	PSME2
MAGED2.1	1.4666e-43	0.400363	0.354	0.223	2.48911e-39	Metaplastic	MAGED2
PRDX3	1.85425e-43	0.390218	0.463	0.323	3.14704e-39	Metaplastic	PRDX3
CFAP221	2.69983e-43	0.430973	0.214	0.109	4.58214e-39	Metaplastic	CFAP221
HIF1A	3.05683e-43	0.494703	0.333	0.211	5.18806e-39	Metaplastic	HIF1A
SLC16A7.2	3.44465e-43	0.339878	0.503	0.358	5.84626e-39	Metaplastic	SLC16A7
RGS3	3.61625e-43	0.326155	0.222	0.115	6.13751e-39	Metaplastic	RGS3
DST	3.93979e-43	0.375218	0.43	0.29	6.68662e-39	Metaplastic	DST
MYO1B	4.05625e-43	0.465114	0.265	0.151	6.88427e-39	Metaplastic	MYO1B
ENO1.1	4.66835e-43	0.383745	0.554	0.412	7.92312e-39	Metaplastic	ENO1
SELENOP.1	4.84759e-43	0.449611	0.452	0.318	8.22733e-39	Metaplastic	SELENOP
ARHGAP24	8.16573e-43	0.501385	0.224	0.118	1.38589e-38	Metaplastic	ARHGAP24
ERP29	8.29727e-43	0.406929	0.461	0.333	1.40821e-38	Metaplastic	ERP29
COX6A1	8.3839e-43	0.315308	0.759	0.65	1.42292e-38	Metaplastic	COX6A1
TPPP3	1.97328e-42	0.455872	0.244	0.134	3.34906e-38	Metaplastic	TPPP3
ACSS1.1	2.19011e-42	0.454788	0.29	0.17	3.71705e-38	Metaplastic	ACSS1
TMED9	2.75832e-42	0.364647	0.427	0.291	4.68143e-38	Metaplastic	TMED9
TMEM123	4.21368e-42	0.390293	0.51	0.369	7.15146e-38	Metaplastic	TMEM123
TFDP2	7.64746e-42	0.417857	0.244	0.134	1.29793e-37	Metaplastic	TFDP2
JUN.1	1.22062e-41	-0.551419	0.607	0.708	2.07163e-37	Metaplastic	JUN
SUMO2	3.27772e-41	0.313391	0.761	0.651	5.56294e-37	Metaplastic	SUMO2
EFHC1	4.52665e-41	0.476026	0.244	0.135	7.68263e-37	Metaplastic	EFHC1
LITAF	4.66915e-41	0.379745	0.417	0.283	7.92448e-37	Metaplastic	LITAF
CBX5	2.23584e-40	0.461183	0.282	0.168	3.79466e-36	Metaplastic	CBX5
TMEM35B	2.48855e-40	0.276434	0.296	0.178	4.22356e-36	Metaplastic	TMEM35B
SH3BGRL	3.40749e-40	0.402073	0.396	0.268	5.78318e-36	Metaplastic	SH3BGRL
BBX	4.14475e-40	0.38395	0.342	0.218	7.03447e-36	Metaplastic	BBX
PSME1	4.39189e-40	0.367983	0.558	0.438	7.45391e-36	Metaplastic	PSME1
PPIC	5.80425e-40	0.429074	0.371	0.254	9.85098e-36	Metaplastic	PPIC
SDHC	6.3116e-40	0.374775	0.436	0.305	1.0712e-35	Metaplastic	SDHC
SPAG7	7.65714e-40	0.3863	0.348	0.224	1.29957e-35	Metaplastic	SPAG7
TCEA3.1	9.21426e-40	0.399444	0.38	0.252	1.56384e-35	Metaplastic	TCEA3
SDHD	2.31601e-39	0.380635	0.347	0.224	3.93073e-35	Metaplastic	SDHD
MRPL18	2.42987e-39	0.356828	0.405	0.275	4.12398e-35	Metaplastic	MRPL18
CTSS.2	3.10271e-39	0.343304	0.303	0.184	5.26592e-35	Metaplastic	CTSS
MRPS28	5.13025e-39	0.336477	0.233	0.128	8.70705e-35	Metaplastic	MRPS28
CTSL	7.31789e-39	0.354085	0.336	0.214	1.24199e-34	Metaplastic	CTSL
HNRNPK	9.78331e-39	0.344497	0.661	0.54	1.66042e-34	Metaplastic	HNRNPK
MTSS1	1.11952e-38	0.501994	0.233	0.13	1.90005e-34	Metaplastic	MTSS1
NR5A2.1	1.32074e-38	0.422586	0.25	0.143	2.24156e-34	Metaplastic	NR5A2
RIDA	2.55553e-38	0.413316	0.237	0.132	4.33724e-34	Metaplastic	RIDA
CNDP2	3.12209e-38	0.426908	0.342	0.224	5.29881e-34	Metaplastic	CNDP2
GINM1	3.49401e-38	0.399619	0.272	0.162	5.93004e-34	Metaplastic	GINM1
HADHB	1.01768e-37	0.301116	0.361	0.236	1.7272e-33	Metaplastic	HADHB
NPNT	1.23276e-37	0.364424	0.219	0.119	2.09223e-33	Metaplastic	NPNT
DECR1	1.60383e-37	0.41178	0.33	0.216	2.72201e-33	Metaplastic	DECR1
SUMF2	1.77104e-37	0.427102	0.31	0.197	3.00581e-33	Metaplastic	SUMF2
RASSF4.2	4.71851e-37	0.277757	0.249	0.147	8.00826e-33	Metaplastic	RASSF4
WWTR1.2	4.92901e-37	0.371026	0.361	0.238	8.36552e-33	Metaplastic	WWTR1
SNRPD3	5.97349e-37	0.365028	0.487	0.358	1.01382e-32	Metaplastic	SNRPD3
DYNLT1	7.79022e-37	0.3428	0.494	0.365	1.32216e-32	Metaplastic	DYNLT1
MRPS18B	8.42225e-37	0.373034	0.278	0.17	1.42942e-32	Metaplastic	MRPS18B
L2HGDH.1	2.20376e-36	0.289677	0.593	0.458	3.74021e-32	Metaplastic	L2HGDH
GLUL.2	2.23834e-36	0.269941	0.601	0.469	3.79892e-32	Metaplastic	GLUL
GNB5	2.25836e-36	0.310704	0.254	0.149	3.83289e-32	Metaplastic	GNB5
C4orf48	2.83964e-36	0.312761	0.519	0.389	4.81944e-32	Metaplastic	C4orf48
SLC37A4.1	3.3247e-36	0.357741	0.312	0.197	5.64269e-32	Metaplastic	SLC37A4
CA2.2	3.8418e-36	0.284364	0.389	0.268	6.5203e-32	Metaplastic	CA2
UQCR10	4.98378e-36	0.264679	0.693	0.569	8.45848e-32	Metaplastic	UQCR10
PARK7	1.09487e-35	0.291075	0.606	0.478	1.85822e-31	Metaplastic	PARK7
CXADR	2.25048e-35	0.348966	0.405	0.282	3.81952e-31	Metaplastic	CXADR
SRSF5	2.3864e-35	0.267593	0.588	0.456	4.0502e-31	Metaplastic	SRSF5
RCN1	3.79152e-35	0.364999	0.26	0.155	6.43496e-31	Metaplastic	RCN1
PTPRF	4.57241e-35	0.413189	0.366	0.249	7.76029e-31	Metaplastic	PTPRF
BDH2	5.41055e-35	0.338208	0.254	0.15	9.18279e-31	Metaplastic	BDH2
NFIC.2	7.36823e-35	0.27	0.466	0.338	1.25054e-30	Metaplastic	NFIC
SAP18	7.55408e-35	0.267265	0.685	0.563	1.28208e-30	Metaplastic	SAP18
TAPBP.2	7.63814e-35	0.360424	0.357	0.241	1.29634e-30	Metaplastic	TAPBP
CTSD.1	7.84603e-35	0.391923	0.499	0.382	1.33163e-30	Metaplastic	CTSD
ARPC3.1	9.33751e-35	0.255651	0.619	0.489	1.58476e-30	Metaplastic	ARPC3
ATP6AP2	1.05624e-34	0.338178	0.382	0.262	1.79265e-30	Metaplastic	ATP6AP2
HEXB	1.18467e-34	0.35514	0.373	0.257	2.01062e-30	Metaplastic	HEXB
CALR.2	1.66201e-34	0.321073	0.531	0.403	2.82076e-30	Metaplastic	CALR
CCDC198.2	2.15147e-34	0.307097	0.296	0.188	3.65147e-30	Metaplastic	CCDC198
SPCS1	2.35022e-34	0.338664	0.57	0.458	3.98879e-30	Metaplastic	SPCS1
UBD.1	2.379e-34	0.518343	0.256	0.154	4.03764e-30	Metaplastic	UBD
ZKSCAN1	3.27532e-34	0.387402	0.399	0.279	5.55887e-30	Metaplastic	ZKSCAN1
TCEAL8	3.90365e-34	0.366818	0.333	0.22	6.62527e-30	Metaplastic	TCEAL8
LRPAP1	6.05218e-34	0.406409	0.34	0.234	1.02718e-29	Metaplastic	LRPAP1
ECHS1	7.13023e-34	0.334086	0.354	0.239	1.21014e-29	Metaplastic	ECHS1
RRAGA	8.72434e-34	0.339151	0.248	0.147	1.4807e-29	Metaplastic	RRAGA
RAB4A	9.80969e-34	0.382801	0.354	0.244	1.6649e-29	Metaplastic	RAB4A
TMEM14C	1.2188e-33	0.354781	0.426	0.311	2.06854e-29	Metaplastic	TMEM14C
SMIM30	1.50525e-33	0.383188	0.379	0.267	2.55471e-29	Metaplastic	SMIM30
TEX264	1.97489e-33	0.339401	0.289	0.182	3.35178e-29	Metaplastic	TEX264
FURIN	3.02636e-33	0.434617	0.266	0.166	5.13633e-29	Metaplastic	FURIN
SMDT1	3.35082e-33	0.36163	0.498	0.381	5.68702e-29	Metaplastic	SMDT1
TMEM205	3.44699e-33	0.301387	0.424	0.303	5.85024e-29	Metaplastic	TMEM205
TSTD1	4.6262e-33	0.322566	0.533	0.409	7.85158e-29	Metaplastic	TSTD1
STMN1	5.02682e-33	0.280424	0.3	0.192	8.53152e-29	Metaplastic	STMN1
SUCLG1	5.07621e-33	0.335888	0.347	0.234	8.61534e-29	Metaplastic	SUCLG1
FAM133B.1	5.11096e-33	0.254744	0.538	0.41	8.67432e-29	Metaplastic	FAM133B
BST2.2	1.17185e-32	0.498186	0.297	0.192	1.98886e-28	Metaplastic	BST2
RSRP1	1.23307e-32	0.34783	0.43	0.308	2.09277e-28	Metaplastic	RSRP1
CTNND1	1.64133e-32	0.364431	0.488	0.367	2.78567e-28	Metaplastic	CTNND1
CFLAR	1.99485e-32	0.321806	0.464	0.341	3.38567e-28	Metaplastic	CFLAR
SNHG32	2.07595e-32	0.356423	0.368	0.253	3.52329e-28	Metaplastic	SNHG32
ATP5IF1	3.27641e-32	0.256422	0.695	0.574	5.56073e-28	Metaplastic	ATP5IF1
DMKN.1	3.42089e-32	0.257656	0.407	0.288	5.80594e-28	Metaplastic	DMKN
STK17A	4.41718e-32	0.310542	0.261	0.16	7.49685e-28	Metaplastic	STK17A
ANAPC16.1	5.91668e-32	0.280506	0.633	0.519	1.00418e-27	Metaplastic	ANAPC16
RTN3	6.18912e-32	0.362681	0.425	0.313	1.05042e-27	Metaplastic	RTN3
PPIB	6.52734e-32	0.325194	0.566	0.447	1.10782e-27	Metaplastic	PPIB
TECR	8.27758e-32	0.346793	0.376	0.265	1.40487e-27	Metaplastic	TECR
TBC1D15.1	9.91939e-32	0.281792	0.743	0.628	1.68352e-27	Metaplastic	TBC1D15
NDUFS4	1.2713e-31	0.343828	0.367	0.257	2.15765e-27	Metaplastic	NDUFS4
ONECUT2.2	1.46437e-31	0.328349	0.267	0.166	2.48533e-27	Metaplastic	ONECUT2
DUT	1.83202e-31	0.341035	0.428	0.312	3.10931e-27	Metaplastic	DUT
LEPROT	2.00058e-31	0.358934	0.423	0.311	3.39538e-27	Metaplastic	LEPROT
COMT	2.13401e-31	0.332215	0.391	0.277	3.62184e-27	Metaplastic	COMT
FAM200B	2.57948e-31	0.350547	0.313	0.205	4.37789e-27	Metaplastic	FAM200B
ACP1	2.60959e-31	0.33193	0.409	0.295	4.42899e-27	Metaplastic	ACP1
ATRAID	2.75629e-31	0.342537	0.409	0.302	4.67798e-27	Metaplastic	ATRAID
PHPT1	3.72136e-31	0.302567	0.549	0.429	6.31589e-27	Metaplastic	PHPT1
SPCS2	3.78685e-31	0.333501	0.537	0.425	6.42704e-27	Metaplastic	SPCS2
BANF1	3.79719e-31	0.331761	0.553	0.437	6.44459e-27	Metaplastic	BANF1
AGRN	4.0309e-31	0.289905	0.385	0.27	6.84124e-27	Metaplastic	AGRN
FAM3B.1	4.20125e-31	0.306251	0.368	0.255	7.13037e-27	Metaplastic	FAM3B
SP100	4.6335e-31	0.330816	0.356	0.245	7.86398e-27	Metaplastic	SP100
PSMB9.2	5.10901e-31	0.274052	0.274	0.172	8.67102e-27	Metaplastic	PSMB9
TBCB	6.50897e-31	0.309444	0.379	0.265	1.1047e-26	Metaplastic	TBCB
CCDC12	7.12129e-31	0.369784	0.35	0.241	1.20863e-26	Metaplastic	CCDC12
HNRNPA0	9.69668e-31	0.328528	0.462	0.347	1.64572e-26	Metaplastic	HNRNPA0
REEP5	9.82078e-31	0.330421	0.492	0.375	1.66678e-26	Metaplastic	REEP5
TTC3	1.72003e-30	0.352122	0.412	0.297	2.91923e-26	Metaplastic	TTC3
SOAT1.2	1.81738e-30	0.317308	0.275	0.174	3.08445e-26	Metaplastic	SOAT1
ITGB1.1	2.34478e-30	0.362268	0.539	0.423	3.97957e-26	Metaplastic	ITGB1
CUTA	2.7819e-30	0.296756	0.545	0.43	4.72144e-26	Metaplastic	CUTA
C1QBP	3.33771e-30	0.291943	0.342	0.234	5.66476e-26	Metaplastic	C1QBP
NDUFA5	4.89713e-30	0.356927	0.441	0.329	8.3114e-26	Metaplastic	NDUFA5
HSBP1	6.17656e-30	0.290699	0.58	0.463	1.04829e-25	Metaplastic	HSBP1
CETN2	1.00651e-29	0.339709	0.334	0.227	1.70825e-25	Metaplastic	CETN2
GOLM1.2	1.21633e-29	0.289697	0.351	0.242	2.06436e-25	Metaplastic	GOLM1
ASH1L	1.40439e-29	0.370713	0.314	0.21	2.38353e-25	Metaplastic	ASH1L
DDX24	1.74153e-29	0.275731	0.387	0.274	2.95572e-25	Metaplastic	DDX24
PCBP2	2.73326e-29	0.291999	0.57	0.458	4.63888e-25	Metaplastic	PCBP2
TAX1BP3	3.11418e-29	0.314877	0.378	0.268	5.28538e-25	Metaplastic	TAX1BP3
MGST2	3.77842e-29	0.332875	0.487	0.373	6.41274e-25	Metaplastic	MGST2
CD9	4.97764e-29	0.271271	0.526	0.41	8.44805e-25	Metaplastic	CD9
ATP5PB	6.07563e-29	0.31015	0.405	0.298	1.03116e-24	Metaplastic	ATP5PB
GTF3C6	7.48223e-29	0.28385	0.36	0.251	1.26988e-24	Metaplastic	GTF3C6
EIF1B	8.88746e-29	0.292269	0.394	0.282	1.50838e-24	Metaplastic	EIF1B
NDUFC2	9.8159e-29	0.295253	0.573	0.464	1.66595e-24	Metaplastic	NDUFC2
MDH1	1.63324e-28	0.316674	0.351	0.245	2.77193e-24	Metaplastic	MDH1
NME3	1.6906e-28	0.283392	0.41	0.298	2.86929e-24	Metaplastic	NME3
CYB5A.1	2.02795e-28	0.269269	0.598	0.485	3.44184e-24	Metaplastic	CYB5A
PNKD	2.30522e-28	0.259211	0.441	0.326	3.91242e-24	Metaplastic	PNKD
LCN2.2	4.06999e-28	0.560292	0.383	0.273	6.90759e-24	Metaplastic	LCN2
SARAF	4.22934e-28	0.29412	0.543	0.433	7.17804e-24	Metaplastic	SARAF
ZNF292	5.50883e-28	0.250029	0.328	0.224	9.34959e-24	Metaplastic	ZNF292
ISG15.2	5.62089e-28	0.296703	0.36	0.254	9.53978e-24	Metaplastic	ISG15
PCBD1	6.69932e-28	0.328035	0.419	0.316	1.13701e-23	Metaplastic	PCBD1
MRPL43	6.99539e-28	0.30735	0.339	0.236	1.18726e-23	Metaplastic	MRPL43
NDUFC1	1.05855e-27	0.257882	0.627	0.513	1.79657e-23	Metaplastic	NDUFC1
ESD	1.24291e-27	0.31255	0.37	0.265	2.10947e-23	Metaplastic	ESD
SFT2D1	1.37532e-27	0.346654	0.375	0.272	2.33419e-23	Metaplastic	SFT2D1
MRFAP1	2.69629e-27	0.322526	0.437	0.33	4.57614e-23	Metaplastic	MRFAP1
EIF3L.1	3.30281e-27	0.318973	0.447	0.338	5.60554e-23	Metaplastic	EIF3L
SNX3	4.76116e-27	0.256386	0.499	0.388	8.08064e-23	Metaplastic	SNX3
FKBP1A	8.39529e-27	0.276506	0.497	0.386	1.42485e-22	Metaplastic	FKBP1A
ARID1B	9.32521e-27	0.332069	0.32	0.219	1.58267e-22	Metaplastic	ARID1B
XRCC6	1.2647e-26	0.267587	0.391	0.283	2.14645e-22	Metaplastic	XRCC6
RBMX	2.21435e-26	0.29874	0.382	0.276	3.7582e-22	Metaplastic	RBMX
ATP5MC3	2.63578e-26	0.280016	0.567	0.461	4.47345e-22	Metaplastic	ATP5MC3
PDIA6	2.76795e-26	0.277361	0.411	0.307	4.69777e-22	Metaplastic	PDIA6
PTGES3	6.72422e-26	0.263678	0.485	0.376	1.14124e-21	Metaplastic	PTGES3
FKBP3	7.55872e-26	0.285231	0.332	0.232	1.28287e-21	Metaplastic	FKBP3
MORF4L1	1.06231e-25	0.264513	0.561	0.458	1.80296e-21	Metaplastic	MORF4L1
SMC3	1.44688e-25	0.295436	0.328	0.228	2.45564e-21	Metaplastic	SMC3
MPHOSPH8	2.81042e-25	0.275762	0.413	0.307	4.76985e-21	Metaplastic	MPHOSPH8
PDLIM1	2.96551e-25	0.26617	0.457	0.348	5.03306e-21	Metaplastic	PDLIM1
LAMP1	4.05224e-25	0.263347	0.413	0.308	6.87747e-21	Metaplastic	LAMP1
FOXP1	5.06951e-25	0.298569	0.441	0.335	8.60397e-21	Metaplastic	FOXP1
UFC1	5.30726e-25	0.303779	0.464	0.359	9.00748e-21	Metaplastic	UFC1
SSB	7.91892e-25	0.277498	0.434	0.328	1.344e-20	Metaplastic	SSB
ZNF385D	1.54771e-24	0.328068	0.468	0.361	2.62677e-20	Metaplastic	ZNF385D
PSMB1	2.014e-24	0.253575	0.481	0.377	3.41816e-20	Metaplastic	PSMB1
NENF	2.70461e-24	0.287723	0.449	0.347	4.59026e-20	Metaplastic	NENF
OCIAD1	4.03053e-24	0.309086	0.435	0.334	6.84061e-20	Metaplastic	OCIAD1
ATP5MC1	7.36293e-24	0.25953	0.442	0.338	1.24964e-19	Metaplastic	ATP5MC1
UBXN4	2.50137e-23	0.271378	0.469	0.367	4.24533e-19	Metaplastic	UBXN4
CLTA	3.14587e-23	0.272392	0.46	0.359	5.33917e-19	Metaplastic	CLTA
HIGD2A	6.00528e-23	0.265606	0.503	0.4	1.01922e-18	Metaplastic	HIGD2A
OSTC	6.61836e-23	0.259666	0.44	0.339	1.12327e-18	Metaplastic	OSTC
FUS	8.30375e-23	0.269059	0.42	0.319	1.40931e-18	Metaplastic	FUS
CMPK1.1	2.63936e-22	0.250203	0.468	0.366	4.47952e-18	Metaplastic	CMPK1
AMY2A.2	0	5.20512	0.727	0.177	0	Acinar	AMY2A
PRSS1.2	0	5.17542	0.92	0.461	0	Acinar	PRSS1
CTRB2.3	0	5.11081	0.853	0.37	0	Acinar	CTRB2
CPA1.2	0	5.10008	0.839	0.247	0	Acinar	CPA1
PRSS2.1	0	5.06254	0.888	0.394	0	Acinar	PRSS2
SYCN.2	0	5.00912	0.798	0.23	0	Acinar	SYCN
CELA2A.2	0	4.9185	0.748	0.19	0	Acinar	CELA2A
CTRB1.3	0	4.88981	0.905	0.397	0	Acinar	CTRB1
CTRC.2	0	4.83075	0.876	0.287	0	Acinar	CTRC
CLPS.3	0	4.80249	0.886	0.395	0	Acinar	CLPS
PLA2G1B.1	0	4.7678	0.826	0.274	0	Acinar	PLA2G1B
CELA3B.2	0	4.73424	0.819	0.227	0	Acinar	CELA3B
CELA3A.2	0	4.73419	0.867	0.319	0	Acinar	CELA3A
REG1B.2	0	4.60779	0.369	0.111	0	Acinar	REG1B
CPB1.2	0	4.59513	0.849	0.268	0	Acinar	CPB1
PNLIP.3	0	4.40071	0.857	0.323	0	Acinar	PNLIP
GP2.3	0	4.19476	0.703	0.119	0	Acinar	GP2
AMY2B.2	0	4.10604	0.566	0.085	0	Acinar	AMY2B
CEL.3	0	3.97664	0.647	0.058	0	Acinar	CEL
CPA2.3	0	3.83341	0.762	0.128	0	Acinar	CPA2
REG1A.3	0	3.57633	0.863	0.438	0	Acinar	REG1A
CELA2B.3	0	3.4353	0.568	0.048	0	Acinar	CELA2B
PNLIPRP1.3	0	3.21631	0.645	0.059	0	Acinar	PNLIPRP1
SPINK1.3	0	3.14212	0.934	0.573	0	Acinar	SPINK1
KLK1.3	0	3.13449	0.626	0.09	0	Acinar	KLK1
CTRL.3	0	3.06733	0.541	0.043	0	Acinar	CTRL
PRSS3.2	0	2.97589	0.549	0.137	0	Acinar	PRSS3
ALB	0	2.09711	0.426	0.04	0	Acinar	ALB
MT1X.1	0	1.66187	0.714	0.476	0	Acinar	MT1X
RNASE1.2	0	1.5642	0.514	0.161	0	Acinar	RNASE1
PDIA2	0	1.49232	0.333	0.02	0	Acinar	PDIA2
CUZD1	0	1.38455	0.306	0.016	0	Acinar	CUZD1
GATM.1	0	1.37443	0.774	0.54	0	Acinar	GATM
SERPINI2	0	1.37375	0.29	0.006	0	Acinar	SERPINI2
S100A10.1	0	-1.1853	0.731	0.908	0	Acinar	S100A10
KRT19.2	0	-2.24913	0.227	0.56	0	Acinar	KRT19
S100A6.3	0	-2.3054	0.643	0.854	0	Acinar	S100A6
AQP8	9.64030769478357e-319	1.0439	0.21	0.007	1.63615302195867e-314	Acinar	AQP8
ACTB.1	2.88983501083322e-312	-1.06565	0.691	0.869	4.90463e-308	Acinar	ACTB
ANXA2.1	2.05944233039808e-310	-1.10348	0.621	0.821	3.49529e-306	Acinar	ANXA2
RAB3B.1	3.50323447455019e-310	-1.30999	0.465	0.783	5.94569e-306	Acinar	RAB3B
PIGN.1	6.35131e-305	-1.66702	0.233	0.604	1.07794e-300	Acinar	PIGN
INS.1	6.76162e-303	1.98393	0.861	0.737	1.14758e-298	Acinar	INS
TSPAN8.1	6.46293e-297	-1.60299	0.292	0.61	1.09689e-292	Acinar	TSPAN8
ORC4.1	2.20977e-296	-1.37703	0.265	0.63	3.75042e-292	Acinar	ORC4
NMNAT3.1	1.56677e-294	-1.5847	0.342	0.687	2.65912e-290	Acinar	NMNAT3
S100A11.1	2.6178e-283	-1.20654	0.614	0.825	4.44293e-279	Acinar	S100A11
L2HGDH.2	9.58376e-282	-1.42183	0.226	0.581	1.62655e-277	Acinar	L2HGDH
REG3G	3.79359e-278	2.59627	0.213	0.017	6.43848e-274	Acinar	REG3G
TF.1	2.80496e-277	-1.37989	0.252	0.61	4.76058e-273	Acinar	TF
CALM2	1.89178e-276	-0.935386	0.624	0.796	3.21072e-272	Acinar	CALM2
MT1G.1	3.94422e-275	1.6079	0.644	0.345	6.69413e-271	Acinar	MT1G
C2CD3.1	8.37346e-274	-1.24245	0.434	0.751	1.42114e-269	Acinar	C2CD3
REL.1	3.92543e-257	-1.44801	0.231	0.567	6.66224e-253	Acinar	REL
EPCAM.1	3.2942e-256	-1.12199	0.454	0.703	5.59092e-252	Acinar	EPCAM
LGALS2.1	2.75032e-255	1.30614	0.388	0.104	4.66784e-251	Acinar	LGALS2
KRT8.1	6.14031e-255	-1.15625	0.642	0.815	1.04213e-250	Acinar	KRT8
ATP1B1.1	3.60347e-245	-1.1346	0.542	0.805	6.11582e-241	Acinar	ATP1B1
SLPI.3	1.26293e-244	-1.86485	0.119	0.4	2.14345e-240	Acinar	SLPI
NUPR1.1	2.84291e-243	1.18817	0.546	0.239	4.82498e-239	Acinar	NUPR1
CSTB.1	1.1434e-224	-1.37835	0.415	0.671	1.94057e-220	Acinar	CSTB
HLA-A.3	1.15832e-222	-1.08678	0.564	0.754	1.96591e-218	Acinar	HLA-A
NABP1.1	7.97322e-221	-1.33117	0.552	0.814	1.35322e-216	Acinar	NABP1
POLR2J3.1	8.73212e-211	-1.28134	0.209	0.511	1.48202e-206	Acinar	POLR2J3
ARL6IP1.1	1.41548e-210	-1.04227	0.416	0.678	2.40235e-206	Acinar	ARL6IP1
PIGR.3	4.58201e-208	-2.00922	0.091	0.352	7.77659e-204	Acinar	PIGR
PERP.2	8.15702e-208	-1.13792	0.313	0.568	1.38441e-203	Acinar	PERP
CD59.1	1.05959e-207	-0.84058	0.636	0.765	1.79834e-203	Acinar	CD59
CHST12.1	4.71794e-206	-1.38677	0.532	0.79	8.00729e-202	Acinar	CHST12
ANXA4.2	3.72636e-204	-0.89506	0.75	0.866	6.32438e-200	Acinar	ANXA4
SPINT2.1	8.0827e-200	-0.990058	0.449	0.662	1.3718e-195	Acinar	SPINT2
GAPDH.1	1.69443e-197	-0.952217	0.644	0.8	2.87579e-193	Acinar	GAPDH
SPP1.2	1.58465e-193	-2.15503	0.514	0.628	2.68947e-189	Acinar	SPP1
MT1H	3.33065e-193	0.99165	0.219	0.034	5.65277e-189	Acinar	MT1H
LGALS4.2	3.97747e-189	-1.45542	0.167	0.434	6.75055e-185	Acinar	LGALS4
TPST2	8.68895e-186	0.80197	0.221	0.038	1.47469e-181	Acinar	TPST2
PPDPF	4.04847e-185	-0.841652	0.556	0.735	6.87107e-181	Acinar	PPDPF
LGALS3BP.2	9.40602e-184	-1.07673	0.18	0.447	1.59639e-179	Acinar	LGALS3BP
HLA-C.2	6.05694e-180	-0.977067	0.476	0.68	1.02798e-175	Acinar	HLA-C
ELF3.2	6.34575e-180	-1.22865	0.366	0.613	1.077e-175	Acinar	ELF3
PMEPA1.1	3.94989e-179	-1.1907	0.268	0.533	6.70376e-175	Acinar	PMEPA1
RARRES2.1	1.00719e-176	1.11167	0.438	0.179	1.70941e-172	Acinar	RARRES2
CYSTM1.1	4.38721e-176	-0.960701	0.501	0.676	7.44598e-172	Acinar	CYSTM1
C19orf33.3	6.42139e-175	-1.94507	0.101	0.302	1.08984e-170	Acinar	C19orf33
FXYD2.3	2.90607e-173	-0.562577	0.807	0.699	4.93219e-169	Acinar	FXYD2
REG3A	3.76903e-173	3.97901	0.223	0.078	6.39679e-169	Acinar	REG3A
MMP7.1	2.04311e-171	-1.52597	0.337	0.581	3.46756e-167	Acinar	MMP7
CEACAM6.2	3.02039e-170	-1.97437	0.03	0.219	5.1262e-166	Acinar	CEACAM6
ERP27.1	7.73745e-170	0.885287	0.362	0.122	1.3132e-165	Acinar	ERP27
N4BP2L2.1	1.7582e-167	-1.09745	0.256	0.523	2.98402e-163	Acinar	N4BP2L2
RAC1.1	2.03975e-167	-0.866173	0.474	0.675	3.46187e-163	Acinar	RAC1
HMGB1.1	2.39032e-167	-0.795553	0.54	0.74	4.05685e-163	Acinar	HMGB1
LYZ.2	2.89014e-166	-2.27948	0.157	0.38	4.90515e-162	Acinar	LYZ
PRDX1.1	1.73179e-163	-0.872219	0.399	0.621	2.93919e-159	Acinar	PRDX1
S100A14.1	3.1947e-162	-1.18898	0.085	0.314	5.42204e-158	Acinar	S100A14
SLC43A2.1	3.65536e-162	-1.05697	0.1	0.34	6.20387e-158	Acinar	SLC43A2
ELOB	4.25467e-162	-0.740994	0.583	0.737	7.22103e-158	Acinar	ELOB
SPATS2L	6.10667e-162	-0.937215	0.309	0.563	1.03642e-157	Acinar	SPATS2L
LGALS3.2	7.45017e-162	-1.44976	0.211	0.41	1.26444e-157	Acinar	LGALS3
KRT18	4.12848e-161	-0.975134	0.637	0.776	7.00685e-157	Acinar	KRT18
FSIP2.2	7.07537e-161	-1.37005	0.101	0.336	1.20083e-156	Acinar	FSIP2
BLOC1S6.1	1.02809e-157	-1.33914	0.186	0.426	1.74488e-153	Acinar	BLOC1S6
HLA-B.2	1.55706e-157	-0.850592	0.633	0.783	2.64263e-153	Acinar	HLA-B
TFF1.2	4.57309e-157	-2.82722	0.065	0.259	7.76145e-153	Acinar	TFF1
TMC5.2	5.66547e-156	-1.46062	0.085	0.287	9.61543e-152	Acinar	TMC5
CFL1.1	7.21062e-156	-0.815024	0.467	0.672	1.22379e-151	Acinar	CFL1
GCC2.1	1.10326e-153	-1.07915	0.195	0.443	1.87245e-149	Acinar	GCC2
ANPEP	4.04361e-152	0.707019	0.322	0.106	6.86282e-148	Acinar	ANPEP
GBP4.1	9.2884e-152	-0.971473	0.14	0.386	1.57643e-147	Acinar	GBP4
ATP1A1.3	4.24248e-151	-0.834625	0.658	0.79	7.20034e-147	Acinar	ATP1A1
HSP90AA1	5.12299e-151	-0.807336	0.682	0.824	8.69473e-147	Acinar	HSP90AA1
LCN2.3	7.06816e-151	-2.03581	0.13	0.357	1.19961e-146	Acinar	LCN2
TRIM56.1	1.43323e-150	-1.00787	0.249	0.502	2.43249e-146	Acinar	TRIM56
TMBIM6	1.57667e-149	-0.762022	0.525	0.702	2.67593e-145	Acinar	TMBIM6
LY6E.3	3.00573e-148	-1.12925	0.225	0.45	5.10133e-144	Acinar	LY6E
IFI6.3	2.84917e-147	-1.62312	0.19	0.415	4.83561e-143	Acinar	IFI6
SERPINA1.1	2.92932e-146	-1.59534	0.259	0.48	4.97164e-142	Acinar	SERPINA1
FXYD3.3	3.15443e-145	-2.10774	0.133	0.309	5.35369e-141	Acinar	FXYD3
MAB21L3.1	8.13392e-145	-1.22692	0.153	0.391	1.38049e-140	Acinar	MAB21L3
WDPCP	1.08707e-144	-1.24314	0.095	0.313	1.84498e-140	Acinar	WDPCP
APLP2.1	3.78401e-142	-0.78369	0.38	0.615	6.42222e-138	Acinar	APLP2
TBC1D8B	1.26137e-141	-1.2071	0.106	0.324	2.14079e-137	Acinar	TBC1D8B
AGR2.1	1.88881e-141	-1.55184	0.158	0.371	3.20569e-137	Acinar	AGR2
ABCC3.1	1.95877e-141	-1.07003	0.221	0.455	3.32442e-137	Acinar	ABCC3
KPNA5	1.79265e-140	-1.12648	0.104	0.324	3.04249e-136	Acinar	KPNA5
ABCB11.1	6.7675e-140	-0.966955	0.079	0.288	1.14858e-135	Acinar	ABCB11
PKM.2	2.94802e-139	-1.04366	0.25	0.469	5.00339e-135	Acinar	PKM
PPIA	1.3998e-137	-0.600995	0.649	0.786	2.37574e-133	Acinar	PPIA
TMEM59.1	8.54222e-137	-0.723851	0.532	0.67	1.44979e-132	Acinar	TMEM59
ANXA5.1	9.87839e-137	-0.787242	0.41	0.599	1.67656e-132	Acinar	ANXA5
TFF2.2	1.17049e-135	-2.15741	0.036	0.202	1.98655e-131	Acinar	TFF2
ONECUT2.3	1.67747e-135	-1.21913	0.055	0.237	2.847e-131	Acinar	ONECUT2
CTSE.2	8.46241e-135	-1.37541	0.038	0.205	1.43624e-130	Acinar	CTSE
FAM133B.2	4.08073e-133	-0.875294	0.257	0.504	6.92581e-129	Acinar	FAM133B
KIAA1328.1	7.80383e-133	-1.17358	0.098	0.306	1.32447e-128	Acinar	KIAA1328
FABP5.1	3.46521e-132	1.19671	0.494	0.289	5.88115e-128	Acinar	FABP5
CCL5.1	4.05128e-132	-0.894443	0.211	0.456	6.87584e-128	Acinar	CCL5
ALDOA.1	2.55157e-130	-0.882866	0.377	0.571	4.33053e-126	Acinar	ALDOA
TSPO.1	6.38572e-130	-0.87893	0.32	0.518	1.08378e-125	Acinar	TSPO
C2orf68.1	1.01514e-128	-0.958878	0.183	0.414	1.7229e-124	Acinar	C2orf68
SPINK9.1	1.63251e-128	-1.00695	0.175	0.408	2.7707e-124	Acinar	SPINK9
SERPING1.2	1.26674e-127	-1.00051	0.409	0.555	2.1499e-123	Acinar	SERPING1
CFAP54	1.34395e-127	-1.13065	0.068	0.258	2.28096e-123	Acinar	CFAP54
WFDC2.2	1.67468e-126	-1.27313	0.168	0.381	2.84226e-122	Acinar	WFDC2
TFF3.2	3.36604e-126	-2.65151	0.062	0.231	5.71284e-122	Acinar	TFF3
SUMO2.1	3.68705e-126	-0.624236	0.569	0.715	6.25766e-122	Acinar	SUMO2
CYBA.2	6.51223e-126	-0.845648	0.387	0.575	1.10526e-121	Acinar	CYBA
COX6A1.1	7.32258e-126	-0.616733	0.57	0.713	1.24279e-121	Acinar	COX6A1
ALDH2.1	1.48103e-125	-0.907209	0.181	0.401	2.5136e-121	Acinar	ALDH2
MS4A4E.1	1.44113e-124	-1.05112	0.104	0.307	2.44588e-120	Acinar	MS4A4E
TXN.1	3.60835e-124	-0.785914	0.526	0.682	6.1241e-120	Acinar	TXN
ZBTB20.3	1.04685e-123	-0.865023	0.406	0.62	1.77672e-119	Acinar	ZBTB20
FBXO48.1	2.62375e-123	-0.967158	0.185	0.398	4.45303e-119	Acinar	FBXO48
GPX2.2	4.20121e-123	-1.27323	0.088	0.263	7.13029e-119	Acinar	GPX2
CAMK2N1.2	1.12392e-122	-0.995066	0.047	0.211	1.90752e-118	Acinar	CAMK2N1
KLF5.2	2.26991e-122	-1.07837	0.073	0.244	3.85249e-118	Acinar	KLF5
CRIP1.2	2.42946e-121	-1.60051	0.208	0.384	4.12328e-117	Acinar	CRIP1
IGFBP2.3	3.32561e-120	0.618275	0.324	0.129	5.64422e-116	Acinar	IGFBP2
AKAP9	8.57864e-120	-0.835968	0.275	0.501	1.45597e-115	Acinar	AKAP9
EHF.1	1.22486e-119	-0.934234	0.068	0.238	2.07883e-115	Acinar	EHF
ACTN4.1	2.07041e-119	-0.850697	0.31	0.539	3.51389e-115	Acinar	ACTN4
CLIC1.1	3.00723e-118	-0.793125	0.343	0.545	5.10388e-114	Acinar	CLIC1
MYL12A.1	1.08372e-117	-0.676918	0.54	0.692	1.83928e-113	Acinar	MYL12A
VMP1.1	2.03263e-116	-0.922194	0.447	0.653	3.44979e-112	Acinar	VMP1
MEIS2.1	1.76767e-115	-0.949103	0.103	0.294	3.0001e-111	Acinar	MEIS2
LMO7.1	5.82792e-114	-0.954357	0.144	0.346	9.89115e-110	Acinar	LMO7
SSR4.1	1.95487e-112	0.651301	0.688	0.548	3.31781e-108	Acinar	SSR4
TM4SF1	3.07684e-112	-0.758481	0.523	0.688	5.22201e-108	Acinar	TM4SF1
AGR3.1	1.13506e-111	-1.00168	0.086	0.263	1.92642e-107	Acinar	AGR3
ERH.1	3.14834e-111	-0.685147	0.407	0.596	5.34336e-107	Acinar	ERH
MARCKSL1.2	4.94438e-111	-0.9678	0.154	0.346	8.3916e-107	Acinar	MARCKSL1
SON	1.39408e-110	-0.700456	0.418	0.633	2.36603e-106	Acinar	SON
LMNA.1	2.30091e-110	-0.817672	0.303	0.514	3.9051e-106	Acinar	LMNA
CD164.1	2.90276e-110	-0.8152	0.275	0.476	4.92656e-106	Acinar	CD164
GOLM1.3	4.79164e-110	-0.880305	0.13	0.315	8.13237e-106	Acinar	GOLM1
HSD17B2.1	7.96295e-110	-0.824244	0.071	0.245	1.35147e-105	Acinar	HSD17B2
TPM4.1	9.11843e-110	-0.825743	0.227	0.44	1.54758e-105	Acinar	TPM4
MYL12B	1.26886e-109	-0.604564	0.577	0.712	2.15351e-105	Acinar	MYL12B
DST.1	6.04139e-109	-0.950174	0.18	0.373	1.02534e-104	Acinar	DST
PNISR.1	3.55489e-108	-0.738385	0.353	0.57	6.03337e-104	Acinar	PNISR
ZFP36L2.1	3.6412e-108	-0.916558	0.324	0.517	6.17985e-104	Acinar	ZFP36L2
PDK4	5.01003e-108	1.32409	0.292	0.132	8.50303e-104	Acinar	PDK4
SAT1.1	6.53221e-107	-0.31651	0.619	0.808	1.10865e-102	Acinar	SAT1
C12orf75.1	1.4494e-106	-0.708365	0.468	0.653	2.45991e-102	Acinar	C12orf75
LPP	1.85371e-106	-0.816782	0.247	0.453	3.14612e-102	Acinar	LPP
HNRNPA2B1	2.49584e-106	-0.581481	0.605	0.753	4.23594e-102	Acinar	HNRNPA2B1
PHLDA2.2	6.5295e-106	-0.991543	0.07	0.23	1.10819e-101	Acinar	PHLDA2
IGF2BP2.1	5.01006e-104	-0.87112	0.066	0.23	8.50307e-100	Acinar	IGF2BP2
ATP5MF	7.81764e-104	-0.644107	0.493	0.645	1.32681e-99	Acinar	ATP5MF
OCIAD2.1	6.23839e-103	-0.823137	0.282	0.475	1.05878e-98	Acinar	OCIAD2
WSB1.1	8.29359e-103	-0.844806	0.251	0.461	1.40759e-98	Acinar	WSB1
GOLGA4.1	3.44748e-102	-0.953551	0.186	0.375	5.85106e-98	Acinar	GOLGA4
ANXA11	2.33063e-101	-0.773101	0.256	0.451	3.95555e-97	Acinar	ANXA11
SKP1.1	5.01785e-101	-0.580725	0.553	0.676	8.51629e-97	Acinar	SKP1
AP1M1.1	5.55152e-101	-0.887998	0.128	0.315	9.42205e-97	Acinar	AP1M1
ITGB1.2	1.02254e-100	-0.831229	0.305	0.501	1.73546e-96	Acinar	ITGB1
PPP1R1B.3	3.10028e-100	-0.891624	0.205	0.401	5.2618e-96	Acinar	PPP1R1B
SAR1A	3.15046e-100	-0.796239	0.182	0.373	5.34696e-96	Acinar	SAR1A
SLC16A7.3	4.08043e-100	-0.860537	0.249	0.443	6.9253e-96	Acinar	SLC16A7
PRR13.1	1.38061e-99	-0.719028	0.289	0.481	2.34317e-95	Acinar	PRR13
DYNLRB1	1.40094e-99	-0.665195	0.376	0.56	2.37768e-95	Acinar	DYNLRB1
EZR.2	3.18582e-99	-0.831006	0.248	0.437	5.40698e-95	Acinar	EZR
SLC40A1.2	2.03102e-98	-0.922787	0.112	0.273	3.44705e-94	Acinar	SLC40A1
KMT2E.1	2.19913e-98	-0.846222	0.222	0.423	3.73236e-94	Acinar	KMT2E
SLIRP.1	3.02164e-98	-0.711629	0.436	0.607	5.12833e-94	Acinar	SLIRP
LRRFIP1.1	4.75157e-98	-0.853672	0.262	0.457	8.06437e-94	Acinar	LRRFIP1
CD82.1	1.47192e-97	-0.802016	0.085	0.243	2.49814e-93	Acinar	CD82
RTN4.1	1.55446e-97	-0.628107	0.415	0.608	2.63824e-93	Acinar	RTN4
SRSF5.1	1.68056e-97	-0.664352	0.335	0.54	2.85224e-93	Acinar	SRSF5
PFN1.1	3.72723e-97	-0.605638	0.517	0.678	6.32586e-93	Acinar	PFN1
CYP3A5.2	4.2045e-97	-1.01247	0.125	0.302	7.13587e-93	Acinar	CYP3A5
APP.2	9.82309e-97	-0.666283	0.462	0.639	1.66718e-92	Acinar	APP
SAP18.1	1.54816e-96	-0.597174	0.466	0.636	2.62753e-92	Acinar	SAP18
PGK1.1	6.77564e-96	-0.821235	0.202	0.378	1.14996e-91	Acinar	PGK1
RSRP1.1	8.11386e-96	-0.731943	0.188	0.388	1.37708e-91	Acinar	RSRP1
ARPC3.2	2.00937e-95	-0.664502	0.386	0.566	3.4103e-91	Acinar	ARPC3
SAMD12.1	2.01747e-95	-0.93567	0.071	0.227	3.42405e-91	Acinar	SAMD12
CYCS.1	2.34345e-95	-0.753859	0.217	0.402	3.9773e-91	Acinar	CYCS
YWHAB.1	3.75106e-95	-0.710999	0.288	0.482	6.36629e-91	Acinar	YWHAB
UBL5	6.03117e-95	-0.539727	0.583	0.707	1.02361e-90	Acinar	UBL5
PLPP2.1	1.72556e-94	-0.687192	0.179	0.372	2.92862e-90	Acinar	PLPP2
TESC.1	5.16174e-94	-0.813641	0.233	0.406	8.7605e-90	Acinar	TESC
S100A16.1	9.08097e-94	-0.812098	0.174	0.34	1.54122e-89	Acinar	S100A16
CAST.1	1.02823e-93	-0.796795	0.171	0.352	1.74512e-89	Acinar	CAST
NDUFC1.1	1.05977e-93	-0.668691	0.412	0.585	1.79864e-89	Acinar	NDUFC1
GNG5.1	1.59207e-93	-0.59853	0.457	0.628	2.70207e-89	Acinar	GNG5
TSPAN3.2	5.42169e-93	-0.837809	0.231	0.417	9.20169e-89	Acinar	TSPAN3
TIMP1.3	2.41218e-92	-0.34831	0.351	0.551	4.09396e-88	Acinar	TIMP1
BIRC3.1	4.38296e-92	-1.09325	0.178	0.359	7.43876e-88	Acinar	BIRC3
CD9.1	4.47742e-92	-0.745773	0.307	0.482	7.59908e-88	Acinar	CD9
HSPE1	1.28599e-91	-0.740406	0.431	0.588	2.18257e-87	Acinar	HSPE1
SH3BGRL3.2	1.50347e-91	-0.864021	0.401	0.544	2.55168e-87	Acinar	SH3BGRL3
SOD1	1.72265e-91	-0.559232	0.534	0.689	2.92369e-87	Acinar	SOD1
CFLAR.1	8.48779e-91	-0.768994	0.231	0.419	1.44055e-86	Acinar	CFLAR
ENO1.2	3.42976e-90	-0.774479	0.3	0.496	5.82099e-86	Acinar	ENO1
MDK.3	3.4912e-90	-0.825373	0.226	0.41	5.92527e-86	Acinar	MDK
TPI1.1	1.44861e-89	-0.679144	0.384	0.553	2.45858e-85	Acinar	TPI1
JPT1.2	2.13803e-89	-0.924411	0.132	0.298	3.62867e-85	Acinar	JPT1
SYNE2.1	2.22756e-88	-0.81536	0.237	0.419	3.78062e-84	Acinar	SYNE2
CD55.2	4.98462e-88	-0.995613	0.085	0.233	8.4599e-84	Acinar	CD55
ITGB4.1	3.3308e-87	-0.825593	0.063	0.201	5.65304e-83	Acinar	ITGB4
SEM1.1	7.72251e-87	-0.632874	0.457	0.611	1.31066e-82	Acinar	SEM1
PABPC4.1	1.54971e-86	0.753036	0.346	0.174	2.63016e-82	Acinar	PABPC4
LDHA.2	2.41757e-86	-0.969973	0.247	0.42	4.10309e-82	Acinar	LDHA
PLSCR1.1	1.48195e-85	-0.707536	0.241	0.424	2.51517e-81	Acinar	PLSCR1
VDAC1.1	1.6701e-85	-0.703827	0.219	0.39	2.83449e-81	Acinar	VDAC1
CTSS.3	3.43757e-85	-0.749248	0.103	0.251	5.83424e-81	Acinar	CTSS
YWHAZ.1	3.55734e-85	-0.725946	0.327	0.507	6.03752e-81	Acinar	YWHAZ
PRRC2C.1	3.63791e-85	-0.730146	0.239	0.426	6.17427e-81	Acinar	PRRC2C
NUCKS1.1	4.42373e-84	-0.644419	0.4	0.576	7.50796e-80	Acinar	NUCKS1
TBC1D15.2	5.50295e-84	-0.975844	0.512	0.705	9.3396e-80	Acinar	TBC1D15
ARPC2.1	2.45092e-83	-0.691213	0.265	0.444	4.1597e-79	Acinar	ARPC2
IRF9.1	2.96088e-83	-0.649602	0.089	0.245	5.02521e-79	Acinar	IRF9
NSD3	4.30451e-83	-0.689244	0.171	0.35	7.30561e-79	Acinar	NSD3
ANKRD12	4.69325e-83	-0.745936	0.201	0.38	7.96538e-79	Acinar	ANKRD12
FKBP11	6.41568e-82	0.544616	0.256	0.107	1.08887e-77	Acinar	FKBP11
ARF1.2	8.56379e-82	-0.668206	0.32	0.49	1.45345e-77	Acinar	ARF1
JUP.1	9.10681e-82	-0.810182	0.114	0.259	1.54561e-77	Acinar	JUP
MAL2.2	1.00157e-81	-0.839009	0.193	0.344	1.69987e-77	Acinar	MAL2
NKTR	1.86609e-81	-0.782122	0.176	0.353	3.16712e-77	Acinar	NKTR
COX7B	2.38919e-81	-0.546213	0.503	0.629	4.05493e-77	Acinar	COX7B
SUMO1	3.52216e-81	-0.594135	0.309	0.48	5.9778e-77	Acinar	SUMO1
TBCK	4.16159e-81	-0.684499	0.093	0.248	7.06305e-77	Acinar	TBCK
PLEC.1	3.4822e-80	-0.849719	0.088	0.236	5.90998e-76	Acinar	PLEC
ATP6V0E1.1	4.43771e-80	-0.551735	0.431	0.586	7.53167e-76	Acinar	ATP6V0E1
CALML4.1	2.53882e-79	-0.555793	0.1	0.253	4.30888e-75	Acinar	CALML4
LAD1.1	3.12996e-79	-0.649364	0.113	0.263	5.31217e-75	Acinar	LAD1
LRRC58	4.34317e-79	-0.731595	0.14	0.302	7.37123e-75	Acinar	LRRC58
LDLR.1	5.77626e-79	-0.769609	0.102	0.247	9.80347e-75	Acinar	LDLR
RAB3IP.2	7.8311e-79	-0.731324	0.16	0.329	1.32909e-74	Acinar	RAB3IP
TINAGL1.1	9.16874e-79	-0.688444	0.115	0.274	1.55612e-74	Acinar	TINAGL1
SERINC2.2	9.38329e-79	-0.759389	0.124	0.273	1.59253e-74	Acinar	SERINC2
ZBTB7A.1	1.0653e-78	-0.716527	0.099	0.251	1.80802e-74	Acinar	ZBTB7A
MGST3	1.30878e-78	-0.593969	0.362	0.518	2.22127e-74	Acinar	MGST3
GOLGB1.1	1.81278e-78	-0.839416	0.171	0.328	3.07664e-74	Acinar	GOLGB1
ISG15.3	3.12224e-78	-1.13745	0.165	0.32	5.29906e-74	Acinar	ISG15
LSR.2	3.67298e-77	-0.926345	0.156	0.302	6.23378e-73	Acinar	LSR
HSP90AB1	6.91861e-77	-0.603432	0.491	0.636	1.17423e-72	Acinar	HSP90AB1
ANXA3	5.20464e-76	-0.674482	0.201	0.372	8.83332e-72	Acinar	ANXA3
RAB11A.1	5.28121e-76	-0.59446	0.259	0.436	8.96327e-72	Acinar	RAB11A
RFFL	6.18755e-76	-0.644615	0.079	0.22	1.05015e-71	Acinar	RFFL
RGCC	1.76273e-75	0.938858	0.274	0.13	2.99171e-71	Acinar	RGCC
LUC7L3.1	1.02919e-74	-0.591213	0.381	0.563	1.74674e-70	Acinar	LUC7L3
ANXA1.2	1.39754e-74	-1.11989	0.106	0.245	2.37191e-70	Acinar	ANXA1
CLDN4.2	3.78318e-74	-0.814915	0.282	0.45	6.42082e-70	Acinar	CLDN4
PLVAP.1	4.61309e-74	0.904838	0.274	0.137	7.82934e-70	Acinar	PLVAP
KIF5B	5.04164e-74	-0.659479	0.218	0.385	8.55667e-70	Acinar	KIF5B
YIPF6.1	5.85889e-74	-0.746274	0.117	0.262	9.9437e-70	Acinar	YIPF6
SNRPG.1	7.42207e-74	-0.61216	0.37	0.52	1.25967e-69	Acinar	SNRPG
MACC1.1	8.66187e-74	-0.742299	0.099	0.235	1.47009e-69	Acinar	MACC1
MPHOSPH8.1	1.5046e-73	-0.678897	0.205	0.376	2.55361e-69	Acinar	MPHOSPH8
LITAF.1	3.01975e-73	-0.636763	0.196	0.357	5.12513e-69	Acinar	LITAF
SOX9.1	4.51983e-73	-0.714021	0.301	0.474	7.67105e-69	Acinar	SOX9
KTN1	6.07606e-73	-0.600627	0.367	0.545	1.03123e-68	Acinar	KTN1
CA2.3	6.92934e-73	-0.656976	0.172	0.34	1.17605e-68	Acinar	CA2
SEC62	1.4163e-72	-0.556557	0.504	0.642	2.40375e-68	Acinar	SEC62
C15orf40	1.48639e-72	-0.718403	0.139	0.289	2.5227e-68	Acinar	C15orf40
SMIM22.1	1.49322e-72	-0.619353	0.397	0.52	2.53429e-68	Acinar	SMIM22
DSG2.1	2.02847e-72	-0.729418	0.193	0.341	3.44272e-68	Acinar	DSG2
TMEM97	2.18136e-72	0.557281	0.227	0.094	3.7022e-68	Acinar	TMEM97
SRSF10	4.1364e-72	-0.654557	0.228	0.4	7.0203e-68	Acinar	SRSF10
UQCR10.1	5.17244e-72	-0.519205	0.5	0.634	8.77867e-68	Acinar	UQCR10
BSG.1	7.64142e-72	-0.619725	0.279	0.435	1.2969e-67	Acinar	BSG
CTSH.1	1.13017e-71	-0.632922	0.263	0.429	1.91812e-67	Acinar	CTSH
DBI.1	1.71579e-71	-0.60185	0.411	0.548	2.91204e-67	Acinar	DBI
ZKSCAN1.1	1.7198e-71	-0.635359	0.185	0.35	2.91884e-67	Acinar	ZKSCAN1
GTF2I.1	2.62076e-71	-0.527251	0.407	0.591	4.44795e-67	Acinar	GTF2I
HNRNPU.1	3.20704e-71	-0.620361	0.337	0.507	5.44299e-67	Acinar	HNRNPU
PNN	6.47724e-71	-0.646391	0.221	0.393	1.09932e-66	Acinar	PNN
CXADR.1	8.8452e-71	-0.679525	0.195	0.351	1.50121e-66	Acinar	CXADR
GRN.1	1.4897e-70	-0.703135	0.184	0.338	2.52833e-66	Acinar	GRN
UQCRH	7.44888e-70	-0.479648	0.53	0.634	1.26422e-65	Acinar	UQCRH
CLTB.1	1.21651e-69	-0.776568	0.201	0.35	2.06466e-65	Acinar	CLTB
HNMT.1	1.3906e-69	-0.603615	0.21	0.374	2.36013e-65	Acinar	HNMT
CHD9.1	1.56379e-69	-0.705818	0.153	0.309	2.65407e-65	Acinar	CHD9
MORF4L1.1	1.67066e-69	-0.561345	0.369	0.522	2.83545e-65	Acinar	MORF4L1
ARHGAP29.1	2.06333e-69	-0.676772	0.109	0.253	3.50188e-65	Acinar	ARHGAP29
GSTK1	3.0738e-69	-0.540987	0.309	0.478	5.21685e-65	Acinar	GSTK1
DYNLT1.1	4.26004e-69	-0.575264	0.275	0.438	7.23015e-65	Acinar	DYNLT1
OST4	5.8686e-69	-0.447871	0.581	0.681	9.96018e-65	Acinar	OST4
TMEM123.1	6.72614e-69	-0.590843	0.277	0.447	1.14156e-64	Acinar	TMEM123
FXYD5.2	6.94693e-69	-0.966623	0.131	0.252	1.17903e-64	Acinar	FXYD5
CALM1	7.78083e-69	-0.567262	0.412	0.546	1.32056e-64	Acinar	CALM1
RBM39	8.2419e-69	-0.549131	0.343	0.517	1.39882e-64	Acinar	RBM39
CHMP2A.1	1.51521e-68	-0.577837	0.327	0.484	2.57162e-64	Acinar	CHMP2A
ARPC1B.2	2.10125e-68	-0.686814	0.178	0.324	3.56625e-64	Acinar	ARPC1B
SSB.1	2.26598e-68	-0.642331	0.234	0.394	3.84581e-64	Acinar	SSB
VAMP8	3.53679e-68	-0.544434	0.411	0.552	6.00263e-64	Acinar	VAMP8
NUCB2	3.88965e-68	0.569391	0.343	0.187	6.60151e-64	Acinar	NUCB2
CAV2.1	5.33011e-68	-0.585342	0.301	0.465	9.04626e-64	Acinar	CAV2
XBP1.1	7.2893e-68	0.677125	0.369	0.23	1.23714e-63	Acinar	XBP1
HNRNPK.1	8.59841e-68	-0.518751	0.457	0.609	1.45932e-63	Acinar	HNRNPK
LDHB	9.21842e-68	0.493354	0.207	0.083	1.56455e-63	Acinar	LDHB
PDCD6.1	1.33784e-67	-0.541266	0.209	0.37	2.27058e-63	Acinar	PDCD6
FOXP1.1	1.61192e-67	-0.648958	0.238	0.402	2.73576e-63	Acinar	FOXP1
CTSD.2	2.20768e-67	-0.683409	0.3	0.448	3.74688e-63	Acinar	CTSD
ZNF292.1	2.73961e-67	-0.671385	0.138	0.287	4.64966e-63	Acinar	ZNF292
KDM5B.1	3.29986e-67	-0.683205	0.093	0.226	5.60053e-63	Acinar	KDM5B
NDUFA1	3.85089e-67	-0.472658	0.551	0.672	6.53573e-63	Acinar	NDUFA1
DDR1.1	7.52661e-67	-0.609186	0.154	0.306	1.27742e-62	Acinar	DDR1
LLGL2.1	1.32577e-66	-0.620311	0.124	0.268	2.25009e-62	Acinar	LLGL2
TPM1	1.33953e-66	-0.524848	0.602	0.716	2.27346e-62	Acinar	TPM1
MGST2.1	1.40125e-66	-0.590475	0.286	0.44	2.3782e-62	Acinar	MGST2
PHF14	1.51764e-66	-0.604604	0.174	0.334	2.57573e-62	Acinar	PHF14
ISG20L2	2.30542e-66	-0.531933	0.084	0.217	3.91277e-62	Acinar	ISG20L2
MAP3K13	5.92844e-66	-0.602735	0.262	0.42	1.00617e-61	Acinar	MAP3K13
PTTG1IP.1	7.87144e-66	-0.606907	0.179	0.334	1.33594e-61	Acinar	PTTG1IP
NDUFB3	8.85161e-66	-0.564446	0.31	0.469	1.50229e-61	Acinar	NDUFB3
ATRX	1.18882e-65	-0.678705	0.222	0.376	2.01766e-61	Acinar	ATRX
MYO6.1	1.19497e-65	-0.684257	0.153	0.302	2.0281e-61	Acinar	MYO6
TAGLN2.2	1.44478e-65	-0.632845	0.339	0.493	2.45208e-61	Acinar	TAGLN2
SRSF2	1.48006e-65	-0.56392	0.276	0.445	2.51195e-61	Acinar	SRSF2
SDHC.1	1.75318e-65	-0.536379	0.218	0.378	2.97551e-61	Acinar	SDHC
CYB5R3	1.8888e-65	-0.544884	0.153	0.3	3.20568e-61	Acinar	CYB5R3
CAPG.2	2.57201e-65	-0.669444	0.111	0.228	4.36522e-61	Acinar	CAPG
NOP10.1	4.58076e-65	-0.58615	0.29	0.437	7.77447e-61	Acinar	NOP10
ERBB3.1	6.24058e-65	-0.656399	0.176	0.325	1.05915e-60	Acinar	ERBB3
PDZK1IP1.2	8.20623e-65	-0.834722	0.189	0.337	1.39276e-60	Acinar	PDZK1IP1
HNRNPC	8.29535e-65	-0.543001	0.385	0.545	1.40789e-60	Acinar	HNRNPC
TAX1BP1.1	2.07558e-64	-0.645594	0.246	0.405	3.52268e-60	Acinar	TAX1BP1
ECH1	3.03688e-64	-0.534854	0.253	0.417	5.15419e-60	Acinar	ECH1
ARPC5	3.18635e-64	-0.58795	0.236	0.392	5.40788e-60	Acinar	ARPC5
VIM.1	4.15e-64	0.777944	0.449	0.293	7.04338e-60	Acinar	VIM
PSENEN	1.04912e-63	-0.593686	0.188	0.331	1.78056e-59	Acinar	PSENEN
PTGES3.1	1.05757e-63	-0.568779	0.295	0.439	1.79491e-59	Acinar	PTGES3
CLINT1.1	1.19001e-63	-0.682129	0.141	0.271	2.01969e-59	Acinar	CLINT1
CALR.3	2.03e-63	-0.582715	0.318	0.474	3.44532e-59	Acinar	CALR
NFIA.2	2.29574e-63	-0.684087	0.244	0.397	3.89633e-59	Acinar	NFIA
TMBIM4.1	2.89086e-63	-0.581365	0.308	0.454	4.90636e-59	Acinar	TMBIM4
ATP6AP2.1	3.90454e-63	-0.484367	0.175	0.331	6.62679e-59	Acinar	ATP6AP2
MPC2.1	5.37954e-63	-0.524312	0.294	0.452	9.13015e-59	Acinar	MPC2
SOD3.3	6.15026e-63	-0.751523	0.292	0.433	1.04382e-58	Acinar	SOD3
COX8A	6.15331e-63	-0.481265	0.456	0.57	1.04434e-58	Acinar	COX8A
EFNA1.1	6.26013e-63	-0.652638	0.121	0.257	1.06247e-58	Acinar	EFNA1
CTNND1.1	7.97795e-63	-0.572981	0.274	0.438	1.35402e-58	Acinar	CTNND1
CBR4	8.09811e-63	-0.599949	0.09	0.218	1.37441e-58	Acinar	CBR4
CMPK1.2	1.06977e-62	-0.586689	0.284	0.427	1.81561e-58	Acinar	CMPK1
CLDN3.2	1.52336e-62	-0.691629	0.239	0.364	2.58545e-58	Acinar	CLDN3
[truncated: 568 more rows]

## Sheet: Lymphocytes
	p_val	avg_log2FC	pct.1	pct.2	p_val_adj	cluster	gene
JCHAIN	0	6.11118	0.88	0.138	0	6	JCHAIN
IGLL5	0	4.54722	0.567	0.166	0	6	IGLL5
SSR4	0	3.32825	0.963	0.471	0	6	SSR4
MZB1	0	3.29041	0.875	0.049	0	6	MZB1
XBP1	0	2.61146	0.871	0.13	0	6	XBP1
HERPUD1	0	2.29762	0.885	0.275	0	6	HERPUD1
DERL3	0	2.10597	0.727	0.027	0	6	DERL3
FKBP11	0	2.07901	0.812	0.161	0	6	FKBP11
HSP90B1	0	1.78734	0.853	0.226	0	6	HSP90B1
SEC11C	0	1.54434	0.693	0.141	0	6	SEC11C
PRDX4	0	1.50065	0.641	0.071	0	6	PRDX4
FKBP2	0	1.4003	0.786	0.111	0	6	FKBP2
BTG2	0	1.3368	0.616	0.125	0	6	BTG2
CYBA	0	1.28835	0.923	0.743	0	6	CYBA
SSR3	0	1.22982	0.662	0.151	0	6	SSR3
ITM2C	0	1.22664	0.613	0.141	0	6	ITM2C
SPCS3	0	1.16231	0.591	0.097	0	6	SPCS3
SPCS2	0	1.14888	0.733	0.308	0	6	SPCS2
TXNDC5	0	1.13965	0.528	0.013	0	6	TXNDC5
SEC61B	0	1.10478	0.744	0.326	0	6	SEC61B
SELENOK	0	1.09522	0.652	0.219	0	6	SELENOK
JSRP1	0	1.08558	0.447	0.005	0	6	JSRP1
SPCS1	0	1.02755	0.721	0.37	0	6	SPCS1
PIM2	0	0.979394	0.503	0.104	0	6	PIM2
RRBP1	0	0.953361	0.534	0.062	0	6	RRBP1
SDF2L1	0	0.909954	0.522	0.108	0	6	SDF2L1
LMAN1	0	0.85236	0.533	0.093	0	6	LMAN1
TENT5C	0	0.830594	0.478	0.03	0	6	TENT5C
SDC1	0	0.777853	0.429	0.021	0	6	SDC1
ERLEC1	0	0.776976	0.478	0.08	0	6	ERLEC1
TNFRSF17	0	0.77634	0.361	0.012	0	6	TNFRSF17
CREB3L2	0	0.766304	0.459	0.054	0	6	CREB3L2
FCRL5	0	0.729344	0.421	0.014	0	6	FCRL5
SPAG4	0	0.514836	0.307	0.005	0	6	SPAG4
BTG1	0	-1.56289	0.488	0.909	0	6	BTG1
CD52	0	-1.57996	0.298	0.791	0	6	CD52
KRTCAP2	9.79929801961528e-320	0.973868	0.707	0.33	1.60336114196945e-315	6	KRTCAP2
DNAJB9	1.90191015025669e-317	0.716793	0.436	0.077	3.11190538785e-313	6	DNAJB9
SELENOS	5.29718843728542e-314	0.885443	0.534	0.11	8.6672597210864e-310	6	SELENOS
CRELD2	3.48377e-306	0.677982	0.441	0.066	5.70014e-302	6	CRELD2
PPIB	2.1032e-294	1.05189	0.708	0.329	3.44126e-290	6	PPIB
CD38	9.68898e-294	0.597533	0.352	0.033	1.58531e-289	6	CD38
MANF	1.30566e-284	0.834014	0.497	0.127	2.13632e-280	6	MANF
PLPP5	1.73157e-281	0.653	0.439	0.066	2.83319e-277	6	PLPP5
ACTB	1.62195e-279	-1.28301	0.827	0.973	2.65384e-275	6	ACTB
CPEB4	3.63515e-267	0.551741	0.324	0.028	5.94782e-263	6	CPEB4
PDK1	2.50692e-265	0.479295	0.303	0.022	4.10182e-261	6	PDK1
NUCB2	2.27345e-256	0.753783	0.474	0.112	3.71981e-252	6	NUCB2
MYDGF	3.30272e-253	0.892282	0.517	0.148	5.40392e-249	6	MYDGF
SEL1L	3.60141e-248	0.500347	0.345	0.037	5.89263e-244	6	SEL1L
TXNDC15	6.17826e-248	0.573186	0.366	0.063	1.01089e-243	6	TXNDC15
CCL5	6.30804e-236	-1.83337	0.287	0.673	1.03212e-231	6	CCL5
HSPA5	7.86821e-233	0.995945	0.553	0.173	1.2874e-228	6	HSPA5
ELL2	1.69843e-232	0.446484	0.291	0.023	2.77897e-228	6	ELL2
CXCR4	1.33699e-230	-1.27322	0.439	0.804	2.18759e-226	6	CXCR4
RABAC1	5.39909e-229	0.84959	0.651	0.283	8.83399e-225	6	RABAC1
TMEM59	4.16891e-225	0.87796	0.697	0.383	6.82117e-221	6	TMEM59
CLPTM1L	3.72291e-224	0.4262	0.302	0.029	6.09143e-220	6	CLPTM1L
TMEM258	5.04107e-223	0.914849	0.716	0.384	8.24819e-219	6	TMEM258
ARHGDIB	3.01775e-220	-0.988765	0.345	0.742	4.93764e-216	6	ARHGDIB
SLAMF7	8.31203e-214	0.39737	0.269	0.023	1.36001e-209	6	SLAMF7
CD3D	2.26899e-213	-1.2199	0.103	0.508	3.71251e-209	6	CD3D
GAS6	3.42706e-213	0.446643	0.304	0.032	5.60736e-209	6	GAS6
POU2AF1	3.30092e-206	0.541063	0.366	0.06	5.40096e-202	6	POU2AF1
KDELR2	1.08154e-205	0.676203	0.494	0.141	1.76962e-201	6	KDELR2
UBE2J1	1.33191e-204	0.577782	0.403	0.077	2.17928e-200	6	UBE2J1
PECAM1	4.65588e-203	0.488607	0.307	0.042	7.61796e-199	6	PECAM1
PDIA4	4.43649e-202	0.617333	0.41	0.088	7.25899e-198	6	PDIA4
RPN1	1.90659e-200	0.568705	0.398	0.078	3.11957e-196	6	RPN1
CD2	3.69592e-197	-0.966999	0.078	0.471	6.04727e-193	6	CD2
ST6GAL1	2.22406e-196	0.511997	0.316	0.053	3.63901e-192	6	ST6GAL1
PTPRC	3.00786e-196	-0.799082	0.096	0.505	4.92146e-192	6	PTPRC
TRAM1	2.95935e-191	0.660372	0.526	0.174	4.8421e-187	6	TRAM1
SEC62	1.56059e-190	0.777737	0.702	0.349	2.55344e-186	6	SEC62
CORO1A	9.96059e-190	-0.925411	0.204	0.607	1.62975e-185	6	CORO1A
RPN2	2.52327e-189	0.658484	0.466	0.138	4.12857e-185	6	RPN2
IL32	1.25599e-188	-1.41791	0.297	0.638	2.05505e-184	6	IL32
PSAP	1.1418e-186	0.844153	0.66	0.286	1.86822e-182	6	PSAP
NPC2	3.71058e-186	0.791526	0.603	0.232	6.07126e-182	6	NPC2
PDIA6	1.10673e-183	0.753809	0.516	0.188	1.81082e-179	6	PDIA6
TXNDC11	3.95561e-183	0.388089	0.281	0.035	6.47217e-179	6	TXNDC11
TMED10	4.51349e-183	0.687429	0.509	0.167	7.38498e-179	6	TMED10
EVL	1.91957e-181	-0.732791	0.088	0.477	3.14081e-177	6	EVL
KLF13	3.74995e-181	0.500491	0.355	0.072	6.13566e-177	6	KLF13
CD79A	1.34779e-178	0.817049	0.639	0.236	2.20525e-174	6	CD79A
CHPF	1.03136e-177	0.384056	0.259	0.027	1.68751e-173	6	CHPF
SELENOM	1.06e-176	0.713287	0.489	0.161	1.73438e-172	6	SELENOM
ATF4	1.38591e-175	0.642405	0.506	0.159	2.26762e-171	6	ATF4
CD3E	3.15874e-172	-0.659047	0.021	0.351	5.16834e-168	6	CD3E
CD63	3.29964e-170	0.878987	0.758	0.415	5.39887e-166	6	CD63
LTB	3.78104e-169	-1.20887	0.114	0.482	6.18653e-165	6	LTB
CD37	6.27007e-169	-0.946363	0.159	0.535	1.02591e-164	6	CD37
SEC61A1	2.61385e-168	0.440999	0.323	0.056	4.27679e-164	6	SEC61A1
LAPTM5	4.61431e-167	-0.872338	0.197	0.576	7.54993e-163	6	LAPTM5
LY96	1.66337e-160	0.455891	0.309	0.055	2.72161e-156	6	LY96
PHPT1	3.04171e-160	0.643478	0.531	0.189	4.97684e-156	6	PHPT1
HDLBP	1.07592e-159	0.455828	0.326	0.059	1.76042e-155	6	HDLBP
SERP1	6.87755e-155	0.708283	0.645	0.373	1.1253e-150	6	SERP1
HCST	1.06423e-154	-0.928612	0.132	0.482	1.74129e-150	6	HCST
MEI1	9.25221e-154	0.376295	0.273	0.042	1.51385e-149	6	MEI1
TMED9	1.1215e-153	0.657837	0.519	0.197	1.835e-149	6	TMED9
TP53INP1	4.16055e-152	0.434241	0.242	0.037	6.80749e-148	6	TP53INP1
GSTP1	7.00847e-152	0.764574	0.714	0.386	1.14673e-147	6	GSTP1
KDELR1	1.69616e-151	0.502053	0.385	0.094	2.77526e-147	6	KDELR1
HSPA1A	4.11625e-150	1.22984	0.428	0.163	6.73501e-146	6	HSPA1A
HM13	2.19482e-149	0.513503	0.379	0.103	3.59117e-145	6	HM13
TRIB1	8.92492e-149	0.339784	0.216	0.022	1.4603e-144	6	TRIB1
SRPRB	4.05341e-148	0.392347	0.288	0.054	6.63219e-144	6	SRPRB
MIF	6.84043e-148	0.82287	0.82	0.648	1.11923e-143	6	MIF
CD59	3.25668e-142	0.711499	0.526	0.191	5.32858e-138	6	CD59
CD48	1.27963e-141	-0.600639	0.07	0.398	2.09372e-137	6	CD48
FAM174A	2.23098e-141	0.325149	0.213	0.026	3.65034e-137	6	FAM174A
IL7R	7.54206e-141	-0.940675	0.053	0.355	1.23403e-136	6	IL7R
SAT1	2.85759e-140	0.925265	0.762	0.472	4.6756e-136	6	SAT1
GNAS	1.16925e-138	0.79331	0.585	0.294	1.91313e-134	6	GNAS
SIL1	9.47082e-138	0.329967	0.226	0.029	1.54962e-133	6	SIL1
TIMP1	1.21869e-136	0.788468	0.695	0.39	1.99402e-132	6	TIMP1
IGFBP7	5.01878e-136	0.751328	0.728	0.468	8.21174e-132	6	IGFBP7
ZBP1	1.63353e-135	0.361991	0.247	0.04	2.67278e-131	6	ZBP1
INS	2.5801e-135	1.48951	0.726	0.577	4.22156e-131	6	INS
TMEM208	2.66136e-135	0.453736	0.364	0.093	4.35452e-131	6	TMEM208
UQCRQ	3.97886e-135	0.691096	0.672	0.358	6.51021e-131	6	UQCRQ
CD69	4.92559e-135	-0.774294	0.065	0.38	8.05925e-131	6	CD69
SEL1L3	1.86848e-134	0.44556	0.358	0.091	3.05721e-130	6	SEL1L3
HSPB1	6.8276e-134	0.776929	0.628	0.338	1.11713e-129	6	HSPB1
LMAN2	1.77796e-132	0.565255	0.479	0.184	2.9091e-128	6	LMAN2
CD7	1.74558e-131	-0.758088	0.057	0.351	2.85612e-127	6	CD7
P4HB	2.85603e-131	0.649972	0.499	0.184	4.67303e-127	6	P4HB
HSPA1B	6.21405e-131	0.912858	0.364	0.1	1.01674e-126	6	HSPA1B
SEC14L1	6.2224e-130	0.374037	0.273	0.051	1.01811e-125	6	SEC14L1
PIK3IP1	3.1876e-129	-0.549514	0.049	0.345	5.21555e-125	6	PIK3IP1
SRM	1.262e-128	0.404327	0.295	0.069	2.06488e-124	6	SRM
SPATS2	2.12727e-128	0.320368	0.246	0.039	3.48063e-124	6	SPATS2
PTPRCAP	1.36856e-125	-0.519149	0.188	0.523	2.23924e-121	6	PTPRCAP
SUB1	1.38125e-123	0.696838	0.717	0.512	2.26e-119	6	SUB1
TMBIM6	1.57492e-122	0.699198	0.653	0.417	2.57688e-118	6	TMBIM6
UBC	1.34925e-121	0.819345	0.843	0.669	2.20765e-117	6	UBC
PPY	8.76901e-118	0.618893	0.252	0.056	1.43479e-113	6	PPY
SEC61G	7.70141e-116	0.6699	0.617	0.348	1.2601e-111	6	SEC61G
ALG5	1.27868e-115	0.373182	0.293	0.069	2.09217e-111	6	ALG5
OSTC	1.3136e-115	0.534179	0.449	0.195	2.14931e-111	6	OSTC
ARSA	1.42474e-114	0.282383	0.212	0.032	2.33115e-110	6	ARSA
BCL2L11	6.70123e-114	0.336157	0.21	0.034	1.09646e-109	6	BCL2L11
CD53	2.36133e-113	-0.599098	0.189	0.499	3.86361e-109	6	CD53
SYVN1	4.24682e-113	0.296057	0.218	0.035	6.94864e-109	6	SYVN1
PTP4A3	1.07407e-111	0.383452	0.21	0.038	1.75739e-107	6	PTP4A3
FOS	7.97875e-111	0.772389	0.52	0.229	1.30548e-106	6	FOS
ZNF706	1.91975e-110	0.537315	0.513	0.232	3.14109e-106	6	ZNF706
CANX	1.4625e-109	0.461168	0.403	0.137	2.39294e-105	6	CANX
ISG20	5.7664e-108	0.637589	0.63	0.431	9.43498e-104	6	ISG20
FYB1	2.22337e-107	-0.491627	0.032	0.278	3.63788e-103	6	FYB1
COPE	2.56974e-106	0.54688	0.552	0.303	4.20461e-102	6	COPE
CORO1B	2.3291e-105	-0.527667	0.354	0.671	3.81087e-101	6	CORO1B
GZMA	6.49711e-105	-0.870727	0.068	0.318	1.06306e-100	6	GZMA
PFN1	2.4713e-104	-0.790095	0.641	0.823	4.04354e-100	6	PFN1
ERGIC3	3.87219e-104	0.473658	0.4	0.15	6.33568e-100	6	ERGIC3
TMED2	1.87014e-103	0.520754	0.453	0.216	3.05992e-99	6	TMED2
GIMAP7	2.09279e-103	-0.523626	0.042	0.288	3.42422e-99	6	GIMAP7
COTL1	3.88765e-103	-0.595845	0.103	0.378	6.36097e-99	6	COTL1
TPST2	2.59857e-101	0.329082	0.252	0.06	4.25178e-97	6	TPST2
GPR171	1.13153e-100	-0.441274	0.014	0.226	1.85141e-96	6	GPR171
JUN	3.85874e-100	0.887294	0.541	0.304	6.31366e-96	6	JUN
APOE	1.33877e-99	0.518178	0.442	0.187	2.1905e-95	6	APOE
CST3	1.8108e-99	0.632887	0.574	0.306	2.96283e-95	6	CST3
CST7	7.38414e-99	-0.583478	0.044	0.28	1.20819e-94	6	CST7
DNAJC3	8.39252e-99	0.345675	0.266	0.065	1.37318e-94	6	DNAJC3
NANS	1.11608e-98	0.290002	0.24	0.05	1.82613e-94	6	NANS
RHOB	2.49697e-98	0.412643	0.259	0.06	4.08555e-94	6	RHOB
KLRB1	2.49708e-98	-0.995268	0.048	0.274	4.08573e-94	6	KLRB1
CHID1	6.28091e-98	0.309899	0.234	0.05	1.02768e-93	6	CHID1
CD3G	1.19962e-97	-0.395898	0.018	0.231	1.96282e-93	6	CD3G
ARF4	6.48989e-97	0.44541	0.386	0.137	1.06188e-92	6	ARF4
TPD52	1.06727e-96	0.413037	0.369	0.126	1.74627e-92	6	TPD52
TYMP	4.4921e-95	0.456285	0.39	0.138	7.34997e-91	6	TYMP
LGALS1	1.89382e-94	0.708307	0.716	0.446	3.09868e-90	6	LGALS1
GLRX	5.9248e-94	0.475319	0.366	0.155	9.69415e-90	6	GLRX
PRDX5	6.61344e-93	0.554584	0.576	0.301	1.08209e-88	6	PRDX5
NME2	6.92516e-93	0.407426	0.523	0.295	1.13309e-88	6	NME2
CLEC2D	6.9534e-93	-0.465379	0.073	0.322	1.13772e-88	6	CLEC2D
DERL1	2.31652e-92	0.348599	0.304	0.093	3.79029e-88	6	DERL1
TXNIP	2.79973e-92	-0.691626	0.597	0.795	4.58091e-88	6	TXNIP
HNRNPA1	2.8678e-92	-0.611656	0.664	0.832	4.6923e-88	6	HNRNPA1
DNAJC1	8.08479e-92	0.364894	0.326	0.103	1.32283e-87	6	DNAJC1
SAR1B	1.14489e-90	0.309017	0.255	0.064	1.87327e-86	6	SAR1B
HLA-DPB1	9.15721e-90	-0.913168	0.23	0.482	1.4983e-85	6	HLA-DPB1
CALR	1.50883e-89	0.550386	0.55	0.273	2.46875e-85	6	CALR
DNAJB11	1.78829e-89	0.349596	0.258	0.072	2.926e-85	6	DNAJB11
NME1	4.36218e-89	0.355231	0.31	0.093	7.13739e-85	6	NME1
NKG7	8.34631e-89	-1.08309	0.114	0.329	1.36562e-84	6	NKG7
MYL12A	5.06494e-88	-0.611326	0.504	0.743	8.28726e-84	6	MYL12A
HLA-DPA1	6.26584e-88	-0.895805	0.232	0.468	1.02522e-83	6	HLA-DPA1
METTL7A	6.27547e-88	0.30894	0.235	0.056	1.02679e-83	6	METTL7A
TOR3A	7.75608e-87	0.29377	0.222	0.058	1.26905e-82	6	TOR3A
MGP	6.91802e-86	0.50442	0.476	0.239	1.13193e-81	6	MGP
GLCCI1	1.53361e-85	0.28135	0.219	0.049	2.50929e-81	6	GLCCI1
MS4A1	2.36486e-85	-0.761433	0.044	0.244	3.86938e-81	6	MS4A1
IFNAR2	2.91199e-85	0.332969	0.277	0.084	4.7646e-81	6	IFNAR2
CALU	2.9869e-85	0.310386	0.235	0.056	4.88717e-81	6	CALU
IFITM3	4.57651e-85	0.678154	0.64	0.39	7.48808e-81	6	IFITM3
MMP7	1.6675e-84	1.10924	0.341	0.117	2.72836e-80	6	MMP7
UFM1	4.94894e-84	0.366095	0.333	0.114	8.09745e-80	6	UFM1
STK17A	5.55358e-84	-0.413423	0.088	0.332	9.08677e-80	6	STK17A
IFI27	2.30239e-83	0.630841	0.489	0.236	3.76718e-79	6	IFI27
DDIT4	4.38203e-82	0.68495	0.593	0.409	7.16989e-78	6	DDIT4
ACADVL	2.3361e-81	0.378155	0.354	0.13	3.82232e-77	6	ACADVL
LIMD2	5.29749e-80	-0.479738	0.12	0.361	8.66776e-76	6	LIMD2
ATP6V0B	8.12169e-80	0.454557	0.421	0.185	1.32887e-75	6	ATP6V0B
SSR1	1.79342e-79	0.363862	0.335	0.128	2.9344e-75	6	SSR1
RAC2	2.09681e-79	-0.503112	0.203	0.455	3.4308e-75	6	RAC2
CCPG1	3.29249e-79	0.297892	0.241	0.066	5.38717e-75	6	CCPG1
S100A4	3.70039e-79	-0.869957	0.497	0.663	6.05458e-75	6	S100A4
PRDX1	4.82797e-79	0.502914	0.566	0.304	7.89953e-75	6	PRDX1
TOMM7	1.08317e-78	-0.622475	0.516	0.723	1.77229e-74	6	TOMM7
SLC38A2	1.47011e-78	0.296797	0.22	0.052	2.40539e-74	6	SLC38A2
HSH2D	4.18488e-78	0.284595	0.242	0.066	6.8473e-74	6	HSH2D
CUTA	3.3216e-77	0.490106	0.573	0.346	5.4348e-73	6	CUTA
LCK	1.29759e-76	-0.35611	0.044	0.244	2.12311e-72	6	LCK
CD8A	8.69374e-76	-0.432201	0.026	0.206	1.42247e-71	6	CD8A
IFI6	1.03494e-75	0.70692	0.375	0.199	1.69338e-71	6	IFI6
COMMD6	3.1827e-75	-0.554729	0.402	0.636	5.20753e-71	6	COMMD6
GZMK	5.1045e-74	-0.819521	0.047	0.221	8.35198e-70	6	GZMK
DAD1	6.85209e-74	0.507054	0.55	0.325	1.12114e-69	6	DAD1
REEP5	1.39786e-72	0.42476	0.45	0.219	2.28717e-68	6	REEP5
CNPY2	1.9002e-72	0.374526	0.286	0.1	3.1091e-68	6	CNPY2
GPSM3	4.93059e-72	-0.400225	0.117	0.342	8.06744e-68	6	GPSM3
SPP1	1.40415e-70	0.408381	0.428	0.203	2.29747e-66	6	SPP1
VOPP1	1.13024e-69	0.321047	0.3	0.116	1.84929e-65	6	VOPP1
LCP1	3.6536e-69	-0.371766	0.076	0.284	5.97802e-65	6	LCP1
TECR	4.49063e-69	0.365811	0.38	0.173	7.34757e-65	6	TECR
HLA-E	1.94612e-68	-0.503853	0.595	0.759	3.18424e-64	6	HLA-E
TMEM205	3.20811e-68	0.306466	0.241	0.073	5.24912e-64	6	TMEM205
NDUFA1	3.79252e-68	0.507886	0.586	0.399	6.20532e-64	6	NDUFA1
KRT10	4.1599e-68	0.412377	0.458	0.239	6.80644e-64	6	KRT10
MDK	2.12584e-67	0.342143	0.256	0.08	3.4783e-63	6	MDK
CCL4	5.77465e-67	-1.16273	0.175	0.359	9.44848e-63	6	CCL4
LAMP2	1.08532e-66	0.286972	0.228	0.066	1.7758e-62	6	LAMP2
GMFG	3.24685e-66	-0.473019	0.276	0.505	5.31249e-62	6	GMFG
SPOCK2	3.54904e-66	-0.339402	0.041	0.218	5.80693e-62	6	SPOCK2
SH3BGRL3	4.40581e-66	-0.583773	0.587	0.767	7.20879e-62	6	SH3BGRL3
PLD3	5.02696e-66	0.281187	0.224	0.064	8.22511e-62	6	PLD3
VKORC1	6.89343e-66	0.320489	0.289	0.103	1.1279e-61	6	VKORC1
AKR1A1	1.11596e-65	0.31374	0.28	0.099	1.82594e-61	6	AKR1A1
GIMAP4	1.81327e-65	-0.374322	0.055	0.239	2.96688e-61	6	GIMAP4
MLEC	4.24029e-65	0.283852	0.241	0.074	6.93797e-61	6	MLEC
TMEM147	1.57703e-64	0.372369	0.334	0.136	2.58033e-60	6	TMEM147
CD96	6.53088e-64	-0.314152	0.039	0.214	1.06858e-59	6	CD96
ALOX5AP	2.9381e-63	-0.474228	0.133	0.345	4.80732e-59	6	ALOX5AP
CFL1	5.96681e-63	-0.534964	0.6	0.778	9.7629e-59	6	CFL1
DPP7	8.32111e-63	0.343601	0.381	0.176	1.3615e-58	6	DPP7
DNAJB1	2.12572e-62	0.663368	0.282	0.136	3.4781e-58	6	DNAJB1
SOCS3	3.11662e-62	0.324394	0.202	0.06	5.09941e-58	6	SOCS3
CHCHD10	3.84378e-62	0.404954	0.425	0.221	6.28919e-58	6	CHCHD10
NDUFB11	1.11636e-60	0.414812	0.539	0.32	1.82658e-56	6	NDUFB11
OST4	7.40756e-60	0.462895	0.79	0.668	1.21202e-55	6	OST4
PLAAT4	1.24681e-59	-0.417519	0.142	0.354	2.04003e-55	6	PLAAT4
ERGIC2	6.70698e-59	0.279698	0.272	0.102	1.0974e-54	6	ERGIC2
APOC1	6.8379e-59	0.341859	0.266	0.101	1.11882e-54	6	APOC1
ETS1	2.63332e-58	-0.315543	0.052	0.22	4.30864e-54	6	ETS1
RAB3B	2.90812e-58	-0.473998	0.501	0.71	4.75826e-54	6	RAB3B
CELF2	3.27647e-58	-0.348367	0.1	0.299	5.36096e-54	6	CELF2
GRN	5.03236e-58	0.3335	0.293	0.113	8.23395e-54	6	GRN
GPX1	6.72045e-58	0.405744	0.52	0.296	1.0996e-53	6	GPX1
ATRAID	1.08523e-57	0.343458	0.383	0.187	1.77566e-53	6	ATRAID
DEK	1.50852e-57	-0.313174	0.061	0.241	2.46824e-53	6	DEK
CISD2	5.78708e-57	0.256593	0.244	0.085	9.46882e-53	6	CISD2
NENF	9.18356e-57	0.30184	0.274	0.107	1.50261e-52	6	NENF
NABP1	1.05581e-56	-0.65411	0.464	0.642	1.72752e-52	6	NABP1
ATOX1	2.06344e-56	0.296191	0.302	0.121	3.37621e-52	6	ATOX1
SERPINA1	4.79885e-56	0.38593	0.227	0.074	7.85187e-52	6	SERPINA1
PABPC4	1.01052e-55	0.258906	0.258	0.094	1.65341e-51	6	PABPC4
TNFAIP8	1.60541e-55	-0.313398	0.074	0.255	2.62677e-51	6	TNFAIP8
CITED2	6.54902e-55	0.382944	0.259	0.108	1.07155e-50	6	CITED2
ARL6IP5	6.81502e-55	-0.381284	0.198	0.414	1.11507e-50	6	ARL6IP5
COL1A1	1.79122e-54	0.484205	0.309	0.172	2.93079e-50	6	COL1A1
BTF3	3.48056e-54	-0.458355	0.629	0.776	5.6949e-50	6	BTF3
ADIRF	5.99142e-54	0.258579	0.276	0.106	9.80316e-50	6	ADIRF
PPP1R15A	8.92073e-54	0.386253	0.257	0.102	1.45961e-49	6	PPP1R15A
COX5A	1.01988e-53	0.386721	0.463	0.256	1.66873e-49	6	COX5A
TBC1D10C	1.49602e-53	-0.281547	0.067	0.241	2.44779e-49	6	TBC1D10C
FXYD2	2.0052e-53	0.674842	0.306	0.169	3.28091e-49	6	FXYD2
SEPTIN7	3.39542e-53	-0.380463	0.191	0.402	5.55559e-49	6	SEPTIN7
HMGB2	3.72072e-53	-0.547961	0.197	0.397	6.08784e-49	6	HMGB2
NDUFB7	4.55923e-53	0.338981	0.442	0.234	7.45981e-49	6	NDUFB7
SPINK1	1.38637e-52	0.740593	0.445	0.241	2.26837e-48	6	SPINK1
SPARC	2.76716e-52	0.370044	0.364	0.174	4.52763e-48	6	SPARC
ATP5PF	3.27751e-52	0.382207	0.53	0.322	5.36265e-48	6	ATP5PF
MTDH	4.29774e-52	0.379981	0.421	0.235	7.03196e-48	6	MTDH
RAB1A	4.44327e-52	0.292828	0.303	0.128	7.27007e-48	6	RAB1A
C2CD3	8.04197e-52	-0.477331	0.497	0.685	1.31583e-47	6	C2CD3
DDOST	1.15609e-51	0.315742	0.331	0.163	1.89159e-47	6	DDOST
PRDX2	1.24879e-51	0.34086	0.39	0.2	2.04327e-47	6	PRDX2
GOLGB1	1.77475e-50	0.28962	0.257	0.1	2.90384e-46	6	GOLGB1
JUND	1.87537e-50	0.412587	0.265	0.117	3.06847e-46	6	JUND
NAP1L1	4.73351e-50	-0.454357	0.337	0.525	7.74497e-46	6	NAP1L1
TRAF3IP3	4.84122e-50	-0.270387	0.059	0.218	7.9212e-46	6	TRAF3IP3
SLA	5.19487e-50	-0.300855	0.066	0.228	8.49984e-46	6	SLA
S100A9	9.74865e-50	0.303281	0.224	0.083	1.59507e-45	6	S100A9
LCN2	1.12388e-49	0.583436	0.307	0.133	1.83889e-45	6	LCN2
NDUFC2	1.42957e-49	0.376934	0.445	0.244	2.33906e-45	6	NDUFC2
TM4SF1	2.11823e-49	0.326032	0.301	0.129	3.46584e-45	6	TM4SF1
NOP53	2.43017e-49	-0.482922	0.438	0.601	3.97625e-45	6	NOP53
AKAP9	3.00163e-49	0.368529	0.424	0.24	4.91126e-45	6	AKAP9
KRT8	7.14898e-49	0.382037	0.348	0.165	1.16972e-44	6	KRT8
DYNLL1	1.68399e-48	0.36685	0.566	0.354	2.75535e-44	6	DYNLL1
PSENEN	2.32071e-48	0.282829	0.274	0.116	3.79714e-44	6	PSENEN
JTB	4.06019e-48	0.35278	0.468	0.277	6.64328e-44	6	JTB
COX7A2	1.85762e-47	0.43783	0.673	0.519	3.03944e-43	6	COX7A2
SLPI	6.10407e-47	0.364176	0.225	0.084	9.98749e-43	6	SLPI
ROMO1	1.43689e-46	0.344115	0.376	0.193	2.35104e-42	6	ROMO1
KRT19	4.07478e-46	0.551051	0.353	0.176	6.66715e-42	6	KRT19
ACTA2	8.76719e-46	0.356803	0.289	0.141	1.43449e-41	6	ACTA2
CCN2	2.48072e-45	0.267953	0.222	0.083	4.05895e-41	6	CCN2
ID2	2.73536e-45	-0.53998	0.162	0.327	4.4756e-41	6	ID2
BSG	4.00097e-45	0.380396	0.409	0.227	6.54639e-41	6	BSG
LMNA	4.47895e-45	0.316934	0.281	0.121	7.32846e-41	6	LMNA
CTRB2	7.1664e-45	0.354176	0.349	0.197	1.17257e-40	6	CTRB2
CCND3	1.20869e-44	-0.27904	0.096	0.264	1.97766e-40	6	CCND3
FOSB	1.22418e-44	0.255489	0.216	0.078	2.003e-40	6	FOSB
REG1A	1.80792e-44	0.250137	0.386	0.215	2.95812e-40	6	REG1A
AURKAIP1	2.4606e-44	0.317549	0.362	0.188	4.02603e-40	6	AURKAIP1
OS9	2.68457e-44	0.260402	0.246	0.102	4.39249e-40	6	OS9
SPINT2	1.06003e-43	0.443195	0.292	0.133	1.73443e-39	6	SPINT2
SARAF	1.06238e-43	-0.437504	0.43	0.572	1.73827e-39	6	SARAF
POLR2L	1.33539e-43	0.393912	0.534	0.355	2.18496e-39	6	POLR2L
ATP5MC1	8.93797e-43	0.289209	0.351	0.18	1.46243e-38	6	ATP5MC1
MORF4L2	9.22756e-43	0.255469	0.268	0.116	1.50981e-38	6	MORF4L2
CLDN4	1.30806e-42	0.3056	0.201	0.072	2.14025e-38	6	CLDN4
CHST12	1.78703e-42	-0.526997	0.527	0.681	2.92394e-38	6	CHST12
FXYD5	3.00614e-42	-0.390263	0.318	0.508	4.91865e-38	6	FXYD5
ELF1	3.22408e-42	-0.292157	0.113	0.274	5.27524e-38	6	ELF1
NPM1	4.64996e-42	-0.406785	0.579	0.724	7.60826e-38	6	NPM1
TSPAN3	1.44524e-41	0.257602	0.215	0.082	2.36471e-37	6	TSPAN3
GADD45B	1.88472e-41	0.278745	0.259	0.111	3.08378e-37	6	GADD45B
CLU	6.11427e-41	0.420443	0.246	0.104	1.00042e-36	6	CLU
COL1A2	9.52895e-41	0.388002	0.314	0.164	1.55913e-36	6	COL1A2
IER3	1.02446e-40	0.271034	0.207	0.08	1.67622e-36	6	IER3
MT2A	1.36171e-40	0.504552	0.731	0.556	2.22802e-36	6	MT2A
AUP1	1.78693e-40	0.251552	0.286	0.132	2.92378e-36	6	AUP1
PRDM1	2.47008e-40	0.293773	0.313	0.158	4.04155e-36	6	PRDM1
CD9	2.5133e-40	0.306097	0.29	0.135	4.11226e-36	6	CD9
PSME2	3.52328e-40	0.369378	0.489	0.323	5.76478e-36	6	PSME2
IER2	5.24302e-40	0.369239	0.368	0.207	8.57863e-36	6	IER2
GUK1	1.10415e-39	0.354014	0.566	0.384	1.80661e-35	6	GUK1
LUM	1.34731e-39	0.40425	0.307	0.152	2.20447e-35	6	LUM
UCP2	2.37926e-39	-0.333299	0.129	0.284	3.89294e-35	6	UCP2
PABPC1	2.48745e-39	-0.430172	0.495	0.633	4.06997e-35	6	PABPC1
ATP5IF1	4.82726e-39	0.350268	0.519	0.34	7.89836e-35	6	ATP5IF1
GBP4	7.69921e-39	-0.304386	0.147	0.313	1.25975e-34	6	GBP4
NDUFB4	3.30152e-38	0.332944	0.484	0.304	5.40194e-34	6	NDUFB4
UQCRH	6.74495e-38	0.376666	0.628	0.463	1.10361e-33	6	UQCRH
NDUFA2	1.55683e-37	0.273598	0.392	0.222	2.54729e-33	6	NDUFA2
KRT18	2.21903e-37	0.34016	0.277	0.13	3.63078e-33	6	KRT18
AGR2	2.4831e-37	0.281428	0.202	0.079	4.06284e-33	6	AGR2
NDUFA11	3.09535e-37	0.323457	0.487	0.311	5.0646e-33	6	NDUFA11
CAPZB	4.19192e-37	-0.280529	0.197	0.375	6.85881e-33	6	CAPZB
MYL12B	5.50974e-37	-0.359277	0.436	0.614	9.01504e-33	6	MYL12B
SFRP2	6.60473e-37	0.323877	0.241	0.12	1.08067e-32	6	SFRP2
JUNB	8.36377e-37	0.342266	0.531	0.347	1.36848e-32	6	JUNB
ARPC1B	1.10578e-36	-0.3507	0.237	0.409	1.80928e-32	6	ARPC1B
SLC3A2	1.39604e-36	0.276977	0.274	0.139	2.2842e-32	6	SLC3A2
COX6B1	2.01436e-36	0.377959	0.708	0.55	3.29589e-32	6	COX6B1
LRPAP1	4.45099e-36	0.277316	0.259	0.133	7.28271e-32	6	LRPAP1
IFI16	6.09328e-36	-0.293872	0.172	0.34	9.96982e-32	6	IFI16
LDHB	6.11924e-36	-0.382238	0.274	0.434	1.00123e-31	6	LDHB
DSTN	8.14386e-36	0.32057	0.377	0.211	1.3325e-31	6	DSTN
SNU13	8.95101e-36	0.30314	0.49	0.32	1.46456e-31	6	SNU13
NDUFS6	9.47976e-36	0.287943	0.367	0.211	1.55108e-31	6	NDUFS6
LEPROTL1	9.98578e-36	-0.306028	0.14	0.29	1.63387e-31	6	LEPROTL1
COX17	2.03703e-35	0.278773	0.405	0.234	3.33299e-31	6	COX17
ANXA2	3.66782e-35	0.397828	0.525	0.351	6.00129e-31	6	ANXA2
TF	8.02492e-35	-0.348301	0.322	0.497	1.31304e-30	6	TF
COL3A1	8.4569e-35	0.371907	0.32	0.182	1.38372e-30	6	COL3A1
GNG5	9.24836e-35	0.310459	0.459	0.286	1.51322e-30	6	GNG5
CYSTM1	1.67174e-34	0.298682	0.284	0.14	2.73531e-30	6	CYSTM1
EDF1	3.04531e-34	0.330688	0.67	0.513	4.98274e-30	6	EDF1
ACTR3	3.39965e-34	-0.28697	0.159	0.318	5.56251e-30	6	ACTR3
CD74	4.09033e-34	-0.434226	0.94	0.816	6.6926e-30	6	CD74
CFLAR	6.78246e-34	0.296331	0.392	0.235	1.10975e-29	6	CFLAR
EIF3E	7.28171e-34	-0.369723	0.409	0.554	1.19143e-29	6	EIF3E
LYZ	9.69931e-34	0.272011	0.339	0.186	1.587e-29	6	LYZ
TPM3	2.1237e-33	-0.291114	0.182	0.344	3.4748e-29	6	TPM3
CD27	3.20855e-33	0.31656	0.373	0.233	5.24983e-29	6	CD27
FXYD3	3.22268e-33	0.442361	0.217	0.096	5.27295e-29	6	FXYD3
COX5B	1.31296e-32	0.347413	0.626	0.474	2.14826e-28	6	COX5B
FN1	1.3771e-32	0.321716	0.239	0.12	2.2532e-28	6	FN1
MRPL52	8.3188e-32	0.250582	0.313	0.168	1.36112e-27	6	MRPL52
NDUFB10	1.17721e-31	0.268859	0.404	0.247	1.92615e-27	6	NDUFB10
TXN	2.48361e-31	0.272769	0.505	0.337	4.06368e-27	6	TXN
HSPE1	4.21512e-31	0.351269	0.453	0.294	6.89678e-27	6	HSPE1
ARPC3	9.51673e-31	-0.335411	0.447	0.596	1.55713e-26	6	ARPC3
HLA-DRB1	1.47493e-30	-0.509843	0.247	0.365	2.41328e-26	6	HLA-DRB1
COX6A1	4.11648e-30	0.342938	0.609	0.481	6.73538e-26	6	COX6A1
NDUFA4	5.41908e-30	0.351734	0.679	0.541	8.86671e-26	6	NDUFA4
SNHG32	8.63107e-30	-0.287207	0.181	0.322	1.41222e-25	6	SNHG32
SQSTM1	8.70531e-30	0.253058	0.295	0.158	1.42436e-25	6	SQSTM1
PDIA3	2.01799e-29	0.324648	0.411	0.267	3.30183e-25	6	PDIA3
ANXA5	6.58761e-29	0.258614	0.364	0.215	1.07787e-24	6	ANXA5
TPM4	7.6276e-29	0.259422	0.296	0.159	1.24803e-24	6	TPM4
ANXA4	8.30994e-29	0.274966	0.278	0.147	1.35967e-24	6	ANXA4
TRMT112	1.06991e-28	0.296575	0.553	0.413	1.75058e-24	6	TRMT112
UBXN4	1.89049e-28	0.25068	0.383	0.236	3.09322e-24	6	UBXN4
NDUFA13	1.99275e-28	0.334504	0.6	0.451	3.26054e-24	6	NDUFA13
TRIM56	4.11802e-28	-0.268297	0.176	0.321	6.7379e-24	6	TRIM56
HMGN3	6.39735e-28	0.250294	0.345	0.209	1.04673e-23	6	HMGN3
NDUFV2	6.5062e-28	0.26075	0.372	0.226	1.06454e-23	6	NDUFV2
CTSB	1.15263e-27	0.253852	0.296	0.164	1.88594e-23	6	CTSB
CSTB	4.55899e-27	0.347113	0.452	0.336	7.45942e-23	6	CSTB
HMGB1	7.77603e-27	-0.336289	0.646	0.755	1.27231e-22	6	HMGB1
POLR2J3	2.06585e-26	-0.282118	0.19	0.328	3.38015e-22	6	POLR2J3
ATP5ME	6.28646e-26	0.319488	0.471	0.335	1.02859e-21	6	ATP5ME
LSP1	9.12986e-26	-0.274053	0.262	0.401	1.49383e-21	6	LSP1
PSMB9	1.30547e-25	-0.270828	0.258	0.396	2.13602e-21	6	PSMB9
MCL1	2.26189e-25	0.27091	0.377	0.24	3.70091e-21	6	MCL1
EIF3H	2.78293e-25	-0.289367	0.297	0.432	4.55343e-21	6	EIF3H
ITM2A	2.91362e-25	-0.259177	0.144	0.261	4.76726e-21	6	ITM2A
EIF3F	7.46615e-25	-0.285822	0.297	0.429	1.22161e-20	6	EIF3F
ISG15	2.29998e-24	0.374079	0.362	0.253	3.76323e-20	6	ISG15
FBXO48	2.38546e-24	-0.260231	0.155	0.274	3.9031e-20	6	FBXO48
NDUFA3	3.19759e-24	0.264065	0.444	0.306	5.23189e-20	6	NDUFA3
DUSP1	2.83942e-23	0.28189	0.435	0.293	4.64586e-19	6	DUSP1
CYTIP	3.95405e-23	-0.266248	0.278	0.404	6.46962e-19	6	CYTIP
ARPC2	5.09342e-23	-0.321655	0.429	0.55	8.33385e-19	6	ARPC2
GABARAP	7.51182e-23	0.254976	0.491	0.358	1.22908e-18	6	GABARAP
EIF3L	7.6972e-23	-0.281931	0.229	0.353	1.25942e-18	6	EIF3L
ZNF385D	9.29209e-23	-0.264398	0.203	0.322	1.52037e-18	6	ZNF385D
CD99	2.93103e-22	-0.257023	0.265	0.395	4.79575e-18	6	CD99
CCNI	4.76714e-22	-0.283971	0.354	0.473	7.79999e-18	6	CCNI
IFITM1	2.21395e-21	-0.301913	0.309	0.438	3.62247e-17	6	IFITM1
PRSS2	3.28899e-21	0.257513	0.278	0.165	5.38144e-17	6	PRSS2
EMP3	3.58484e-20	0.255797	0.481	0.348	5.86552e-16	6	EMP3
ELOB	1.07916e-19	0.313962	0.595	0.487	1.76571e-15	6	ELOB
UBL5	6.10101e-19	0.250748	0.641	0.516	9.98246e-15	6	UBL5
HMGN1	2.77382e-17	-0.264269	0.347	0.447	4.53853e-13	6	HMGN1
TUBA1B	0	2.54298	0.848	0.263	0	7	TUBA1B
STMN1	0	2.42525	0.823	0.115	0	7	STMN1
TUBB	0	2.24339	0.815	0.259	0	7	TUBB
HMGB2.1	0	2.10313	0.769	0.377	0	7	HMGB2
GAPDH	0	1.91201	0.983	0.815	0	7	GAPDH
HMGN2	0	1.90559	0.844	0.406	0	7	HMGN2
ACTG1	0	1.86033	0.952	0.762	0	7	ACTG1
HMGB1.1	0	1.65234	0.942	0.745	0	7	HMGB1
PFN1.1	0	1.5162	0.956	0.811	0	7	PFN1
CFL1.1	0	1.47032	0.95	0.765	0	7	CFL1
PCLAF	0	1.3861	0.58	0.04	0	7	PCLAF
RAN	0	1.28523	0.788	0.398	0	7	RAN
SLC25A5	0	1.22623	0.729	0.258	0	7	SLC25A5
HMGN1.1	0	1.20245	0.794	0.431	0	7	HMGN1
TUBB4B	0	1.17962	0.484	0.083	0	7	TUBB4B
DUT	0	1.16661	0.616	0.188	0	7	DUT
PTTG1	0	1.14839	0.494	0.084	0	7	PTTG1
ARPC2.1	0	1.14589	0.829	0.536	0	7	ARPC2
UBE2C	0	1.11384	0.382	0.012	0	7	UBE2C
HNRNPA2B1	0	1.07103	0.847	0.552	0	7	HNRNPA2B1
RANBP1	0	1.02333	0.636	0.21	0	7	RANBP1
PCNA	0	1.01121	0.478	0.068	0	7	PCNA
CKS2	0	1.00653	0.48	0.069	0	7	CKS2
CKS1B	0	0.946434	0.501	0.064	0	7	CKS1B
SMC4	0	0.829615	0.494	0.076	0	7	SMC4
CENPF	0	0.819486	0.315	0.012	0	7	CENPF
MKI67	0	0.779732	0.373	0.008	0	7	MKI67
TYMS	0	0.763249	0.375	0.009	0	7	TYMS
NUSAP1	0	0.745512	0.331	0.01	0	7	NUSAP1
RRM2	0	0.696184	0.332	0.005	0	7	RRM2
BIRC5	0	0.679352	0.357	0.011	0	7	BIRC5
TOP2A	0	0.665866	0.312	0.007	0	7	TOP2A
TK1	0	0.640008	0.325	0.01	0	7	TK1
CDK1	0	0.633406	0.315	0.007	0	7	CDK1
ZWINT	0	0.569248	0.356	0.009	0	7	ZWINT
ASPM	0	0.557371	0.258	0.005	0	7	ASPM
CDKN3	1.48219693752374e-323	0.546652	0.286	0.01	2.42517062917634e-319	7	CDKN3
AURKB	8.86353768639196e-321	0.4538	0.249	0.004	1.45025203624745e-316	7	AURKB
ASF1B	1.377135295904e-315	0.404044	0.254	0.005	2.25326877115813e-311	7	ASF1B
PPIA	3.85538e-308	1.17256	0.886	0.635	6.30817e-304	7	PPIA
DEK.1	6.42977e-293	0.897306	0.63	0.221	1.05204e-288	7	DEK
SNRPG	1.92141e-289	1.01116	0.71	0.32	3.14381e-285	7	SNRPG
CENPW	1.02783e-285	0.466827	0.284	0.012	1.68174e-281	7	CENPW
TPI1	3.9162e-285	1.29332	0.741	0.367	6.40768e-281	7	TPI1
CCNB2	4.07994e-284	0.539599	0.227	0.005	6.6756e-280	7	CCNB2
CALM2	5.66416e-283	1.37959	0.85	0.652	9.2677e-279	7	CALM2
CCNA2	8.16579e-280	0.381973	0.223	0.004	1.33609e-275	7	CCNA2
SNRPD1	9.33612e-280	0.886615	0.597	0.193	1.52758e-275	7	SNRPD1
TPX2	1.11097e-274	0.413521	0.226	0.005	1.81777e-270	7	TPX2
CDC20	3.47872e-274	0.494805	0.215	0.004	5.69188e-270	7	CDC20
MAD2L1	1.84646e-271	0.522785	0.327	0.029	3.02118e-267	7	MAD2L1
YBX1	4.33752e-270	1.1046	0.848	0.599	7.09705e-266	7	YBX1
RPA3	1.13844e-267	0.738068	0.527	0.147	1.86272e-263	7	RPA3
TXNIP.1	2.05627e-267	-1.3186	0.355	0.804	3.36447e-263	7	TXNIP
ANP32B	4.09667e-267	0.867182	0.641	0.273	6.70298e-263	7	ANP32B
HMGB3	2.68325e-262	0.526079	0.304	0.019	4.39034e-258	7	HMGB3
SPC25	1.48992e-260	0.340732	0.212	0.004	2.43781e-256	7	SPC25
CLSPN	1.16305e-259	0.383899	0.228	0.006	1.90299e-255	7	CLSPN
JPT1	9.41863e-259	1.25133	0.554	0.179	1.54108e-254	7	JPT1
CENPM	5.75003e-257	0.547794	0.352	0.036	9.40821e-253	7	CENPM
CENPU	2.86609e-249	0.36758	0.238	0.009	4.68949e-245	7	CENPU
KPNA2	1.25189e-248	0.672567	0.326	0.045	2.04834e-244	7	KPNA2
SMC2	1.68329e-246	0.488128	0.328	0.03	2.75419e-242	7	SMC2
NUF2	2.14559e-246	0.344079	0.206	0.005	3.51061e-242	7	NUF2
UBE2T	3.08584e-245	0.412554	0.267	0.016	5.04905e-241	7	UBE2T
SRSF3	8.56155e-244	0.919498	0.666	0.295	1.40084e-239	7	SRSF3
COX8A	2.03736e-239	0.897243	0.74	0.38	3.33353e-235	7	COX8A
PKM	1.35366e-235	1.24401	0.665	0.286	2.21486e-231	7	PKM
DBI	3.51308e-228	0.888698	0.702	0.32	5.7481e-224	7	DBI
MCM7	8.28145e-228	0.553265	0.31	0.035	1.35501e-223	7	MCM7
DHFR	1.86032e-227	0.424737	0.279	0.021	3.04385e-223	7	DHFR
COX5A.1	1.35219e-222	0.880076	0.638	0.25	2.21245e-218	7	COX5A
MRPL51	3.80468e-222	0.80599	0.562	0.193	6.22522e-218	7	MRPL51
SNRPB	5.14169e-221	0.861705	0.643	0.275	8.41284e-217	7	SNRPB
CHCHD2	2.79799e-219	1.06866	0.838	0.554	4.57807e-215	7	CHCHD2
ATP5MC3	2.52819e-216	0.85321	0.671	0.319	4.13662e-212	7	ATP5MC3
PSMA4	3.9968e-216	0.806945	0.571	0.224	6.53957e-212	7	PSMA4
UBE2S	1.517e-214	0.503149	0.272	0.026	2.48211e-210	7	UBE2S
DDX39A	5.62699e-213	0.613229	0.434	0.105	9.20688e-209	7	DDX39A
CBX3	2.02942e-211	0.699454	0.556	0.173	3.32054e-207	7	CBX3
HNRNPA3	1.59558e-209	0.807382	0.676	0.324	2.61069e-205	7	HNRNPA3
TUBA1C	5.09473e-209	0.865248	0.339	0.049	8.336e-205	7	TUBA1C
ENO1	5.06669e-207	1.47717	0.698	0.391	8.29012e-203	7	ENO1
FEN1	1.93649e-206	0.374663	0.238	0.015	3.16848e-202	7	FEN1
ERH	3.85913e-203	0.811248	0.651	0.333	6.31431e-199	7	ERH
CARHSP1	2.66114e-200	0.809393	0.444	0.101	4.35416e-196	7	CARHSP1
MYL6	5.97663e-199	1.5081	0.959	0.831	9.77896e-195	7	MYL6
CALM3	1.92869e-197	0.739494	0.578	0.222	3.15573e-193	7	CALM3
SLBP	2.53659e-197	0.592767	0.395	0.105	4.15037e-193	7	SLBP
LDHA	1.31075e-196	1.21706	0.706	0.375	2.14465e-192	7	LDHA
POMP	6.09354e-196	0.978509	0.662	0.334	9.97026e-192	7	POMP
ATP5MG	2.37128e-194	0.93475	0.902	0.709	3.87989e-190	7	ATP5MG
ARPC5	5.58858e-190	0.799982	0.653	0.324	9.14403e-186	7	ARPC5
SNRPE	6.71527e-190	0.844936	0.573	0.252	1.09875e-185	7	SNRPE
PSMA2	7.13027e-189	0.796843	0.622	0.279	1.16665e-184	7	PSMA2
LSM5	7.71698e-189	0.667724	0.552	0.191	1.26265e-184	7	LSM5
LMNB1	1.85596e-188	0.411848	0.28	0.033	3.03673e-184	7	LMNB1
CENPN	4.14916e-188	0.292947	0.2	0.009	6.78885e-184	7	CENPN
BTG1.1	4.0552e-186	-0.95204	0.708	0.901	6.63512e-182	7	BTG1
PRDX1.1	4.60261e-185	1.02762	0.567	0.304	7.53079e-181	7	PRDX1
SKA2	2.88242e-184	0.484083	0.363	0.067	4.71621e-180	7	SKA2
ANP32E	6.67545e-184	0.562229	0.413	0.105	1.09224e-179	7	ANP32E
HMGA1	1.18793e-183	1.35783	0.424	0.123	1.9437e-179	7	HMGA1
ARL6IP1	1.29587e-183	0.876655	0.476	0.238	2.12031e-179	7	ARL6IP1
C12orf75	9.27418e-181	0.875127	0.509	0.181	1.51744e-176	7	C12orf75
HNRNPA1.1	4.05752e-177	0.886171	0.944	0.822	6.63891e-173	7	HNRNPA1
DTYMK	1.09637e-176	0.373415	0.274	0.031	1.79388e-172	7	DTYMK
DNAJC9	1.85893e-175	0.46085	0.348	0.065	3.04158e-171	7	DNAJC9
SUMO2	4.21057e-175	0.814014	0.827	0.555	6.88933e-171	7	SUMO2
TMEM106C	8.67743e-175	0.436099	0.297	0.044	1.4198e-170	7	TMEM106C
LSM4	2.86523e-173	0.63477	0.459	0.143	4.6881e-169	7	LSM4
PPP1CA	5.60514e-173	0.6973	0.61	0.295	9.17112e-169	7	PPP1CA
NUCKS1	9.36748e-172	0.717617	0.57	0.239	1.53271e-167	7	NUCKS1
FABP5	1.94617e-168	0.706687	0.482	0.155	3.18432e-164	7	FABP5
MCM3	3.42195e-168	0.440184	0.301	0.05	5.59899e-164	7	MCM3
PSMA7	4.19278e-168	0.883461	0.69	0.391	6.86023e-164	7	PSMA7
LSM3	9.51916e-167	0.633819	0.53	0.197	1.55752e-162	7	LSM3
ILF2	2.07969e-166	0.615098	0.437	0.136	3.40279e-162	7	ILF2
PGAM1	1.55308e-164	0.725565	0.527	0.212	2.54114e-160	7	PGAM1
RBX1	2.0979e-163	0.760077	0.618	0.299	3.43259e-159	7	RBX1
HSP90AA1	8.74842e-163	1.10293	0.809	0.529	1.43142e-158	7	HSP90AA1
ATP5MF	7.56757e-162	0.866668	0.673	0.373	1.23821e-157	7	ATP5MF
TSC22D3	1.57659e-161	-0.979842	0.303	0.68	2.57961e-157	7	TSC22D3
GNG5.1	6.56826e-156	0.813215	0.603	0.282	1.0747e-151	7	GNG5
YWHAH	5.64257e-154	0.613008	0.413	0.118	9.23238e-150	7	YWHAH
CXCR4.1	1.60786e-153	-1.00829	0.504	0.801	2.63078e-149	7	CXCR4
EZH2	4.73925e-152	0.307782	0.219	0.021	7.75436e-148	7	EZH2
TMPO	1.1295e-151	0.440398	0.327	0.069	1.84809e-147	7	TMPO
UBB	5.12599e-150	0.853057	0.826	0.644	8.38715e-146	7	UBB
HNRNPD	2.52767e-148	0.628535	0.431	0.141	4.13577e-144	7	HNRNPD
SET	4.53449e-148	0.706892	0.52	0.206	7.41933e-144	7	SET
ATP5PF.1	5.89768e-147	0.734586	0.618	0.319	9.64978e-143	7	ATP5PF
DNMT1	1.30048e-146	0.436774	0.323	0.069	2.12784e-142	7	DNMT1
SNRPF	5.56292e-146	0.666298	0.56	0.248	9.10205e-142	7	SNRPF
PSMB3	8.69765e-146	0.747009	0.578	0.293	1.42311e-141	7	PSMB3
KIF22	1.33167e-145	0.36113	0.272	0.041	2.17888e-141	7	KIF22
TXN.1	4.23077e-145	1.27532	0.567	0.335	6.92239e-141	7	TXN
UQCRQ.1	6.99173e-145	0.911726	0.64	0.36	1.14399e-140	7	UQCRQ
CORO1A.1	3.19585e-144	0.699078	0.715	0.589	5.22904e-140	7	CORO1A
ARPC3.1	2.63048e-143	0.765124	0.791	0.584	4.304e-139	7	ARPC3
PSMB2	3.94848e-143	0.640021	0.43	0.158	6.4605e-139	7	PSMB2
ANAPC11	1.40426e-142	0.67366	0.508	0.2	2.29765e-138	7	ANAPC11
GSTP1.1	1.54883e-142	1.33883	0.636	0.389	2.5342e-138	7	GSTP1
EIF5A	2.94794e-142	0.755564	0.449	0.162	4.82342e-138	7	EIF5A
PARP1	1.3909e-141	0.561399	0.439	0.16	2.27579e-137	7	PARP1
ACTR3.1	1.21438e-140	0.657159	0.578	0.303	1.98697e-136	7	ACTR3
ATP5IF1.1	7.28896e-140	0.744767	0.598	0.338	1.19262e-135	7	ATP5IF1
SIVA1	2.3432e-139	0.543693	0.457	0.162	3.83395e-135	7	SIVA1
NUDT1	6.0608e-139	0.398135	0.323	0.069	9.91668e-135	7	NUDT1
HNRNPAB	2.044e-138	0.507356	0.325	0.072	3.3444e-134	7	HNRNPAB
GMNN	3.1339e-138	0.406328	0.255	0.036	5.12769e-134	7	GMNN
UBE2L3	4.71052e-138	0.699882	0.486	0.214	7.70735e-134	7	UBE2L3
DYNLL1.1	1.23735e-136	0.91893	0.614	0.353	2.02455e-132	7	DYNLL1
SRSF9	4.11482e-136	0.567202	0.405	0.146	6.73267e-132	7	SRSF9
SLC25A3	1.33482e-135	0.764662	0.583	0.309	2.18404e-131	7	SLC25A3
TXNDC17	4.52411e-135	0.66555	0.378	0.107	7.40235e-131	7	TXNDC17
CRIP1	6.22775e-135	0.990588	0.721	0.602	1.01899e-130	7	CRIP1
COX6A1.1	2.02947e-133	0.759357	0.735	0.477	3.32062e-129	7	COX6A1
COTL1.1	2.77797e-133	0.725252	0.644	0.359	4.54531e-129	7	COTL1
CCDC167	3.17349e-133	0.466452	0.392	0.109	5.19246e-129	7	CCDC167
KIF20B	4.11218e-133	0.395715	0.272	0.049	6.72835e-129	7	KIF20B
NDUFA4.1	3.88056e-132	0.776967	0.794	0.538	6.34936e-128	7	NDUFA4
NDUFB3	4.99862e-132	0.575693	0.5	0.205	8.17874e-128	7	NDUFB3
PSMC3	1.05635e-130	0.553201	0.363	0.106	1.7284e-126	7	PSMC3
SEM1	1.37407e-130	0.757358	0.583	0.332	2.24826e-126	7	SEM1
ATP5F1C	1.79952e-130	0.658918	0.486	0.201	2.94438e-126	7	ATP5F1C
VDAC1	2.21559e-130	0.641233	0.422	0.156	3.62514e-126	7	VDAC1
COX7B	2.1887e-129	0.712983	0.644	0.371	3.58116e-125	7	COX7B
CENPK	3.08379e-129	0.288099	0.208	0.024	5.04569e-125	7	CENPK
HSPB11	1.08089e-128	0.474136	0.41	0.129	1.76855e-124	7	HSPB11
FKBP1A	3.89255e-128	0.745197	0.577	0.291	6.36899e-124	7	FKBP1A
CBX5	2.00061e-127	0.378258	0.294	0.059	3.2734e-123	7	CBX5
CCT5	5.5455e-127	0.560564	0.315	0.097	9.07354e-123	7	CCT5
MARCKSL1	5.85781e-127	0.91424	0.364	0.146	9.58455e-123	7	MARCKSL1
SRP9	5.90079e-127	0.582622	0.548	0.263	9.65488e-123	7	SRP9
YWHAE	1.11498e-126	0.710428	0.443	0.167	1.82433e-122	7	YWHAE
COX17.1	2.39766e-126	0.679966	0.539	0.23	3.92306e-122	7	COX17
HELLS	3.56177e-126	0.299615	0.206	0.025	5.82777e-122	7	HELLS
BANF1	1.36917e-125	0.616245	0.483	0.2	2.24024e-121	7	BANF1
MZT2B	3.08675e-125	0.773384	0.513	0.267	5.05055e-121	7	MZT2B
ANXA2.1	3.17228e-125	1.76452	0.488	0.353	5.19048e-121	7	ANXA2
CLTA	1.15578e-124	0.719144	0.442	0.18	1.89109e-120	7	CLTA
HMCES	3.61558e-124	0.399673	0.25	0.051	5.9158e-120	7	HMCES
MIF.1	6.86152e-124	0.759492	0.785	0.65	1.12268e-119	7	MIF
PSMD14	1.89765e-123	0.460924	0.287	0.072	3.10494e-119	7	PSMD14
NME1.1	2.84056e-123	0.607311	0.329	0.093	4.64772e-119	7	NME1
AP2S1	5.20276e-123	0.57474	0.463	0.182	8.51276e-119	7	AP2S1
ATP5F1B	8.05279e-122	0.672122	0.513	0.256	1.3176e-117	7	ATP5F1B
VPS29	2.48071e-121	0.56958	0.416	0.16	4.05893e-117	7	VPS29
PPP4C	5.34082e-121	0.595403	0.442	0.176	8.73865e-117	7	PPP4C
SMS	9.35557e-121	0.550024	0.34	0.1	1.53076e-116	7	SMS
IDH2	5.29009e-119	0.530246	0.414	0.145	8.65564e-115	7	IDH2
RBBP7	9.6227e-119	0.432811	0.353	0.102	1.57447e-114	7	RBBP7
RHOA	9.87624e-119	0.645807	0.64	0.369	1.61595e-114	7	RHOA
TACC3	2.27224e-118	0.318121	0.235	0.04	3.71783e-114	7	TACC3
COX6C	6.19923e-118	0.728213	0.781	0.56	1.01432e-113	7	COX6C
COX7A2.1	9.05055e-118	0.825469	0.755	0.517	1.48085e-113	7	COX7A2
CENPX	1.16484e-117	0.463041	0.316	0.084	1.90591e-113	7	CENPX
BIK	5.64749e-117	0.377992	0.208	0.03	9.24042e-113	7	BIK
CACYBP	2.84722e-116	0.519074	0.407	0.152	4.65863e-112	7	CACYBP
NASP	6.02928e-116	0.451611	0.353	0.107	9.86511e-112	7	NASP
RRM1	7.55767e-116	0.291927	0.206	0.03	1.23659e-111	7	RRM1
PARK7	1.06591e-115	0.700374	0.648	0.38	1.74404e-111	7	PARK7
HNRNPK	1.49783e-114	0.658857	0.694	0.441	2.45074e-110	7	HNRNPK
CDCA4	9.93664e-114	0.280636	0.217	0.033	1.62583e-109	7	CDCA4
S100A10	1.09687e-113	1.32134	0.675	0.562	1.7947e-109	7	S100A10
HSPE1.1	2.19383e-113	0.732296	0.532	0.292	3.58955e-109	7	HSPE1
ARPC1B.1	3.07593e-113	0.668244	0.644	0.394	5.03283e-109	7	ARPC1B
SNRPD3	3.66316e-113	0.517361	0.455	0.187	5.99366e-109	7	SNRPD3
TPM4.1	7.39091e-113	1.05039	0.388	0.156	1.2093e-108	7	TPM4
HAUS1	7.90056e-113	0.344875	0.271	0.06	1.29269e-108	7	HAUS1
EIF4A1	1.49101e-112	0.649834	0.564	0.343	2.43958e-108	7	EIF4A1
NUTF2	2.54697e-112	0.485373	0.318	0.088	4.16735e-108	7	NUTF2
TALDO1	2.56119e-112	0.562227	0.397	0.153	4.19062e-108	7	TALDO1
UQCRH.1	9.62742e-112	0.665885	0.704	0.461	1.57524e-107	7	UQCRH
PRDX6	1.99212e-111	0.552971	0.479	0.228	3.25951e-107	7	PRDX6
YWHAQ	8.14243e-111	0.628646	0.522	0.254	1.33226e-106	7	YWHAQ
TFDP1	1.00341e-110	0.289311	0.221	0.036	1.64179e-106	7	TFDP1
SAE1	1.07865e-110	0.322184	0.265	0.056	1.76489e-106	7	SAE1
HNRNPM	1.61495e-109	0.55052	0.445	0.189	2.64238e-105	7	HNRNPM
HPRT1	2.41882e-109	0.38089	0.306	0.083	3.95767e-105	7	HPRT1
HSPD1	7.23003e-109	0.616647	0.381	0.167	1.18298e-104	7	HSPD1
PRDX3	2.50657e-108	0.428117	0.357	0.111	4.10124e-104	7	PRDX3
PSMA3	2.80847e-108	0.537787	0.374	0.139	4.59521e-104	7	PSMA3
PSMB1	4.96843e-108	0.744826	0.531	0.296	8.12934e-104	7	PSMB1
COX6B1.1	2.72584e-107	0.845681	0.759	0.548	4.46001e-103	7	COX6B1
PSMB6	3.23403e-107	0.613878	0.426	0.176	5.29152e-103	7	PSMB6
PSMD8	9.99641e-107	0.593692	0.458	0.204	1.63561e-102	7	PSMD8
UBE2I	3.91607e-106	0.530656	0.475	0.227	6.40747e-102	7	UBE2I
PGK1	8.65521e-106	0.725643	0.565	0.298	1.41617e-101	7	PGK1
SNRNP25	1.41148e-105	0.312737	0.233	0.045	2.30947e-101	7	SNRNP25
ROMO1.1	4.79554e-105	0.69843	0.446	0.19	7.84647e-101	7	ROMO1
GLRX3	1.03988e-104	0.437836	0.292	0.087	1.70146e-100	7	GLRX3
UBE2A	3.50417e-104	0.403827	0.331	0.101	5.73352e-100	7	UBE2A
MCM5	3.05518e-101	0.324941	0.231	0.049	4.99889e-97	7	MCM5
OAZ1	5.29111e-101	0.706605	0.901	0.763	8.65731e-97	7	OAZ1
ANXA5.1	6.90662e-101	0.788149	0.441	0.212	1.13006e-96	7	ANXA5
ENY2	7.14245e-101	0.528805	0.44	0.184	1.16865e-96	7	ENY2
POLR2L.1	1.41275e-100	0.725431	0.589	0.353	2.31153e-96	7	POLR2L
MRPL52.1	2.23932e-100	0.605888	0.404	0.165	3.66398e-96	7	MRPL52
SNRPA1	2.88188e-100	0.403855	0.318	0.097	4.71534e-96	7	SNRPA1
YWHAB	3.17448e-100	0.681263	0.595	0.351	5.19409e-96	7	YWHAB
RAD21	1.08098e-99	0.426819	0.368	0.137	1.76869e-95	7	RAD21
ELOC	8.18551e-99	0.548244	0.389	0.165	1.33931e-94	7	ELOC
HNRNPF	1.40928e-98	0.527594	0.539	0.293	2.30586e-94	7	HNRNPF
RHEB	2.5818e-98	0.540781	0.339	0.138	4.22435e-94	7	RHEB
NPM1.1	1.46466e-97	0.808454	0.855	0.714	2.39647e-93	7	NPM1
HSP90AB1	4.77536e-97	0.93811	0.58	0.417	7.81344e-93	7	HSP90AB1
PSME2.1	6.02969e-97	0.645482	0.566	0.321	9.86578e-93	7	PSME2
MZT1	7.01133e-97	0.311013	0.269	0.066	1.14719e-92	7	MZT1
UBE2J1.1	8.34027e-97	0.435606	0.27	0.082	1.36463e-92	7	UBE2J1
EIF4A3	9.95403e-97	0.371848	0.289	0.086	1.62868e-92	7	EIF4A3
UBE2N	1.57761e-96	0.466407	0.468	0.212	2.58129e-92	7	UBE2N
HSBP1	1.72405e-96	0.650522	0.387	0.158	2.8209e-92	7	HSBP1
NUDT21	3.04989e-96	0.331876	0.302	0.082	4.99023e-92	7	NUDT21
MDH1	5.74762e-96	0.432441	0.396	0.156	9.40426e-92	7	MDH1
SSBP1	6.05038e-96	0.578543	0.435	0.223	9.89963e-92	7	SSBP1
TPM3.1	9.71148e-96	0.613365	0.564	0.33	1.58899e-91	7	TPM3
PSMB7	3.84404e-95	0.645295	0.37	0.167	6.28962e-91	7	PSMB7
NAA38	8.16539e-95	0.458792	0.415	0.167	1.33602e-90	7	NAA38
SNRPC	1.91343e-94	0.447732	0.373	0.146	3.13076e-90	7	SNRPC
PSMC1	3.09729e-94	0.474543	0.294	0.101	5.06779e-90	7	PSMC1
RTRAF	3.75563e-94	0.523406	0.499	0.248	6.14496e-90	7	RTRAF
EZR	5.95436e-94	0.628938	0.478	0.239	9.74253e-90	7	EZR
VRK1	6.49266e-94	0.266328	0.214	0.04	1.06233e-89	7	VRK1
DNAJC15	7.47855e-94	0.524226	0.357	0.138	1.22364e-89	7	DNAJC15
WDR1	2.22205e-93	0.533242	0.371	0.153	3.63573e-89	7	WDR1
PSMA5	2.60708e-93	0.470097	0.4	0.163	4.2657e-89	7	PSMA5
HNRNPR	4.63347e-93	0.452821	0.408	0.163	7.58129e-89	7	HNRNPR
PPDPF	5.2695e-93	0.79784	0.55	0.411	8.62196e-89	7	PPDPF
SERBP1	9.38816e-93	0.610839	0.487	0.26	1.53609e-88	7	SERBP1
SFPQ	1.00632e-92	0.436738	0.393	0.149	1.64654e-88	7	SFPQ
MZT2A	5.63223e-92	0.519504	0.52	0.263	9.21546e-88	7	MZT2A
HNRNPC	5.89711e-92	0.55696	0.637	0.382	9.64885e-88	7	HNRNPC
AURKAIP1.1	6.68567e-92	0.593348	0.403	0.187	1.09391e-87	7	AURKAIP1
NUDC	1.01997e-91	0.598268	0.346	0.153	1.66888e-87	7	NUDC
CAP1	1.75166e-91	0.627798	0.561	0.326	2.86607e-87	7	CAP1
MRPL27	4.06484e-91	0.418789	0.285	0.086	6.6509e-87	7	MRPL27
TPGS2	6.97437e-91	0.306902	0.249	0.057	1.14115e-86	7	TPGS2
FDPS	1.48728e-90	0.396332	0.324	0.104	2.43348e-86	7	FDPS
BRK1	2.84713e-90	0.561779	0.601	0.356	4.65847e-86	7	BRK1
MTCH2	4.18022e-90	0.359578	0.241	0.062	6.83967e-86	7	MTCH2
IL7R.1	6.03679e-90	-0.81191	0.106	0.353	9.87739e-86	7	IL7R
CYC1	9.90579e-90	0.546706	0.316	0.124	1.62078e-85	7	CYC1
XRCC6	1.9749e-89	0.475758	0.461	0.211	3.23132e-85	7	XRCC6
SOD1	8.11688e-89	0.565593	0.65	0.419	1.32808e-84	7	SOD1
ELOB.1	1.74007e-88	0.736511	0.708	0.483	2.8471e-84	7	ELOB
PRDX2.1	3.33037e-88	0.519093	0.419	0.199	5.44915e-84	7	PRDX2
NDUFS6.1	7.5422e-88	0.520669	0.441	0.208	1.23406e-83	7	NDUFS6
RAB5IF	7.78294e-88	0.54317	0.357	0.152	1.27344e-83	7	RAB5IF
RBM8A	8.94797e-88	0.506299	0.496	0.265	1.46407e-83	7	RBM8A
UQCR10	1.16478e-87	0.618299	0.596	0.376	1.90582e-83	7	UQCR10
SMC3	1.34159e-87	0.403564	0.353	0.127	2.1951e-83	7	SMC3
BASP1	3.34561e-87	0.395023	0.214	0.052	5.47409e-83	7	BASP1
COMMD4	3.96605e-87	0.299045	0.245	0.059	6.48924e-83	7	COMMD4
CCT8	4.64929e-87	0.45473	0.368	0.174	7.60717e-83	7	CCT8
TCEA1	5.78279e-87	0.459151	0.422	0.201	9.4618e-83	7	TCEA1
HDAC1	7.75733e-87	0.372452	0.329	0.117	1.26925e-82	7	HDAC1
SRSF2	9.59326e-87	0.538228	0.575	0.349	1.56965e-82	7	SRSF2
CCT2	1.04081e-86	0.445144	0.294	0.105	1.70297e-82	7	CCT2
EIF2S2	4.05338e-86	0.643351	0.394	0.198	6.63214e-82	7	EIF2S2
ATP5PB	5.11977e-86	0.470907	0.45	0.223	8.37696e-82	7	ATP5PB
SSRP1	6.74768e-86	0.340971	0.248	0.066	1.10406e-81	7	SSRP1
USP1	8.17059e-86	0.307738	0.242	0.063	1.33687e-81	7	USP1
ZFP36L2	9.76072e-86	-0.668074	0.398	0.663	1.59705e-81	7	ZFP36L2
NDUFAB1	1.10998e-85	0.456661	0.372	0.163	1.81614e-81	7	NDUFAB1
RALY	1.66834e-85	0.428561	0.373	0.152	2.72973e-81	7	RALY
MAD2L2	1.76061e-85	0.29227	0.229	0.057	2.88072e-81	7	MAD2L2
FKBP3	2.03651e-85	0.382339	0.318	0.107	3.33214e-81	7	FKBP3
PA2G4	4.16374e-85	0.574151	0.456	0.229	6.81271e-81	7	PA2G4
SF3B6	5.02516e-85	0.481611	0.467	0.239	8.22217e-81	7	SF3B6
UBL5.1	8.65631e-85	0.660305	0.729	0.513	1.41634e-80	7	UBL5
MAGOH	9.29313e-85	0.413758	0.389	0.156	1.52054e-80	7	MAGOH
NDUFV2.1	1.69305e-84	0.58779	0.447	0.224	2.77017e-80	7	NDUFV2
MRPL23	2.36199e-84	0.450234	0.394	0.156	3.86469e-80	7	MRPL23
PRELID1	3.75873e-84	0.758003	0.399	0.225	6.15003e-80	7	PRELID1
CYCS	5.13843e-84	0.572863	0.479	0.251	8.40749e-80	7	CYCS
MPC2	6.28862e-84	0.393813	0.378	0.148	1.02894e-79	7	MPC2
TIMM8B	9.44868e-84	0.478567	0.327	0.127	1.54599e-79	7	TIMM8B
BLOC1S1	1.82309e-83	0.491957	0.498	0.261	2.98294e-79	7	BLOC1S1
NDUFA13.1	7.06935e-83	0.61364	0.665	0.449	1.15669e-78	7	NDUFA13
SUMO1	7.10977e-83	0.47494	0.513	0.285	1.1633e-78	7	SUMO1
CDK4	9.67488e-83	0.325533	0.214	0.052	1.583e-78	7	CDK4
TUBA4A	1.24662e-82	0.631872	0.405	0.22	2.03971e-78	7	TUBA4A
PPM1G	1.38132e-82	0.407729	0.327	0.12	2.26011e-78	7	PPM1G
BUB3	1.38792e-82	0.438979	0.464	0.228	2.27091e-78	7	BUB3
NDUFA2.1	2.2778e-82	0.461677	0.461	0.22	3.72693e-78	7	NDUFA2
ACTN4	3.22793e-82	0.681214	0.268	0.111	5.28154e-78	7	ACTN4
GGCT	3.72786e-82	0.32956	0.232	0.06	6.09952e-78	7	GGCT
TIMM10	3.94578e-82	0.346382	0.282	0.086	6.45609e-78	7	TIMM10
TPRKB	4.22217e-82	0.352657	0.278	0.087	6.90831e-78	7	TPRKB
DCTN3	7.77871e-82	0.384022	0.338	0.133	1.27275e-77	7	DCTN3
GDI2	8.70071e-82	0.459373	0.457	0.229	1.42361e-77	7	GDI2
PAFAH1B3	1.72712e-81	0.300705	0.203	0.042	2.82591e-77	7	PAFAH1B3
PSMD9	1.90524e-81	0.36623	0.293	0.1	3.11735e-77	7	PSMD9
UQCC2	2.22537e-81	0.372374	0.293	0.09	3.64115e-77	7	UQCC2
NDUFB1	2.28472e-81	0.499439	0.508	0.261	3.73825e-77	7	NDUFB1
METAP2	2.81742e-81	0.409686	0.317	0.113	4.60986e-77	7	METAP2
HDGF	7.4544e-81	0.326196	0.202	0.046	1.21969e-76	7	HDGF
PPA1	8.31446e-81	0.680665	0.373	0.191	1.36041e-76	7	PPA1
TBCA	1.00219e-80	0.589803	0.548	0.345	1.63978e-76	7	TBCA
PDCD5	4.52285e-80	0.534757	0.318	0.137	7.40028e-76	7	PDCD5
HMGN3.1	4.65093e-80	0.468111	0.451	0.206	7.60985e-76	7	HMGN3
S100A6	4.94338e-80	2.02843	0.753	0.858	8.08837e-76	7	S100A6
NEDD8	5.21569e-80	0.598755	0.593	0.367	8.53391e-76	7	NEDD8
PLIN3	6.43075e-80	0.386205	0.206	0.05	1.0522e-75	7	PLIN3
NANS.1	8.69923e-80	0.289165	0.213	0.051	1.42337e-75	7	NANS
NDUFB4.1	1.17361e-79	0.650425	0.518	0.303	1.92027e-75	7	NDUFB4
CDK2AP2	1.41893e-79	0.389748	0.311	0.108	2.32166e-75	7	CDK2AP2
NCL	1.89514e-79	0.613085	0.471	0.255	3.10082e-75	7	NCL
SEC61G.1	4.32117e-79	0.748906	0.539	0.351	7.0703e-75	7	SEC61G
VDAC2	8.37248e-79	0.626625	0.359	0.191	1.36991e-74	7	VDAC2
NDUFB2	1.17472e-78	0.532614	0.54	0.308	1.92207e-74	7	NDUFB2
RAC1	1.58991e-78	0.62611	0.534	0.315	2.60141e-74	7	RAC1
DAZAP1	1.92455e-78	0.310079	0.241	0.068	3.14895e-74	7	DAZAP1
SRP14	1.96453e-78	0.707223	0.858	0.725	3.21436e-74	7	SRP14
PMVK	1.96711e-78	0.300774	0.26	0.074	3.21859e-74	7	PMVK
UQCRFS1	4.30132e-78	0.41691	0.364	0.151	7.03782e-74	7	UQCRFS1
TKT	1.33583e-77	0.418777	0.302	0.11	2.18569e-73	7	TKT
PPP1CC	2.86464e-77	0.401901	0.4	0.178	4.68712e-73	7	PPP1CC
LSM6	5.9914e-77	0.368755	0.373	0.161	9.80312e-73	7	LSM6
CCT3	6.61065e-77	0.457151	0.338	0.151	1.08163e-72	7	CCT3
NDUFA12	8.01898e-77	0.443237	0.439	0.209	1.31206e-72	7	NDUFA12
SEC61B.1	1.26625e-76	0.657339	0.557	0.333	2.07184e-72	7	SEC61B
XRCC5	1.86585e-76	0.486074	0.408	0.2	3.0529e-72	7	XRCC5
DNAJC8	2.06839e-76	0.396243	0.408	0.179	3.38429e-72	7	DNAJC8
GRHPR	3.1794e-76	0.318045	0.232	0.073	5.20213e-72	7	GRHPR
ANP32A	3.42804e-76	0.361784	0.373	0.147	5.60895e-72	7	ANP32A
UFD1	2.15263e-75	0.344056	0.259	0.085	3.52213e-71	7	UFD1
HAT1	3.30138e-75	0.27704	0.244	0.067	5.40172e-71	7	HAT1
ODC1	4.87821e-75	0.316226	0.256	0.084	7.98173e-71	7	ODC1
GSTO1	5.28906e-75	0.560703	0.375	0.178	8.65396e-71	7	GSTO1
CCT6A	1.60604e-74	0.496901	0.302	0.122	2.62781e-70	7	CCT6A
MRPL22	1.69561e-74	0.36731	0.267	0.095	2.77436e-70	7	MRPL22
GTF2A2	1.74557e-74	0.413836	0.367	0.159	2.8561e-70	7	GTF2A2
STRAP	1.81568e-74	0.385125	0.276	0.119	2.97081e-70	7	STRAP
RAB11A	4.52216e-74	0.559842	0.343	0.165	7.39916e-70	7	RAB11A
VDAC3	5.35061e-74	0.349181	0.296	0.11	8.75466e-70	7	VDAC3
EIF6	5.86302e-74	0.689214	0.285	0.145	9.59307e-70	7	EIF6
CLIC1	6.41132e-74	0.816135	0.694	0.545	1.04902e-69	7	CLIC1
ZDHHC12	7.94787e-74	0.314683	0.248	0.076	1.30043e-69	7	ZDHHC12
EIF3I	8.98664e-74	0.489683	0.391	0.212	1.47039e-69	7	EIF3I
NDUFB6	1.03129e-73	0.394387	0.317	0.129	1.6874e-69	7	NDUFB6
CYSTM1.1	1.10582e-73	0.804911	0.245	0.142	1.80934e-69	7	CYSTM1
NDUFA6	1.28724e-73	0.484383	0.399	0.184	2.10618e-69	7	NDUFA6
MRPL14	3.10419e-73	0.476051	0.251	0.1	5.07907e-69	7	MRPL14
BUD31	3.30123e-73	0.437072	0.35	0.161	5.40147e-69	7	BUD31
MYL12B.1	4.11006e-73	1.03781	0.741	0.603	6.72488e-69	7	MYL12B
DSTN.1	5.14414e-73	0.925314	0.317	0.213	8.41684e-69	7	DSTN
ATP5MC1.1	7.67774e-73	0.441495	0.382	0.179	1.25623e-68	7	ATP5MC1
CSNK2B	8.81382e-73	0.421449	0.429	0.204	1.44212e-68	7	CSNK2B
ATP5F1A	1.48591e-72	0.468074	0.452	0.255	2.43125e-68	7	ATP5F1A
EBP	1.91422e-72	0.310759	0.24	0.074	3.13205e-68	7	EBP
NOP10	4.48906e-72	0.614417	0.488	0.295	7.345e-68	7	NOP10
NDUFA7	5.24758e-72	0.399965	0.329	0.151	8.58609e-68	7	NDUFA7
DCTPP1	6.67585e-72	0.306937	0.219	0.061	1.0923e-67	7	DCTPP1
C1QBP	7.50281e-72	0.482482	0.345	0.188	1.22761e-67	7	C1QBP
CAPZB.1	2.83613e-71	0.52501	0.572	0.361	4.64048e-67	7	CAPZB
RBM3	3.21465e-71	0.707429	0.558	0.36	5.25981e-67	7	RBM3
COPS3	3.60449e-71	0.286499	0.239	0.072	5.89766e-67	7	COPS3
TCP1	4.1831e-71	0.392334	0.276	0.11	6.84439e-67	7	TCP1
NONO	4.58901e-71	0.373606	0.341	0.139	7.50854e-67	7	NONO
COPE.1	5.85622e-71	0.480385	0.531	0.304	9.58195e-67	7	COPE
CAPZA1	7.02735e-71	0.415283	0.433	0.21	1.14982e-66	7	CAPZA1
THOC7	7.68875e-71	0.377966	0.321	0.131	1.25803e-66	7	THOC7
SSNA1	7.70417e-71	0.399078	0.32	0.141	1.26056e-66	7	SSNA1
HIGD1A	9.10903e-71	0.421308	0.272	0.1	1.49042e-66	7	HIGD1A
HSD17B10	1.10926e-70	0.351722	0.321	0.121	1.81497e-66	7	HSD17B10
GTF3C6	1.45488e-70	0.391491	0.338	0.137	2.38048e-66	7	GTF3C6
PRDX5.1	2.32571e-70	0.804365	0.486	0.305	3.80532e-66	7	PRDX5
PSMB9.1	4.40333e-70	0.455406	0.599	0.383	7.20472e-66	7	PSMB9
PLP2	5.7497e-70	0.570485	0.39	0.282	9.40766e-66	7	PLP2
TAGLN2	8.13179e-70	0.921912	0.472	0.327	1.33052e-65	7	TAGLN2
ATP5ME.1	1.07172e-69	0.628268	0.531	0.334	1.75355e-65	7	ATP5ME
LAMTOR5	1.18423e-69	0.535748	0.475	0.274	1.93764e-65	7	LAMTOR5
CD59.1	2.96087e-69	0.9038	0.308	0.199	4.84457e-65	7	CD59
PSMC5	3.58555e-69	0.419408	0.338	0.153	5.86668e-65	7	PSMC5
HNRNPA0	3.96194e-69	0.45344	0.482	0.281	6.48253e-65	7	HNRNPA0
PSMB5	4.76315e-69	0.477111	0.24	0.097	7.79346e-65	7	PSMB5
PSMD2	9.11393e-69	0.481639	0.229	0.085	1.49122e-64	7	PSMD2
PTGES3	1.04238e-68	0.507044	0.518	0.316	1.70554e-64	7	PTGES3
MRPL12	1.14682e-68	0.322616	0.231	0.071	1.87642e-64	7	MRPL12
MRPL47	1.54441e-68	0.324272	0.258	0.092	2.52696e-64	7	MRPL47
NAA20	1.56717e-68	0.41831	0.232	0.094	2.5642e-64	7	NAA20
PRMT1	2.12737e-68	0.447252	0.267	0.125	3.4808e-64	7	PRMT1
LCP1.1	2.28682e-68	0.43039	0.482	0.27	3.74169e-64	7	LCP1
ZNF706.1	2.33908e-68	0.51965	0.407	0.236	3.8272e-64	7	ZNF706
SMARCB1	2.54465e-68	0.32027	0.281	0.095	4.16356e-64	7	SMARCB1
ADRM1	3.00904e-68	0.426521	0.301	0.134	4.92339e-64	7	ADRM1
PSMA1	4.20117e-68	0.476369	0.448	0.255	6.87396e-64	7	PSMA1
TRAPPC1	4.36708e-68	0.472228	0.492	0.284	7.14541e-64	7	TRAPPC1
NUDT5	5.86371e-68	0.315431	0.279	0.097	9.59419e-64	7	NUDT5
KHDRBS1	9.45898e-68	0.365273	0.377	0.17	1.54768e-63	7	KHDRBS1
NDUFS8	9.56853e-68	0.406042	0.381	0.178	1.5656e-63	7	NDUFS8
ILK	1.06339e-67	0.343283	0.231	0.074	1.73991e-63	7	ILK
SUMO3	1.34992e-67	0.352707	0.307	0.121	2.20874e-63	7	SUMO3
OLA1	1.75449e-67	0.32965	0.241	0.089	2.8707e-63	7	OLA1
BOLA3	1.84585e-67	0.315356	0.243	0.075	3.02018e-63	7	BOLA3
MDH2	2.04919e-67	0.450861	0.354	0.194	3.35289e-63	7	MDH2
VAMP8	4.24155e-67	0.651669	0.51	0.359	6.94002e-63	7	VAMP8
MOB1A	4.34784e-67	0.327292	0.359	0.148	7.11394e-63	7	MOB1A
RNPS1	5.95967e-67	0.36922	0.353	0.16	9.75121e-63	7	RNPS1
MTHFD2	6.00635e-67	0.308066	0.232	0.068	9.8276e-63	7	MTHFD2
PHB	1.01366e-66	0.413628	0.286	0.139	1.65855e-62	7	PHB
NDUFC2.1	1.13588e-66	0.542804	0.452	0.244	1.85853e-62	7	NDUFC2
CHMP4B	1.14529e-66	0.542974	0.219	0.083	1.87392e-62	7	CHMP4B
ATOX1.1	1.235e-66	0.450846	0.293	0.121	2.02071e-62	7	ATOX1
TMEM167A	3.69042e-66	0.340326	0.303	0.121	6.03826e-62	7	TMEM167A
RBMX	1.22779e-65	0.392315	0.458	0.235	2.00891e-61	7	RBMX
NHP2	1.68199e-65	0.463082	0.328	0.159	2.75207e-61	7	NHP2
MRPS6	2.04388e-65	0.317902	0.354	0.145	3.34419e-61	7	MRPS6
LSM2	2.09543e-65	0.353699	0.348	0.153	3.42855e-61	7	LSM2
NDUFB11.1	5.92096e-65	0.479791	0.521	0.321	9.68788e-61	7	NDUFB11
STIP1	2.11902e-64	0.288094	0.207	0.066	3.46713e-60	7	STIP1
EIF4G2	2.50519e-64	0.561822	0.394	0.244	4.09899e-60	7	EIF4G2
POLR2J	4.52384e-64	0.39495	0.353	0.166	7.40191e-60	7	POLR2J
SDHB	6.1698e-64	0.317497	0.261	0.096	1.0095e-59	7	SDHB
NDUFA11.1	9.0016e-64	0.469122	0.528	0.309	1.47284e-59	7	NDUFA11
BZW1	9.11963e-64	0.479356	0.34	0.163	1.49215e-59	7	BZW1
PSMA6	9.59048e-64	0.278276	0.325	0.135	1.56919e-59	7	PSMA6
NDUFA1.1	1.63598e-63	0.519871	0.61	0.399	2.6768e-59	7	NDUFA1
TXNL4A	1.6744e-63	0.336316	0.214	0.074	2.73966e-59	7	TXNL4A
SUPT16H	1.73001e-63	0.281952	0.211	0.062	2.83065e-59	7	SUPT16H
ANAPC15	2.17201e-63	0.257155	0.224	0.067	3.55385e-59	7	ANAPC15
MRPS15	2.18933e-63	0.340018	0.26	0.098	3.58218e-59	7	MRPS15
SNRNP40	3.51516e-63	0.261163	0.241	0.078	5.7515e-59	7	SNRNP40
ARPC5L	3.74704e-63	0.393712	0.367	0.178	6.13091e-59	7	ARPC5L
SAP18	3.74728e-63	0.51579	0.571	0.384	6.1313e-59	7	SAP18
VBP1	4.6814e-63	0.282483	0.285	0.103	7.65971e-59	7	VBP1
TIMM13	4.75567e-63	0.475769	0.256	0.12	7.78123e-59	7	TIMM13
AK2	8.07385e-63	0.320932	0.242	0.084	1.32104e-58	7	AK2
PMF1	8.93297e-63	0.312605	0.278	0.108	1.46161e-58	7	PMF1
PSMD4	1.56092e-62	0.371871	0.326	0.158	2.55398e-58	7	PSMD4
EXOSC8	1.63735e-62	0.272689	0.221	0.067	2.67903e-58	7	EXOSC8
UBE2D2	1.99713e-62	0.430895	0.507	0.298	3.26771e-58	7	UBE2D2
DDT	3.52284e-62	0.417808	0.321	0.148	5.76407e-58	7	DDT
THRAP3	4.25468e-62	0.3638	0.323	0.151	6.96151e-58	7	THRAP3
RBBP4	6.09538e-62	0.315797	0.306	0.12	9.97327e-58	7	RBBP4
POLR2K	7.25945e-62	0.376966	0.415	0.204	1.18779e-57	7	POLR2K
MAPRE1	1.20326e-61	0.293343	0.276	0.106	1.96877e-57	7	MAPRE1
TUBA1A	1.20764e-61	1.02672	0.228	0.104	1.97594e-57	7	TUBA1A
RFC1	1.24988e-61	0.280259	0.238	0.077	2.04505e-57	7	RFC1
RNASEH2C	1.48722e-61	0.302396	0.323	0.128	2.43338e-57	7	RNASEH2C
LYPLA1	1.53826e-61	0.301484	0.247	0.088	2.51691e-57	7	LYPLA1
PSIP1	1.57081e-61	0.352567	0.364	0.172	2.57015e-57	7	PSIP1
CCDC124	1.59225e-61	0.404515	0.206	0.081	2.60524e-57	7	CCDC124
TMEM14A	1.93533e-61	0.31837	0.218	0.078	3.16658e-57	7	TMEM14A
PDAP1	4.77558e-61	0.389184	0.281	0.127	7.8138e-57	7	PDAP1
WDR83OS	5.8849e-61	0.363057	0.303	0.189	9.62887e-57	7	WDR83OS
STOML2	6.27593e-61	0.313991	0.249	0.089	1.02687e-56	7	STOML2
ARPC4	7.1295e-61	0.387372	0.408	0.215	1.16653e-56	7	ARPC4
PPP2CA	8.67071e-61	0.323965	0.304	0.126	1.4187e-56	7	PPP2CA
GABARAP.1	1.7116e-60	0.440755	0.47	0.359	2.80052e-56	7	GABARAP
EWSR1	2.4306e-60	0.336803	0.321	0.142	3.97695e-56	7	EWSR1
PTBP1	2.64016e-60	0.293145	0.275	0.099	4.31983e-56	7	PTBP1
SRSF10	3.23512e-60	0.374434	0.392	0.189	5.29331e-56	7	SRSF10
RBM17	1.15513e-59	0.311443	0.297	0.118	1.89002e-55	7	RBM17
PSMD7	1.52498e-59	0.353285	0.294	0.122	2.49517e-55	7	PSMD7
BCAS4	1.58204e-59	0.291449	0.224	0.079	2.58853e-55	7	BCAS4
IMP4	1.83575e-59	0.28994	0.202	0.069	3.00366e-55	7	IMP4
PSMD3	2.10337e-59	0.308095	0.204	0.066	3.44154e-55	7	PSMD3
PIN1	2.68528e-59	0.322272	0.307	0.137	4.39366e-55	7	PIN1
MT1E	4.25455e-59	0.561493	0.268	0.164	6.96129e-55	7	MT1E
RTN4	5.603e-59	0.592672	0.291	0.185	9.16763e-55	7	RTN4
SELENOH	6.41008e-59	0.482889	0.496	0.29	1.04882e-54	7	SELENOH
TOMM5	7.67036e-59	0.333924	0.345	0.18	1.25502e-54	7	TOMM5
DCXR	9.8857e-59	0.297109	0.298	0.113	1.6175e-54	7	DCXR
PSMD11	1.06477e-58	0.300889	0.238	0.085	1.74218e-54	7	PSMD11
ITGB1BP1	1.57349e-58	0.2999	0.275	0.104	2.57454e-54	7	ITGB1BP1
ARHGDIA	2.54228e-58	0.494544	0.385	0.224	4.15968e-54	7	ARHGDIA
COX5B.1	2.60302e-58	0.511344	0.638	0.474	4.25907e-54	7	COX5B
NDUFB7.1	5.1805e-58	0.470098	0.397	0.236	8.47633e-54	7	NDUFB7
PDIA6.1	6.69608e-58	0.428579	0.374	0.193	1.09561e-53	7	PDIA6
POLR2G	7.00993e-58	0.337487	0.373	0.177	1.14696e-53	7	POLR2G
ETFA	7.37324e-58	0.291796	0.251	0.098	1.20641e-53	7	ETFA
CDC123	8.97365e-58	0.2859	0.241	0.089	1.46827e-53	7	CDC123
BTG3	9.45032e-58	0.266731	0.24	0.078	1.54626e-53	7	BTG3
MRPL18	1.02363e-57	0.325482	0.255	0.111	1.67486e-53	7	MRPL18
SYNCRIP	2.17558e-57	0.324182	0.247	0.095	3.55969e-53	7	SYNCRIP
PSMD6	3.10725e-57	0.286269	0.215	0.081	5.08408e-53	7	PSMD6
MORF4L2.1	5.11619e-57	0.371185	0.235	0.117	8.37111e-53	7	MORF4L2
TMEM14B	5.70628e-57	0.405995	0.374	0.197	9.33661e-53	7	TMEM14B
FAM3C	5.89864e-57	0.433367	0.238	0.104	9.65135e-53	7	FAM3C
P4HB.1	6.06076e-57	0.568855	0.303	0.191	9.91662e-53	7	P4HB
EIF4E2	1.09861e-56	0.332868	0.222	0.085	1.79755e-52	7	EIF4E2
GHITM	1.11017e-56	0.406483	0.39	0.22	1.81646e-52	7	GHITM
NDUFS5	1.13164e-56	0.642058	0.605	0.453	1.85159e-52	7	NDUFS5
ALDOA	1.43131e-56	0.430537	0.682	0.494	2.34191e-52	7	ALDOA
CCT7	1.62336e-56	0.335753	0.29	0.131	2.65614e-52	7	CCT7
MRPS16	1.79651e-56	0.285045	0.244	0.089	2.93945e-52	7	MRPS16
ETFB	2.65411e-56	0.322317	0.338	0.147	4.34266e-52	7	ETFB
NOL7	2.78595e-56	0.379519	0.303	0.149	4.55837e-52	7	NOL7
ACP1	3.58909e-56	0.375761	0.331	0.159	5.87246e-52	7	ACP1
ATP5PO	3.84229e-56	0.480745	0.566	0.363	6.28675e-52	7	ATP5PO
PSMG2	3.84453e-56	0.32024	0.319	0.143	6.29042e-52	7	PSMG2
MMADHC	4.93252e-56	0.311057	0.262	0.114	8.07059e-52	7	MMADHC
AHSA1	7.07707e-56	0.274196	0.251	0.091	1.15795e-51	7	AHSA1
ZCRB1	7.75015e-56	0.31434	0.286	0.116	1.26808e-51	7	ZCRB1
HINT1	9.37155e-56	0.634278	0.785	0.606	1.53337e-51	7	HINT1
VCP	9.56587e-56	0.363725	0.253	0.125	1.56517e-51	7	VCP
DCK	1.20533e-55	0.309627	0.332	0.157	1.97216e-51	7	DCK
LSM7	1.21745e-55	0.451134	0.479	0.285	1.99199e-51	7	LSM7
PSMB8	2.0553e-55	0.383023	0.483	0.28	3.36288e-51	7	PSMB8
COPS9	3.04313e-55	0.427523	0.435	0.272	4.97917e-51	7	COPS9
CD48.1	4.38198e-55	-0.413745	0.186	0.393	7.1698e-51	7	CD48
NDUFB10.1	5.85436e-55	0.441444	0.409	0.248	9.57891e-51	7	NDUFB10
MRPS12	1.42129e-54	0.306277	0.241	0.096	2.32551e-50	7	MRPS12
ZBTB8OS	1.5498e-54	0.273332	0.265	0.098	2.53578e-50	7	ZBTB8OS
CDC42	1.63686e-54	0.537818	0.506	0.353	2.67822e-50	7	CDC42
EIF2S1	1.9208e-54	0.258984	0.207	0.071	3.14281e-50	7	EIF2S1
MIS18BP1	2.17876e-54	0.264478	0.248	0.088	3.56489e-50	7	MIS18BP1
NDUFB9	2.29591e-54	0.553733	0.388	0.257	3.75657e-50	7	NDUFB9
UBE2K	2.36664e-54	0.280502	0.229	0.086	3.8723e-50	7	UBE2K
KPNB1	3.30202e-54	0.345702	0.303	0.133	5.40277e-50	7	KPNB1
EIF4H	3.80542e-54	0.336151	0.289	0.136	6.22644e-50	7	EIF4H
POLR2H	4.1303e-54	0.276618	0.202	0.067	6.758e-50	7	POLR2H
TIMM17A	4.42439e-54	0.285405	0.223	0.082	7.23918e-50	7	TIMM17A
UBE2D3	6.64618e-54	0.483725	0.56	0.387	1.08745e-49	7	UBE2D3
TUFM	7.34907e-54	0.386144	0.362	0.187	1.20245e-49	7	TUFM
IMPDH2	8.72041e-54	0.355283	0.229	0.091	1.42683e-49	7	IMPDH2
NDUFV1	9.653e-54	0.284727	0.249	0.097	1.57942e-49	7	NDUFV1
AP2M1	9.65306e-54	0.382387	0.354	0.19	1.57943e-49	7	AP2M1
FIBP	1.78688e-53	0.271388	0.248	0.089	2.9237e-49	7	FIBP
DNAJA1	1.91002e-53	0.43131	0.297	0.145	3.12517e-49	7	DNAJA1
TAF9	2.52895e-53	0.271193	0.248	0.096	4.13788e-49	7	TAF9
PPP2R1A	2.70719e-53	0.347822	0.249	0.117	4.42951e-49	7	PPP2R1A
COX20	3.43598e-53	0.337997	0.251	0.105	5.62195e-49	7	COX20
TMA7	3.47011e-53	0.510029	0.873	0.766	5.6778e-49	7	TMA7
PCBP1	4.32199e-53	0.403042	0.484	0.288	7.07164e-49	7	PCBP1
CHMP2A	8.76153e-53	0.468116	0.338	0.201	1.43356e-48	7	CHMP2A
DECR1	1.59135e-52	0.289033	0.291	0.119	2.60377e-48	7	DECR1
UQCRC1	2.08338e-52	0.295136	0.25	0.096	3.40883e-48	7	UQCRC1
PTMS	2.53429e-52	0.344275	0.224	0.093	4.14661e-48	7	PTMS
PCMT1	2.78873e-52	0.307181	0.284	0.13	4.56292e-48	7	PCMT1
SNU13.1	2.97828e-52	0.469131	0.475	0.321	4.87306e-48	7	SNU13
SRI	3.3808e-52	0.459299	0.379	0.253	5.53166e-48	7	SRI
MRPS18C	3.9979e-52	0.335769	0.255	0.101	6.54136e-48	7	MRPS18C
EIF4E	4.07603e-52	0.293015	0.28	0.125	6.6692e-48	7	EIF4E
DCTN2	4.87877e-52	0.310914	0.226	0.091	7.98264e-48	7	DCTN2
FDFT1	7.60524e-52	0.301425	0.239	0.094	1.24437e-47	7	FDFT1
ITGAE	8.79953e-52	0.269402	0.274	0.11	1.43978e-47	7	ITGAE
BSG.1	1.16919e-51	0.525733	0.355	0.23	1.91303e-47	7	BSG
SNRPB2	1.34149e-51	0.39179	0.429	0.243	2.19494e-47	7	SNRPB2
POLR2E	1.49593e-51	0.324144	0.27	0.131	2.44765e-47	7	POLR2E
PSMC4	1.50643e-51	0.303843	0.233	0.097	2.46483e-47	7	PSMC4
TOP1	1.77013e-51	0.301993	0.265	0.109	2.89629e-47	7	TOP1
MRPS36	1.93891e-51	0.305451	0.283	0.12	3.17245e-47	7	MRPS36
SRA1	2.34351e-51	0.279844	0.202	0.07	3.83445e-47	7	SRA1
EIF3A	2.42309e-51	0.357196	0.306	0.145	3.96466e-47	7	EIF3A
LBR	3.61392e-51	0.259201	0.237	0.09	5.91309e-47	7	LBR
GNB2	3.78792e-51	0.35745	0.268	0.14	6.19779e-47	7	GNB2
TPD52.1	4.76387e-51	0.317483	0.284	0.129	7.79464e-47	7	TPD52
SNF8	5.24669e-51	0.27979	0.227	0.084	8.58463e-47	7	SNF8
MCTS1	6.50126e-51	0.28753	0.297	0.128	1.06374e-46	7	MCTS1
MRPS34	7.1453e-51	0.327782	0.293	0.149	1.16911e-46	7	MRPS34
MRPL4	8.47311e-51	0.271544	0.205	0.073	1.38637e-46	7	MRPL4
COA3	1.11242e-50	0.28995	0.241	0.097	1.82015e-46	7	COA3
YWHAZ	1.5737e-50	0.543977	0.448	0.296	2.57488e-46	7	YWHAZ
POLR2I	1.72365e-50	0.392899	0.305	0.147	2.82023e-46	7	POLR2I
PFDN2	1.73041e-50	0.405665	0.341	0.193	2.83129e-46	7	PFDN2
EMC6	2.05207e-50	0.302612	0.227	0.1	3.35759e-46	7	EMC6
NOP56	2.65603e-50	0.308863	0.249	0.108	4.3458e-46	7	NOP56
PHB2	2.77656e-50	0.321375	0.264	0.118	4.543e-46	7	PHB2
SF3B2	3.29644e-50	0.33001	0.308	0.152	5.39364e-46	7	SF3B2
CD37.1	4.11587e-50	-0.540241	0.329	0.529	6.73439e-46	7	CD37
EEF1E1	4.15951e-50	0.250051	0.211	0.074	6.80579e-46	7	EEF1E1
MORF4L1	4.54541e-50	0.495935	0.499	0.344	7.43719e-46	7	MORF4L1
SARAF.1	7.19304e-50	-0.425924	0.359	0.575	1.17693e-45	7	SARAF
ABRACL	1.04125e-49	0.405016	0.445	0.274	1.7037e-45	7	ABRACL
LSM8	1.12861e-49	0.35194	0.451	0.253	1.84664e-45	7	LSM8
SERPINB1	1.49316e-49	0.598498	0.252	0.151	2.44311e-45	7	SERPINB1
MRPL11	1.713e-49	0.264351	0.252	0.098	2.80281e-45	7	MRPL11
CKLF	2.15492e-49	0.462282	0.469	0.286	3.52589e-45	7	CKLF
TMEM258.1	3.55996e-49	0.484491	0.571	0.389	5.82481e-45	7	TMEM258
CNIH4	4.61027e-49	0.28748	0.2	0.079	7.54332e-45	7	CNIH4
SRRM1	5.99617e-49	0.359422	0.426	0.234	9.81094e-45	7	SRRM1
GNAI2	8.51276e-49	0.31013	0.271	0.117	1.39286e-44	7	GNAI2
ANXA11	8.85716e-49	0.430045	0.288	0.18	1.44921e-44	7	ANXA11
ATG3	1.09822e-48	0.266124	0.235	0.088	1.79691e-44	7	ATG3
TCL1A	1.46315e-48	0.650797	0.208	0.085	2.39401e-44	7	TCL1A
C2CD3.1	1.78373e-48	-0.482964	0.509	0.685	2.91854e-44	7	C2CD3
SLC25A39	2.58542e-48	0.323934	0.208	0.089	4.23026e-44	7	SLC25A39
HP1BP3	3.02864e-48	0.307018	0.314	0.145	4.95546e-44	7	HP1BP3
TOMM22	3.53003e-48	0.315624	0.321	0.155	5.77584e-44	7	TOMM22
SNRPD2	4.01269e-48	0.46031	0.729	0.558	6.56557e-44	7	SNRPD2
NAA50	4.25936e-48	0.252669	0.231	0.092	6.96916e-44	7	NAA50
LAMTOR1	4.82793e-48	0.390541	0.3	0.186	7.89946e-44	7	LAMTOR1
TMEM14C	6.35552e-48	0.345352	0.289	0.145	1.03989e-43	7	TMEM14C
NDUFB8	6.46441e-48	0.389452	0.457	0.278	1.05771e-43	7	NDUFB8
PSMD13	7.81301e-48	0.293793	0.25	0.128	1.27836e-43	7	PSMD13
PSMC2	9.24943e-48	0.268278	0.224	0.088	1.51339e-43	7	PSMC2
NAP1L1.1	1.17013e-47	0.465807	0.666	0.513	1.91456e-43	7	NAP1L1
HSPA8	1.37767e-47	0.57651	0.581	0.446	2.25415e-43	7	HSPA8
FUS	1.6097e-47	0.372167	0.335	0.17	2.63378e-43	7	FUS
MRPL20	1.61864e-47	0.408262	0.373	0.212	2.64842e-43	7	MRPL20
MYL12A.1	2.11173e-47	0.792922	0.836	0.731	3.45522e-43	7	MYL12A
MRPL28	2.67238e-47	0.258068	0.212	0.084	4.37256e-43	7	MRPL28
MCRIP1	7.27477e-47	0.291254	0.225	0.101	1.1903e-42	7	MCRIP1
ATP5PD	1.08546e-46	0.405474	0.394	0.237	1.77603e-42	7	ATP5PD
DBNL	1.16403e-46	0.28756	0.312	0.146	1.90458e-42	7	DBNL
DYNLRB1	1.54126e-46	0.416375	0.363	0.237	2.52181e-42	7	DYNLRB1
PPP1R7	1.66223e-46	0.255892	0.277	0.117	2.71974e-42	7	PPP1R7
PFDN4	3.03078e-46	0.302816	0.256	0.113	4.95897e-42	7	PFDN4
RAB2A	3.79944e-46	0.376554	0.293	0.165	6.21664e-42	7	RAB2A
CYB5A	6.45219e-46	0.357239	0.22	0.092	1.05571e-41	7	CYB5A
SQOR	6.7199e-46	0.272379	0.201	0.08	1.09951e-41	7	SQOR
ENSA	7.02655e-46	0.31276	0.391	0.211	1.14968e-41	7	ENSA
CCT4	7.11037e-46	0.303132	0.28	0.142	1.1634e-41	7	CCT4
CHST12.1	7.15908e-46	-0.519388	0.496	0.682	1.17137e-41	7	CHST12
POLD4	7.24489e-46	0.33244	0.329	0.215	1.18541e-41	7	POLD4
SELENOT	1.33875e-45	0.343999	0.417	0.243	2.19047e-41	7	SELENOT
RAD23A	1.57621e-45	0.353715	0.315	0.168	2.579e-41	7	RAD23A
ATP6V0B.1	1.6517e-45	0.441685	0.31	0.189	2.70252e-41	7	ATP6V0B
CWC15	1.67491e-45	0.292177	0.296	0.139	2.74049e-41	7	CWC15
TBCB	1.74938e-45	0.320394	0.324	0.167	2.86233e-41	7	TBCB
NDUFS3	1.74952e-45	0.260272	0.262	0.11	2.86257e-41	7	NDUFS3
CSTB.1	2.00238e-45	0.566629	0.466	0.336	3.27629e-41	7	CSTB
ARPP19	2.13056e-45	0.275977	0.276	0.121	3.48603e-41	7	ARPP19
MRPS7	2.16851e-45	0.272653	0.235	0.095	3.54811e-41	7	MRPS7
PTP4A2	3.09812e-45	0.325571	0.323	0.161	5.06915e-41	7	PTP4A2
CAMTA1	1.21966e-44	0.304327	0.272	0.122	1.99562e-40	7	CAMTA1
CNN2	1.66443e-44	0.318872	0.296	0.153	2.72335e-40	7	CNN2
HNRNPU	2.11063e-44	0.3687	0.431	0.258	3.45341e-40	7	HNRNPU
STMP1	2.43727e-44	0.303585	0.302	0.151	3.98787e-40	7	STMP1
PIK3IP1.1	2.85761e-44	-0.358161	0.165	0.34	4.67562e-40	7	PIK3IP1
EIF3J	3.48413e-44	0.315379	0.226	0.102	5.70073e-40	7	EIF3J
NDUFC1	4.79055e-44	0.381415	0.314	0.184	7.8383e-40	7	NDUFC1
ARL6IP4	5.53047e-44	0.432426	0.479	0.319	9.04895e-40	7	ARL6IP4
KIF5B	1.14074e-43	0.318689	0.286	0.143	1.86648e-39	7	KIF5B
EIF5	1.14986e-43	0.40467	0.306	0.181	1.8814e-39	7	EIF5
LRRFIP1	1.23006e-43	0.414948	0.361	0.228	2.01263e-39	7	LRRFIP1
PUF60	3.72623e-43	0.268553	0.258	0.126	6.09686e-39	7	PUF60
HSPA9	7.21422e-43	0.314874	0.233	0.11	1.18039e-38	7	HSPA9
CALM1	7.34187e-43	0.547447	0.66	0.514	1.20128e-38	7	CALM1
BAX	7.64774e-43	0.328474	0.407	0.223	1.25132e-38	7	BAX
ANAPC5	7.91634e-43	0.252589	0.244	0.102	1.29527e-38	7	ANAPC5
MRPL57	9.46472e-43	0.340296	0.347	0.197	1.54862e-38	7	MRPL57
SNX3	1.13891e-42	0.396267	0.475	0.335	1.86349e-38	7	SNX3
ATP1B3	1.16871e-42	0.287151	0.257	0.117	1.91224e-38	7	ATP1B3
DPY30	1.33817e-42	0.284888	0.319	0.159	2.18951e-38	7	DPY30
MRPL21	1.55409e-42	0.263869	0.22	0.089	2.5428e-38	7	MRPL21
MAP1LC3B	1.71037e-42	0.354989	0.32	0.204	2.79851e-38	7	MAP1LC3B
NDUFAF3	2.36581e-42	0.324369	0.343	0.184	3.87094e-38	7	NDUFAF3
RAB1A.1	3.80444e-42	0.312168	0.237	0.13	6.22483e-38	7	RAB1A
PGLS	4.10462e-42	0.296415	0.224	0.112	6.71597e-38	7	PGLS
LAMTOR2	4.80176e-42	0.326867	0.299	0.144	7.85664e-38	7	LAMTOR2
DNPH1	6.5789e-42	0.322463	0.27	0.125	1.07644e-37	7	DNPH1
GUK1.1	6.68406e-42	0.579417	0.521	0.385	1.09365e-37	7	GUK1
PSMB4	7.01534e-42	0.291182	0.222	0.105	1.14785e-37	7	PSMB4
RNF181	8.56688e-42	0.37805	0.304	0.187	1.40171e-37	7	RNF181
EMC4	1.97004e-41	0.293189	0.235	0.134	3.22337e-37	7	EMC4
ARF1	1.97074e-41	0.442668	0.439	0.312	3.22453e-37	7	ARF1
MRPS21	2.51132e-41	0.390537	0.42	0.277	4.10902e-37	7	MRPS21
MRPL41	2.9211e-41	0.34934	0.328	0.18	4.77951e-37	7	MRPL41
PCBP2	3.76292e-41	0.35825	0.496	0.315	6.1569e-37	7	PCBP2
CYB5R3	5.77918e-41	0.271364	0.217	0.09	9.45589e-37	7	CYB5R3
ATP5F1D	7.81261e-41	0.473517	0.509	0.371	1.2783e-36	7	ATP5F1D
GNB1	8.56497e-41	0.270524	0.215	0.088	1.4014e-36	7	GNB1
VAPA	1.43987e-40	0.346976	0.334	0.208	2.35591e-36	7	VAPA
CALR.1	1.52198e-40	0.507234	0.389	0.279	2.49026e-36	7	CALR
ECHS1	3.08901e-40	0.277886	0.222	0.102	5.05424e-36	7	ECHS1
RER1	3.11487e-40	0.324995	0.271	0.15	5.09656e-36	7	RER1
SRSF7	3.13562e-40	0.381202	0.533	0.359	5.13051e-36	7	SRSF7
GPX4	8.96117e-40	0.506952	0.44	0.327	1.46623e-35	7	GPX4
NAA10	1.50764e-39	0.277412	0.229	0.115	2.4668e-35	7	NAA10
ARF5	1.62254e-39	0.283307	0.406	0.227	2.6548e-35	7	ARF5
PRPF40A	2.28995e-39	0.275102	0.274	0.133	3.74681e-35	7	PRPF40A
PSMC6	2.57191e-39	0.25421	0.226	0.105	4.20816e-35	7	PSMC6
EIF5B	2.80913e-39	0.378091	0.314	0.203	4.5963e-35	7	EIF5B
RAB7A	5.96526e-39	0.346914	0.315	0.2	9.76037e-35	7	RAB7A
MLF2	7.13778e-39	0.271991	0.219	0.099	1.16788e-34	7	MLF2
CCL5.1	9.31524e-39	-0.490627	0.49	0.665	1.52416e-34	7	CCL5
SF3B5	1.2749e-38	0.346414	0.398	0.254	2.086e-34	7	SF3B5
HNRNPDL	1.69949e-38	0.420976	0.601	0.456	2.78071e-34	7	HNRNPDL
TMEM160	1.74234e-38	0.279198	0.308	0.161	2.85082e-34	7	TMEM160
NOP53.1	2.51401e-38	-0.412483	0.443	0.601	4.11343e-34	7	NOP53
HLA-E.1	2.85409e-38	-0.298996	0.609	0.759	4.66986e-34	7	HLA-E
COPS6	3.4671e-38	0.274731	0.302	0.153	5.67287e-34	7	COPS6
GPR183	3.57108e-38	-0.300953	0.079	0.226	5.843e-34	7	GPR183
RAP1B	3.70623e-38	0.318917	0.467	0.297	6.06413e-34	7	RAP1B
NAP1L4	5.01999e-38	0.263586	0.312	0.156	8.2137e-34	7	NAP1L4
NABP1.1	5.53567e-38	-0.523624	0.487	0.641	9.05746e-34	7	NABP1
SMIM14	7.95936e-38	0.446824	0.283	0.158	1.30231e-33	7	SMIM14
PET100	1.06615e-37	0.357857	0.399	0.241	1.74444e-33	7	PET100
PDLIM1	1.14458e-37	0.354504	0.215	0.114	1.87277e-33	7	PDLIM1
RAC2.1	1.87397e-37	0.345107	0.563	0.442	3.06619e-33	7	RAC2
ATP6V1E1	2.85602e-37	0.267855	0.243	0.138	4.67302e-33	7	ATP6V1E1
ZNHIT1	6.71522e-37	0.329296	0.309	0.187	1.09874e-32	7	ZNHIT1
CDC37	7.07471e-37	0.367281	0.318	0.206	1.15756e-32	7	CDC37
SEC11A	7.21948e-37	0.323702	0.37	0.226	1.18125e-32	7	SEC11A
C11orf58	8.94831e-37	0.340199	0.409	0.29	1.46412e-32	7	C11orf58
NDUFS2	1.17063e-36	0.25977	0.206	0.102	1.91538e-32	7	NDUFS2
IFI27L2	1.43894e-36	0.266977	0.367	0.199	2.35439e-32	7	IFI27L2
PLEKHJ1	2.08902e-36	0.262263	0.238	0.122	3.41805e-32	7	PLEKHJ1
KDELR2.1	2.97571e-36	0.319982	0.255	0.15	4.86885e-32	7	KDELR2
CD69.1	3.00911e-36	-0.409125	0.2	0.374	4.9235e-32	7	CD69
C17orf49	3.24312e-36	0.264327	0.279	0.134	5.3064e-32	7	C17orf49
COPZ1	4.58385e-36	0.258719	0.26	0.132	7.5001e-32	7	COPZ1
TRIR	7.55391e-36	0.3898	0.549	0.41	1.23597e-31	7	TRIR
NDUFS7	8.02059e-36	0.281332	0.338	0.185	1.31233e-31	7	NDUFS7
IER3IP1	1.0549e-35	0.251223	0.266	0.131	1.72602e-31	7	IER3IP1
TRAPPC2L	1.38479e-35	0.263788	0.252	0.117	2.2658e-31	7	TRAPPC2L
LDHB.1	1.62424e-35	0.370489	0.59	0.423	2.65758e-31	7	LDHB
POLR2F	3.00256e-35	0.29443	0.265	0.145	4.91279e-31	7	POLR2F
NDUFS4	3.94244e-35	0.272693	0.226	0.117	6.45061e-31	7	NDUFS4
ATP6V1F	6.01444e-35	0.354994	0.388	0.261	9.84083e-31	7	ATP6V1F
PHPT1.1	1.10151e-34	0.337602	0.347	0.196	1.80229e-30	7	PHPT1
ESD	1.65463e-34	0.271619	0.276	0.15	2.7073e-30	7	ESD
TF.1	1.68138e-34	-0.375935	0.329	0.496	2.75108e-30	7	TF
C4orf48	1.92736e-34	0.394195	0.262	0.155	3.15354e-30	7	C4orf48
SDHC	3.38836e-34	0.267915	0.276	0.164	5.54403e-30	7	SDHC
SSB	7.90224e-34	0.316038	0.319	0.195	1.29297e-29	7	SSB
IFITM2	8.66278e-34	-0.2733	0.485	0.668	1.4174e-29	7	IFITM2
KLRB1.1	1.16248e-33	-0.648422	0.133	0.271	1.90204e-29	7	KLRB1
UCP2.1	1.58675e-33	0.339072	0.415	0.274	2.59625e-29	7	UCP2
SDF2L1.1	1.72294e-33	0.264514	0.25	0.118	2.81908e-29	7	SDF2L1
PDCD6	2.54752e-33	0.253698	0.25	0.142	4.16826e-29	7	PDCD6
TRMT112.1	2.83357e-33	0.346844	0.566	0.413	4.63629e-29	7	TRMT112
ATF4.1	4.75593e-33	0.362614	0.284	0.168	7.78165e-29	7	ATF4
TXNL1	4.99243e-33	0.260387	0.243	0.128	8.16861e-29	7	TXNL1
SH3GLB1	5.00275e-33	0.256166	0.234	0.119	8.1855e-29	7	SH3GLB1
CBWD1	1.7024e-32	0.250327	0.277	0.144	2.78546e-28	7	CBWD1
MIEN1	2.95493e-32	0.267326	0.259	0.138	4.83486e-28	7	MIEN1
SYPL1	3.81078e-32	0.272136	0.294	0.165	6.2352e-28	7	SYPL1
TRA2B	4.1389e-32	0.267274	0.337	0.185	6.77207e-28	7	TRA2B
CAPZA2	6.8217e-32	0.266222	0.274	0.159	1.11617e-27	7	CAPZA2
DDX46	8.1717e-32	0.272374	0.316	0.177	1.33705e-27	7	DDX46
VKORC1.1	1.09793e-31	0.253112	0.219	0.105	1.79644e-27	7	VKORC1
ANXA7	1.13718e-31	0.259949	0.28	0.157	1.86065e-27	7	ANXA7
ZNF385D.1	1.18529e-31	-0.311374	0.171	0.323	1.93938e-27	7	ZNF385D
COX7A2L	1.84722e-31	0.292475	0.339	0.236	3.02242e-27	7	COX7A2L
CHMP5	2.52651e-31	0.252116	0.259	0.134	4.13388e-27	7	CHMP5
NMNAT3	2.74877e-31	-0.391089	0.307	0.47	4.49753e-27	7	NMNAT3
CD47	3.65939e-31	0.464441	0.313	0.207	5.98749e-27	7	CD47
AP3S1	6.16151e-31	0.255332	0.307	0.17	1.00815e-26	7	AP3S1
POLR1D	6.69289e-31	0.268567	0.313	0.198	1.09509e-26	7	POLR1D
SFT2D1	9.21016e-31	0.261189	0.279	0.162	1.50697e-26	7	SFT2D1
PPP1CB	9.92169e-31	0.36823	0.268	0.168	1.62339e-26	7	PPP1CB
ARF6	1.31137e-30	0.273518	0.39	0.242	2.14567e-26	7	ARF6
TMCO1	1.40702e-30	0.274018	0.288	0.185	2.30216e-26	7	TMCO1
DRAP1	1.8054e-30	0.354602	0.376	0.255	2.954e-26	7	DRAP1
INS.1	1.92198e-30	1.12851	0.417	0.588	3.14474e-26	7	INS
COX4I1	2.06423e-30	0.543761	0.839	0.727	3.37749e-26	7	COX4I1
EIF3M	2.66978e-30	0.294751	0.379	0.242	4.36829e-26	7	EIF3M
TMEM256	1.29611e-29	0.261876	0.316	0.181	2.1207e-25	7	TMEM256
OSTC.1	3.63357e-29	0.270787	0.31	0.2	5.94525e-25	7	OSTC
GZMK.1	8.23725e-29	-0.519401	0.099	0.219	1.34778e-24	7	GZMK
L2HGDH	1.10865e-28	-0.322438	0.275	0.413	1.81397e-24	7	L2HGDH
SRGN	2.07258e-28	-0.383894	0.518	0.675	3.39115e-24	7	SRGN
DGUOK	2.22316e-28	0.252577	0.334	0.195	3.63753e-24	7	DGUOK
ACTR2	2.81693e-28	0.255987	0.355	0.214	4.60907e-24	7	ACTR2
PCNP	8.78608e-28	0.250162	0.361	0.22	1.43758e-23	7	PCNP
ST13	8.89932e-28	0.302506	0.4	0.262	1.45611e-23	7	ST13
SCP2	9.58909e-28	0.25393	0.354	0.222	1.56897e-23	7	SCP2
PSME1	1.40497e-27	0.3816	0.604	0.491	2.29881e-23	7	PSME1
RAB3B.1	1.81688e-27	-0.318133	0.564	0.707	2.97279e-23	7	RAB3B
CD52.1	2.64813e-27	-0.275814	0.644	0.778	4.33287e-23	7	CD52
KRT10.1	4.72337e-27	0.287158	0.367	0.242	7.72837e-23	7	KRT10
GIMAP7.1	5.86528e-27	-0.298019	0.151	0.284	9.59678e-23	7	GIMAP7
NDUFAF8	1.04494e-26	0.250275	0.246	0.138	1.70972e-22	7	NDUFAF8
MRPL33	1.81313e-26	0.282352	0.306	0.202	2.96665e-22	7	MRPL33
C19orf53	2.09346e-26	0.336609	0.493	0.373	3.42533e-22	7	C19orf53
SPCS2.1	4.23941e-26	0.316433	0.454	0.318	6.93652e-22	7	SPCS2
JTB.1	6.65593e-26	0.295683	0.391	0.279	1.08904e-21	7	JTB
GNAS.1	3.07539e-25	0.404365	0.416	0.3	5.03196e-21	7	GNAS
GABARAPL2	4.06398e-25	0.290241	0.377	0.268	6.64948e-21	7	GABARAPL2
HNRNPH1	8.29624e-25	0.273249	0.352	0.218	1.35743e-20	7	HNRNPH1
C4orf3	2.66505e-24	0.284121	0.498	0.379	4.36056e-20	7	C4orf3
MICOS10	6.45569e-24	0.259009	0.438	0.305	1.05628e-19	7	MICOS10
EID1	4.01023e-23	0.295077	0.433	0.318	6.56154e-19	7	EID1
HCST.1	1.13614e-22	-0.364911	0.363	0.473	1.85895e-18	7	HCST
MTDH.1	1.75017e-22	0.276927	0.346	0.238	2.86363e-18	7	MTDH
UBXN4.1	2.38361e-22	0.25662	0.364	0.237	3.90006e-18	7	UBXN4
RBM39	1.71161e-20	0.25715	0.398	0.274	2.80054e-16	7	RBM39
EIF3K	3.13566e-20	0.298139	0.576	0.457	5.13056e-16	7	EIF3K
CST7.1	4.92591e-20	-0.30769	0.171	0.275	8.05978e-16	7	CST7
ATP5MC2	6.79785e-19	0.284369	0.703	0.593	1.11226e-14	7	ATP5MC2
PIGN	9.39085e-18	-0.279331	0.254	0.361	1.53653e-13	7	PIGN
IL7R.2	0	0.996307	0.695	0.291	0	0_0	IL7R
TSC22D3.1	0	0.757819	0.839	0.642	0	0_0	TSC22D3
ZFP36L2.1	0	0.756254	0.837	0.626	0	0_0	ZFP36L2
MS4A1.1	0	-0.836464	0.039	0.267	0	0_0	MS4A1
CD79A.1	0	-0.901987	0.026	0.285	0	0_0	CD79A
HLA-DRA	0	-1.87365	0.33	0.587	0	0_0	HLA-DRA
CD74.1	0	-1.88115	0.696	0.84	0	0_0	CD74
LYAR	3.15936354240629e-317	0.46932	0.36	0.129	5.16935062808517e-313	0_0	LYAR
CD79B	2.76829e-302	-0.578409	0.042	0.254	4.52948e-298	0_0	CD79B
HLA-DPA1.1	2.88919e-284	-0.875438	0.266	0.489	4.7273e-280	0_0	HLA-DPA1
SRGN.1	5.2185e-251	0.571509	0.844	0.643	8.53851e-247	0_0	SRGN
HLA-DPB1.1	2.35483e-248	-0.845443	0.295	0.5	3.85297e-244	0_0	HLA-DPB1
CCL5.2	7.25702e-247	0.536669	0.841	0.632	1.18739e-242	0_0	CCL5
ANXA1	4.75042e-236	0.624685	0.506	0.283	7.77263e-232	0_0	ANXA1
GPR171.1	3.4386e-230	0.443368	0.411	0.189	5.62624e-226	0_0	GPR171
HLA-DRB1.1	3.57292e-227	-0.715649	0.171	0.39	5.84601e-223	0_0	HLA-DRB1
SARAF.2	1.32702e-226	0.495113	0.721	0.544	2.17127e-222	0_0	SARAF
LEPROTL1.1	3.21466e-217	0.415222	0.48	0.255	5.25983e-213	0_0	LEPROTL1
HLA-DQB1	3.84354e-208	-0.497145	0.067	0.244	6.28881e-204	0_0	HLA-DQB1
KLRB1.2	1.5591e-193	0.667127	0.455	0.237	2.551e-189	0_0	KLRB1
CXCR4.2	5.06942e-187	0.485956	0.896	0.775	8.29459e-183	0_0	CXCR4
HLA-DMA	2.17004e-186	-0.395849	0.078	0.25	3.55062e-182	0_0	HLA-DMA
CD2.1	5.9369e-148	0.309227	0.64	0.43	9.71396e-144	0_0	CD2
GZMK.2	2.22726e-143	0.435166	0.371	0.191	3.64424e-139	0_0	GZMK
RGS1	1.45194e-134	0.629831	0.534	0.361	2.37566e-130	0_0	RGS1
CD37.2	3.60266e-129	-0.486667	0.416	0.538	5.89467e-125	0_0	CD37
CD69.2	2.04234e-123	0.447274	0.519	0.345	3.34168e-119	0_0	CD69
DUSP2	2.18581e-119	0.382409	0.326	0.173	3.57642e-115	0_0	DUSP2
LTB.1	1.66635e-116	-0.587527	0.338	0.489	2.72648e-112	0_0	LTB
CD3E.1	4.64837e-115	0.27814	0.496	0.316	7.60566e-111	0_0	CD3E
TNFAIP3	4.14508e-111	0.276098	0.245	0.119	6.78219e-107	0_0	TNFAIP3
ZFP36	3.04414e-108	0.468107	0.493	0.361	4.98082e-104	0_0	ZFP36
PIK3IP1.2	2.27507e-84	0.264832	0.457	0.316	3.72248e-80	0_0	PIK3IP1
CCL4.1	1.49271e-78	0.427797	0.481	0.333	2.44237e-74	0_0	CCL4
ARPC3.2	5.54571e-78	-0.324082	0.483	0.607	9.07388e-74	0_0	ARPC3
ID2.1	1.29553e-77	0.335012	0.445	0.303	2.11974e-73	0_0	ID2
ARPC1B.2	2.81193e-58	-0.261522	0.307	0.417	4.60088e-54	0_0	ARPC1B
GNLY	0	1.42471	0.293	0.102	0	1	GNLY
CCL5.3	0	1.18726	0.887	0.588	0	1	CCL5
NKG7.1	0	1.14818	0.645	0.221	0	1	NKG7
GZMA.1	0	1.11043	0.636	0.207	0	1	GZMA
HCST.2	0	1.08148	0.818	0.361	0	1	HCST
CCL4.2	0	1.07181	0.658	0.257	0	1	CCL4
GZMB	0	0.988287	0.405	0.105	0	1	GZMB
GZMH	0	0.914164	0.458	0.107	0	1	GZMH
S100A4.1	0	0.793728	0.859	0.594	0	1	S100A4
CD3D.1	0	0.753934	0.753	0.413	0	1	CD3D
CCL4L2	0	0.720886	0.337	0.134	0	1	CCL4L2
IL32.1	0	0.669955	0.897	0.541	0	1	IL32
CD2.2	0	0.668768	0.72	0.375	0	1	CD2
SH3BGRL3.1	0	0.666496	0.889	0.721	0	1	SH3BGRL3
ID2.2	0	0.5993	0.563	0.246	0	1	ID2
CTSW	0	0.596717	0.392	0.12	0	1	CTSW
KLRD1	0	0.584779	0.36	0.099	0	1	KLRD1
CD7.1	0	0.579528	0.557	0.273	0	1	CD7
HOPX	0	0.560278	0.387	0.107	0	1	HOPX
CD8A.1	0	0.559985	0.428	0.128	0	1	CD8A
PRF1	0	0.525516	0.349	0.106	0	1	PRF1
ALOX5AP.1	0	0.518132	0.526	0.279	0	1	ALOX5AP
CST7.2	0	0.495225	0.489	0.204	0	1	CST7
KLRC1	0	0.486452	0.226	0.056	0	1	KLRC1
CKLF.1	0	0.475074	0.474	0.236	0	1	CKLF
CD8B	0	0.457691	0.355	0.109	0	1	CD8B
CD3E.2	0	0.396109	0.532	0.28	0	1	CD3E
XCL2	0	0.339968	0.235	0.068	0	1	XCL2
SELL	0	-0.373213	0.049	0.222	0	1	SELL
SMIM14.1	0	-0.456495	0.04	0.2	0	1	SMIM14
VPREB3	0	-0.525698	0.011	0.203	0	1	VPREB3
CD79B.1	0	-0.615079	0.059	0.278	0	1	CD79B
EEF1B2	0	-0.652164	0.628	0.746	0	1	EEF1B2
HLA-DPB1.2	0	-0.735516	0.384	0.5	0	1	HLA-DPB1
HLA-DPA1.2	0	-0.743243	0.359	0.491	0	1	HLA-DPA1
MS4A1.2	0	-0.94303	0.029	0.302	0	1	MS4A1
CD79A.2	0	-1.00052	0.023	0.321	0	1	CD79A
HLA-DRA.1	0	-1.83435	0.389	0.605	0	1	HLA-DRA
CD74.2	0	-1.84956	0.725	0.85	0	1	CD74
CD37.3	4.94065645841247e-324	-0.562793	0.44	0.547	8.08390209725448e-320	1	CD37
PFN1.2	1.43773102939803e-321	0.429899	0.909	0.787	2.35241551030105e-317	1	PFN1
HLA-DQB1.1	5.03798739064319e-320	-0.511856	0.091	0.261	8.24315496857039e-316	1	HLA-DQB1
EEF2	6.02735384644029e-319	-0.561531	0.522	0.679	9.8619563635456e-315	1	EEF2
SRGN.2	9.73694029931443e-314	0.30759	0.837	0.618	0	1	SRGN
LTB.2	0	-0.541207	0.297	0.523	1.01614e-304	1	LTB
APOBEC3G	8.48423e-303	0.325194	0.32	0.131	1.38819e-298	1	APOBEC3G
CXCR6	1.75624e-296	0.307049	0.26	0.089	2.87356e-292	1	CXCR6
BIRC3	2.22993e-279	-0.460815	0.131	0.314	3.64861e-275	1	BIRC3
PABPC1.1	9.3646e-276	-0.499603	0.519	0.662	1.53224e-271	1	PABPC1
CLEC2B	2.32839e-266	0.329919	0.38	0.184	3.80972e-262	1	CLEC2B
GZMM	6.02305e-263	0.256259	0.285	0.114	9.85491e-259	1	GZMM
PLAAT4.1	5.38469e-256	0.351935	0.507	0.296	8.81043e-252	1	PLAAT4
CLIC3	9.7168e-254	0.273341	0.21	0.067	1.58986e-249	1	CLIC3
HLA-DRB1.2	4.33434e-245	-0.620547	0.259	0.392	7.09185e-241	1	HLA-DRB1
CD3G.1	1.1332e-244	0.293485	0.366	0.179	1.85415e-240	1	CD3G
ANXA1.1	1.49776e-237	0.277974	0.465	0.264	2.45064e-233	1	ANXA1
CRIP1.1	1.71457e-231	0.393109	0.743	0.563	2.80537e-227	1	CRIP1
NOP53.2	9.54592e-231	-0.447063	0.497	0.626	1.5619e-226	1	NOP53
HLA-DMA.1	8.60009e-225	-0.368176	0.119	0.261	1.40715e-220	1	HLA-DMA
CD99.1	1.21689e-218	0.322737	0.541	0.344	1.99108e-214	1	CD99
HLA-DQA1	1.95631e-211	-0.355022	0.073	0.201	3.20091e-207	1	HLA-DQA1
KLRB1.3	3.43115e-211	0.500719	0.405	0.223	5.61405e-207	1	KLRB1
LCK.1	3.19671e-203	0.263053	0.368	0.196	5.23045e-199	1	LCK
IFITM2.1	2.09539e-201	0.424031	0.758	0.632	3.42847e-197	1	IFITM2
EIF3E.1	4.07004e-200	-0.391711	0.457	0.578	6.6594e-196	1	EIF3E
EVL.1	2.86212e-194	0.316606	0.602	0.42	4.683e-190	1	EVL
LGALS1.1	1.77546e-189	0.436183	0.582	0.416	2.90502e-185	1	LGALS1
SOCS1	4.81107e-183	0.255279	0.278	0.134	7.87187e-179	1	SOCS1
MYL12A.2	2.84409e-182	0.313532	0.825	0.707	4.65351e-178	1	MYL12A
CD69.3	1.38521e-179	0.358804	0.505	0.326	2.26647e-175	1	CD69
CD52.2	4.93346e-176	0.384301	0.855	0.748	8.07213e-172	1	CD52
NAP1L1.2	1.73954e-170	-0.359227	0.418	0.549	2.84624e-166	1	NAP1L1
GZMK.3	9.19328e-131	0.343935	0.317	0.184	1.5042e-126	1	GZMK
CALM1.1	8.26624e-125	0.254833	0.63	0.485	1.35252e-120	1	CALM1
EIF3L.1	8.08057e-123	-0.289764	0.264	0.375	1.32214e-118	1	EIF3L
IFITM1.1	1.97019e-118	0.31404	0.538	0.401	3.22362e-114	1	IFITM1
REL	1.09407e-90	-0.262052	0.292	0.396	1.79011e-86	1	REL
SAT1.1	5.13324e-83	-0.55585	0.401	0.507	8.39902e-79	1	SAT1
RGS1.1	3.7822e-61	0.254692	0.464	0.359	6.18844e-57	1	RGS1
NMNAT3.1	0	0.817516	0.621	0.45	0	3	NMNAT3
PIGN.1	2.48367e-296	0.63689	0.494	0.345	4.06378e-292	3	PIGN
ARHGDIB.1	1.63895e-273	-0.604106	0.431	0.756	2.68166e-269	3	ARHGDIB
HLA-C	2.11225e-245	-0.559343	0.804	0.931	3.45606e-241	3	HLA-C
LDHB.2	4.28518e-244	-0.530922	0.151	0.455	7.01141e-240	3	LDHB
HSPA8.1	2.46297e-232	-0.459654	0.178	0.476	4.02991e-228	3	HSPA8
CORO1A.2	3.7732e-232	-0.541782	0.305	0.621	6.17371e-228	3	CORO1A
EIF3E.2	1.60682e-221	-0.462099	0.271	0.575	2.62908e-217	3	EIF3E
CORO1B.1	1.97306e-211	-0.486678	0.394	0.685	3.22832e-207	3	CORO1B
CCNI.1	3.55132e-209	-0.338064	0.218	0.492	5.81068e-205	3	CCNI
EEF1B2.1	3.20769e-207	-0.661917	0.475	0.741	5.24842e-203	3	EEF1B2
LAPTM5.1	1.26432e-203	-0.509247	0.294	0.589	2.06868e-199	3	LAPTM5
EIF3K.1	3.56524e-201	-0.342816	0.213	0.485	5.83344e-197	3	EIF3K
COMMD6.1	1.91227e-199	-0.402632	0.364	0.653	3.12886e-195	3	COMMD6
SSR2	1.05735e-191	-0.297157	0.2	0.456	1.73003e-187	3	SSR2
REL.1	2.58269e-191	0.478646	0.466	0.363	4.2258e-187	3	REL
HINT1.1	6.82459e-188	-0.311764	0.36	0.636	1.11664e-183	3	HINT1
HCST.3	9.62425e-188	-0.645449	0.219	0.493	1.57472e-183	3	HCST
EEF1D	1.79182e-185	-0.503848	0.666	0.858	2.93178e-181	3	EEF1D
TOMM7.1	2.07265e-184	-0.480324	0.472	0.739	3.39126e-180	3	TOMM7
EIF3F.1	1.47567e-183	-0.340542	0.192	0.446	2.4145e-179	3	EIF3F
ARL6IP5.1	7.94725e-183	-0.25811	0.193	0.427	1.30033e-178	3	ARL6IP5
SLC25A6	4.98104e-181	-0.365966	0.367	0.642	8.14999e-177	3	SLC25A6
RAC2.2	1.47933e-179	-0.353255	0.21	0.468	2.42048e-175	3	RAC2
CD3E.3	3.97558e-179	-0.417079	0.118	0.361	6.50484e-175	3	CD3E
FSIP2	3.21743e-178	0.396752	0.278	0.178	5.26437e-174	3	FSIP2
PSMB9.2	7.76596e-178	-0.299234	0.174	0.411	1.27067e-173	3	PSMB9
ARPC2.2	9.01483e-178	-0.387672	0.295	0.569	1.47501e-173	3	ARPC2
PFN1.3	3.71069e-176	-0.434298	0.63	0.834	6.07142e-172	3	PFN1
PSME1.1	5.73368e-175	-0.289846	0.261	0.517	9.38145e-171	3	PSME1
CD3D.2	2.2169e-172	-0.655209	0.251	0.517	3.6273e-168	3	CD3D
SARAF.3	1.74018e-169	-0.387625	0.325	0.59	2.84728e-165	3	SARAF
MYL12A.3	1.36561e-168	-0.261713	0.503	0.757	2.23441e-164	3	MYL12A
CYTIP.1	6.52158e-168	-0.31125	0.184	0.42	1.06706e-163	3	CYTIP
GMFG.1	3.39795e-167	-0.326886	0.266	0.518	5.55972e-163	3	GMFG
LSP1.1	1.95445e-165	-0.339865	0.176	0.417	3.19787e-161	3	LSP1
CD53.1	1.9355e-163	-0.331137	0.259	0.51	3.16687e-159	3	CD53
CD48.2	4.25902e-162	-0.338548	0.17	0.407	6.96861e-158	3	CD48
RAN.1	2.65654e-161	-0.283677	0.196	0.431	4.34662e-157	3	RAN
GPSM3.1	1.62017e-160	-0.271564	0.139	0.353	2.65093e-156	3	GPSM3
EIF3L.2	3.67637e-160	-0.346969	0.14	0.368	6.01528e-156	3	EIF3L
YBX1.1	4.98801e-155	-0.253471	0.382	0.629	8.16139e-151	3	YBX1
CYBA.1	3.1153e-154	-0.353848	0.531	0.77	5.09725e-150	3	CYBA
CXCR4.3	1.89333e-148	-0.595016	0.602	0.809	3.09787e-144	3	CXCR4
PABPC1.2	1.04843e-141	-0.38157	0.405	0.649	1.71544e-137	3	PABPC1
IL32.2	1.17373e-141	-0.339628	0.423	0.645	1.92046e-137	3	IL32
RNASEK	3.11691e-141	-0.261273	0.209	0.424	5.09989e-137	3	RNASEK
ARPC1B.3	3.89854e-141	-0.260868	0.205	0.421	6.37879e-137	3	ARPC1B
ALOX5AP.2	1.17451e-140	-0.338166	0.143	0.356	1.92174e-136	3	ALOX5AP
LCK.2	2.33528e-138	-0.276349	0.071	0.253	3.82099e-134	3	LCK
NPM1.2	7.53744e-138	-0.379234	0.508	0.739	1.23328e-133	3	NPM1
UCP2.2	1.00319e-136	-0.314833	0.101	0.296	1.64142e-132	3	UCP2
PLAAT4.2	1.47539e-136	-0.334113	0.152	0.365	2.41404e-132	3	PLAAT4
EEF2.1	2.01935e-136	-0.362597	0.423	0.662	3.30406e-132	3	EEF2
OAZ1.1	4.73594e-135	-0.311839	0.569	0.786	7.74894e-131	3	OAZ1
TSC22D3.2	6.8277e-133	-0.385252	0.456	0.688	1.11715e-128	3	TSC22D3
RAB3B.2	1.48639e-132	0.525805	0.801	0.693	2.43203e-128	3	RAB3B
EEF1G	7.32642e-131	-0.619782	0.472	0.648	1.19875e-126	3	EEF1G
COTL1.2	3.00473e-126	-0.341928	0.177	0.387	4.91634e-122	3	COTL1
HLA-E.2	4.31438e-125	-0.30344	0.559	0.772	7.05919e-121	3	HLA-E
PTPRCAP.1	3.85093e-123	-0.334768	0.311	0.53	6.30089e-119	3	PTPRCAP
CD27.1	2.85962e-119	-0.299093	0.079	0.253	4.67891e-115	3	CD27
HNRNPA1.2	4.15006e-119	-0.425916	0.7	0.838	6.79034e-115	3	HNRNPA1
CD37.4	2.6101e-117	-0.320607	0.325	0.541	4.27064e-113	3	CD37
SRGN.3	2.08005e-107	-0.404431	0.481	0.688	3.40338e-103	3	SRGN
CST7.3	7.89369e-107	-0.351006	0.112	0.287	1.29157e-102	3	CST7
CD7.2	2.89465e-106	-0.397061	0.166	0.358	4.73623e-102	3	CD7
ITM2A.1	4.63523e-103	-0.269357	0.105	0.271	7.58416e-99	3	ITM2A
CD2.3	1.97291e-100	-0.340345	0.274	0.475	3.22807e-96	3	CD2
NOP53.3	1.15386e-99	-0.25359	0.415	0.613	1.88794e-95	3	NOP53
HMGB2.2	1.58887e-96	-0.326725	0.221	0.406	2.59971e-92	3	HMGB2
HMGN2.1	5.5154e-94	-0.273995	0.255	0.437	9.0243e-90	3	HMGN2
SSR4.1	2.09081e-92	-0.46802	0.311	0.505	3.42099e-88	3	SSR4
NKG7.2	1.63761e-91	-0.696908	0.163	0.337	2.67946e-87	3	NKG7
GSTP1.2	2.2019e-90	0.304372	0.297	0.407	3.60276e-86	3	GSTP1
BTF3.1	4.54431e-87	-0.282891	0.619	0.786	7.4354e-83	3	BTF3
S100A4.2	7.36871e-84	-0.547219	0.505	0.671	1.20567e-79	3	S100A4
HLA-DPA1.3	3.53332e-83	-0.556573	0.296	0.475	5.78122e-79	3	HLA-DPA1
HLA-DPB1.3	6.91322e-81	-0.554048	0.309	0.488	1.13114e-76	3	HLA-DPB1
CD52.3	8.28044e-81	-0.27581	0.622	0.788	1.35485e-76	3	CD52
GZMA.2	3.25304e-80	-0.532913	0.162	0.323	5.32262e-76	3	GZMA
ZFP36L2.2	1.56301e-77	-0.295731	0.492	0.67	2.5574e-73	3	ZFP36L2
IFITM3.1	1.96376e-76	0.52341	0.527	0.387	3.2131e-72	3	IFITM3
KLRB1.4	4.42394e-76	-0.610723	0.133	0.279	7.23846e-72	3	KLRB1
IFITM1.2	3.97331e-55	-0.360523	0.307	0.445	6.50114e-51	3	IFITM1
HLA-DRB1.3	4.14404e-54	-0.354476	0.231	0.373	6.78047e-50	3	HLA-DRB1
IGFBP7.1	2.05253e-48	0.378227	0.578	0.467	3.35835e-44	3	IGFBP7
CCL4.3	8.6447e-45	-0.423934	0.235	0.364	1.41445e-40	3	CCL4
CRIP1.2	5.48234e-44	-0.383474	0.494	0.616	8.9702e-40	3	CRIP1
IL7R.3	1.62574e-43	-0.296226	0.23	0.355	2.66003e-39	3	IL7R
CD79B.2	6.16845e-42	-0.252918	0.129	0.235	1.00928e-37	3	CD79B
CMC1	0	2.04189	0.988	0.109	0	4	CMC1
NKG7.3	0	1.46572	0.822	0.282	0	4	NKG7
GZMK.4	0	1.45831	0.667	0.179	0	4	GZMK
CST7.4	0	0.992673	0.714	0.236	0	4	CST7
CCL5.4	0	0.908931	0.937	0.637	0	4	CCL5
CCL4.4	0	0.857489	0.751	0.321	0	4	CCL4
GZMA.3	0	0.646534	0.7	0.278	0	4	GZMA
DUSP2.1	4.04931e-299	0.738928	0.503	0.168	6.62548e-295	4	DUSP2
LTB.3	1.20595e-252	-1.09868	0.181	0.492	1.97317e-248	4	LTB
CD79A.3	2.31044e-241	-0.867905	0.023	0.268	3.78034e-237	4	CD79A
EOMES	1.80251e-188	0.282294	0.204	0.036	2.94927e-184	4	EOMES
KLRD1.1	5.38443e-176	0.667545	0.372	0.144	8.81e-172	4	KLRD1
MS4A1.3	1.02477e-172	-0.767018	0.049	0.252	1.67672e-168	4	MS4A1
HLA-DRA.2	5.87834e-169	-1.51703	0.433	0.563	9.61814e-165	4	HLA-DRA
KLRG1	6.12032e-168	0.326173	0.248	0.063	1.00141e-163	4	KLRG1
CD79B.3	4.65902e-157	-0.545666	0.047	0.24	7.62308e-153	4	CD79B
CCL4L2.1	4.37573e-149	0.753233	0.398	0.165	7.15957e-145	4	CCL4L2
CD52.4	3.38502e-143	-0.627311	0.62	0.785	5.53857e-139	4	CD52
HCST.4	4.26633e-143	0.407881	0.715	0.45	6.98058e-139	4	HCST
GZMM.1	8.79355e-133	0.340358	0.341	0.14	1.4388e-128	4	GZMM
CTSW.1	2.24099e-126	0.413838	0.383	0.169	3.66671e-122	4	CTSW
LYAR.1	3.12699e-118	0.321852	0.342	0.145	5.11638e-114	4	LYAR
PRF1.1	2.46003e-117	0.417707	0.344	0.149	4.0251e-113	4	PRF1
GZMH.1	2.88757e-107	0.516343	0.37	0.176	4.72464e-103	4	GZMH
SH2D1A	2.44251e-106	0.26687	0.263	0.1	3.99644e-102	4	SH2D1A
GNLY.1	5.34819e-104	0.910964	0.298	0.135	8.75072e-100	4	GNLY
PYHIN1	5.88863e-96	0.262051	0.275	0.114	9.63498e-92	4	PYHIN1
GIMAP7.2	1.38669e-95	0.283145	0.469	0.264	2.26891e-91	4	GIMAP7
TYROBP	1.40192e-89	0.463123	0.261	0.131	2.29382e-85	4	TYROBP
BIRC3.1	3.57695e-83	-0.403372	0.122	0.282	5.85261e-79	4	BIRC3
PLAAT4.3	7.57192e-83	0.343146	0.519	0.332	1.23892e-78	4	PLAAT4
SRGN.4	6.03516e-82	0.286758	0.83	0.657	9.87472e-78	4	SRGN
CLDND1	1.0529e-80	0.250043	0.228	0.1	1.72276e-76	4	CLDND1
XCL2.1	6.63885e-75	0.306501	0.232	0.098	1.08625e-70	4	XCL2
NPM1.3	2.46966e-72	-0.453805	0.613	0.727	4.04086e-68	4	NPM1
PABPC1.3	4.45778e-72	-0.433344	0.522	0.636	7.29382e-68	4	PABPC1
LAPTM5.2	1.33643e-70	-0.405958	0.453	0.572	2.18667e-66	4	LAPTM5
NAP1L1.3	1.20008e-60	-0.358399	0.387	0.528	1.96358e-56	4	NAP1L1
EIF3E.3	6.2636e-59	-0.362923	0.434	0.558	1.02485e-54	4	EIF3E
HLA-DQB1.2	4.57128e-58	-0.368339	0.123	0.229	7.47953e-54	4	HLA-DQB1
ITGB2	8.98487e-56	0.253347	0.367	0.227	1.4701e-51	4	ITGB2
GZMB.1	6.80802e-54	0.323188	0.3	0.167	1.11393e-49	4	GZMB
HLA-DMA.2	4.84872e-52	-0.287936	0.131	0.235	7.93347e-48	4	HLA-DMA
HMGN1.2	2.05595e-49	-0.339264	0.334	0.452	3.36395e-45	4	HMGN1
HSP90AB1.1	6.65843e-47	-0.38538	0.303	0.432	1.08945e-42	4	HSP90AB1
SAT1.2	1.4734e-41	-0.674957	0.374	0.491	2.41078e-37	4	SAT1
GPX1.1	5.88693e-41	-0.259696	0.197	0.312	9.63219e-37	4	GPX1
SEC62.1	7.96357e-41	-0.269362	0.25	0.371	1.303e-36	4	SEC62
S100A11	1.35771e-38	-0.630919	0.498	0.602	2.22148e-34	4	S100A11
EIF3H.1	6.34312e-37	-0.255834	0.331	0.435	1.03786e-32	4	EIF3H
SERP1.1	1.8052e-36	-0.251401	0.281	0.391	2.95366e-32	4	SERP1
ZFP36L1	1.96644e-35	-0.286725	0.164	0.268	3.21749e-31	4	ZFP36L1
JUN.1	4.0986e-32	-0.413353	0.218	0.32	6.70613e-28	4	JUN
UQCRH.2	1.46435e-30	-0.257791	0.374	0.476	2.39597e-26	4	UQCRH
TNFRSF4	0	1.47641	0.468	0.047	0	5	TNFRSF4
IL32.3	0	1.45957	0.941	0.605	0	5	IL32
TNFRSF18	0	1.08371	0.49	0.055	0	5	TNFRSF18
TIGIT	0	0.929965	0.552	0.102	0	5	TIGIT
BATF	0	0.86645	0.498	0.092	0	5	BATF
IL2RA	0	0.835162	0.332	0.025	0	5	IL2RA
DUSP4	0	0.698841	0.396	0.057	0	5	DUSP4
ICA1	0	0.607374	0.322	0.033	0	5	ICA1
LAIR2	0	0.599029	0.319	0.037	0	5	LAIR2
CTLA4	0	0.492318	0.272	0.022	0	5	CTLA4
FOXP3	0	0.348221	0.205	0.007	0	5	FOXP3
TBC1D4	1.8834050697114e-316	0.431443	0.284	0.033	3.08162737506179e-312	5	TBC1D4
S100A4.3	1.55899e-266	0.982485	0.865	0.643	2.55082e-262	5	S100A4
SPOCK2.1	5.87361e-239	0.578834	0.508	0.193	9.6104e-235	5	SPOCK2
ICOS	6.22311e-214	0.360016	0.219	0.031	1.01823e-209	5	ICOS
MAGEH1	3.65011e-206	0.392679	0.226	0.04	5.97232e-202	5	MAGEH1
MS4A1.4	1.58308e-195	-0.827815	0.017	0.251	2.59024e-191	5	MS4A1
TNFRSF1B	1.99756e-193	0.422356	0.31	0.089	3.26841e-189	5	TNFRSF1B
PMAIP1	9.62196e-190	0.446903	0.279	0.063	1.57435e-185	5	PMAIP1
CCL5.5	4.113e-186	-1.16911	0.449	0.673	6.7297e-182	5	CCL5
GBP2	1.0752e-185	0.463919	0.344	0.105	1.75923e-181	5	GBP2
PIM2.1	9.62324e-183	0.451797	0.351	0.103	1.57455e-178	5	PIM2
BIRC3.2	2.14811e-177	0.673614	0.533	0.253	3.51474e-173	5	BIRC3
RGS1.2	3.03655e-169	0.750068	0.67	0.365	4.9684e-165	5	RGS1
SLAMF1	8.45332e-169	0.298839	0.219	0.042	1.38313e-164	5	SLAMF1
DNPH1.1	6.33125e-167	0.418648	0.358	0.115	1.03592e-162	5	DNPH1
RBPJ	2.08484e-164	0.515645	0.407	0.159	3.41122e-160	5	RBPJ
CD27.2	3.56869e-161	0.526834	0.472	0.222	5.83908e-157	5	CD27
CD4	9.7362e-160	0.271516	0.21	0.038	1.59304e-155	5	CD4
CREM	8.65393e-157	0.501202	0.373	0.13	1.41596e-152	5	CREM
SRGN.5	5.14787e-149	0.68697	0.843	0.659	8.42295e-145	5	SRGN
CXCR4.4	1.05567e-148	-0.756531	0.654	0.8	1.72728e-144	5	CXCR4
CD7.3	4.90699e-148	0.673049	0.585	0.325	8.02881e-144	5	CD7
EEF1B2.2	6.965e-148	-0.769159	0.545	0.729	1.13961e-143	5	EEF1B2
GATA3	9.82382e-140	0.312127	0.233	0.06	1.60737e-135	5	GATA3
IL2RG	4.69038e-125	0.451547	0.566	0.346	7.67439e-121	5	IL2RG
RGPD1	3.15941e-124	0.332679	0.211	0.063	5.16943e-120	5	RGPD1
GZMA.4	3.58573e-123	-0.680819	0.1	0.323	5.86698e-119	5	GZMA
SIRPG	5.36309e-122	0.257257	0.217	0.055	8.77509e-118	5	SIRPG
SOD1.1	9.25675e-121	0.498765	0.622	0.414	1.51459e-116	5	SOD1
CD2.4	1.17758e-120	0.411775	0.708	0.441	1.92676e-116	5	CD2
GAPDH.1	4.11001e-118	0.538274	0.922	0.814	6.72481e-114	5	GAPDH
CTSC	8.02075e-117	0.443652	0.397	0.193	1.31236e-112	5	CTSC
CD79A.4	1.89665e-115	-0.71949	0.096	0.26	3.1033e-111	5	CD79A
CLEC2D.1	2.65804e-115	0.442666	0.502	0.301	4.34908e-111	5	CLEC2D
PTPRCAP.2	1.07892e-114	-0.359913	0.27	0.527	1.76533e-110	5	PTPRCAP
CD3D.3	2.49709e-114	0.490159	0.733	0.478	4.08573e-110	5	CD3D
GLRX.1	3.38931e-112	0.378832	0.347	0.15	5.54559e-108	5	GLRX
SAT1.3	7.5352e-111	0.510887	0.685	0.469	1.23291e-106	5	SAT1
TXNIP.2	3.9104e-110	-0.634783	0.674	0.796	6.3982e-106	5	TXNIP
NKG7.4	1.32908e-106	-0.848681	0.126	0.335	2.17464e-102	5	NKG7
CCL4.5	1.71561e-102	-0.495286	0.145	0.366	2.80709e-98	5	CCL4
UCP2.3	1.95439e-102	0.433337	0.479	0.266	3.19778e-98	5	UCP2
BTG3.1	4.68064e-102	0.265635	0.232	0.074	7.65847e-98	5	BTG3
PKM.1	1.06213e-87	0.485301	0.47	0.287	1.73785e-83	5	PKM
PBXIP1	1.13517e-86	0.288969	0.309	0.136	1.85736e-82	5	PBXIP1
CD69.4	7.00315e-85	-0.535567	0.186	0.38	1.14586e-80	5	CD69
GZMK.5	7.79976e-84	-0.632821	0.063	0.225	1.2762e-79	5	GZMK
ARID5B	1.30698e-81	0.326704	0.351	0.171	2.13848e-77	5	ARID5B
TNFAIP3.1	6.96594e-80	0.2595	0.292	0.125	1.13977e-75	5	TNFAIP3
ZFP36L2.3	8.99181e-80	-0.518142	0.5	0.664	1.47124e-75	5	ZFP36L2
ANXA1.2	5.59689e-79	-0.448569	0.139	0.323	9.15763e-75	5	ANXA1
CCND2	4.3419e-78	0.254411	0.241	0.094	7.10422e-74	5	CCND2
LTB.4	1.924e-77	0.610522	0.65	0.457	3.14805e-73	5	LTB
TOMM7.2	8.57026e-73	-0.464978	0.608	0.723	1.40227e-68	5	TOMM7
CALM3.1	1.92016e-71	0.293578	0.407	0.223	3.14176e-67	5	CALM3
STK17A.1	2.20892e-68	-0.318899	0.162	0.334	3.61423e-64	5	STK17A
ITM2A.2	2.48246e-67	0.376545	0.406	0.247	4.0618e-63	5	ITM2A
UGP2	9.63685e-66	0.28677	0.345	0.191	1.57678e-61	5	UGP2
SLA.1	8.61053e-65	0.292607	0.379	0.213	1.40886e-60	5	SLA
CD8A.2	6.02295e-63	-0.318222	0.07	0.208	9.85476e-59	5	CD8A
CFLAR.1	5.22976e-58	0.294131	0.389	0.231	8.55694e-54	5	CFLAR
NFKBIA	7.9849e-54	0.381922	0.498	0.335	1.30649e-49	5	NFKBIA
COX17.2	7.99748e-52	0.289324	0.384	0.231	1.30855e-47	5	COX17
NOP53.4	2.47898e-51	-0.382616	0.487	0.603	4.0561e-47	5	NOP53
GPX1.2	2.37045e-50	0.262084	0.456	0.294	3.87853e-46	5	GPX1
ARPC1B.4	7.79016e-50	0.29789	0.553	0.393	1.27463e-45	5	ARPC1B
ENO1.1	3.0785e-48	0.289163	0.545	0.392	5.03704e-44	5	ENO1
PGAM1.1	5.09617e-48	0.26913	0.354	0.214	8.33835e-44	5	PGAM1
TYMP.1	8.33985e-48	0.286949	0.264	0.139	1.36457e-43	5	TYMP
C9orf16	2.42034e-46	0.272675	0.447	0.303	3.96016e-42	5	C9orf16
PARK7.1	4.01125e-43	0.266888	0.522	0.38	6.5632e-39	5	PARK7
CD48.3	1.31127e-41	-0.267344	0.258	0.394	2.1455e-37	5	CD48
IFI6.1	1.52033e-39	0.313395	0.315	0.198	2.48757e-35	5	IFI6
GSTP1.3	6.84672e-36	-0.349213	0.275	0.405	1.12026e-31	5	GSTP1
ISG15.1	1.25624e-33	0.322838	0.366	0.25	2.05546e-29	5	ISG15
HLA-DRA.3	0	2.78699	0.996	0.435	0	2	HLA-DRA
CD74.3	0	2.63624	1	0.772	0	2	CD74
HLA-DPB1.4	0	1.71401	0.905	0.357	0	2	HLA-DPB1
HLA-DPA1.4	0	1.70554	0.911	0.338	0	2	HLA-DPA1
MS4A1.5	0	1.55305	0.822	0.08	0	2	MS4A1
CD79A.5	0	1.53063	0.819	0.098	0	2	CD79A
HLA-DRB1.4	0	1.41021	0.781	0.248	0	2	HLA-DRB1
CD37.5	0	1.27867	0.863	0.43	0	2	CD37
HLA-DQB1.3	0	1.15344	0.636	0.11	0	2	HLA-DQB1
CD79B.4	0	1.11207	0.679	0.105	0	2	CD79B
VPREB3.1	0	1.06688	0.581	0.044	0	2	VPREB3
EEF1B2.3	0	0.895928	0.903	0.669	0	2	EEF1B2
HLA-DQA1.1	0	0.861314	0.496	0.083	0	2	HLA-DQA1
RNASE6	0	0.850384	0.457	0.034	0	2	RNASE6
LAPTM5.3	0	0.841139	0.814	0.496	0	2	LAPTM5
HLA-DMA.3	0	0.827336	0.568	0.136	0	2	HLA-DMA
BANK1	0	0.824641	0.505	0.029	0	2	BANK1
SMIM14.2	0	0.770145	0.461	0.082	0	2	SMIM14
LTB.5	0	0.728767	0.78	0.385	0	2	LTB
TCL1A.1	0	0.71165	0.28	0.038	0	2	TCL1A
EEF2.2	0	0.633422	0.828	0.591	0	2	EEF2
HLA-DMB	0	0.61045	0.43	0.066	0	2	HLA-DMB
CXCR4.5	0	0.600111	0.919	0.757	0	2	CXCR4
MEF2C	0	0.598869	0.386	0.051	0	2	MEF2C
NOP53.5	0	0.597772	0.791	0.543	0	2	NOP53
IRF8	0	0.54625	0.354	0.037	0	2	IRF8
SLC25A6.1	0	0.540092	0.782	0.574	0	2	SLC25A6
LY86	0	0.53448	0.344	0.026	0	2	LY86
CD52.5	0	0.51662	0.92	0.734	0	2	CD52
PFDN5	0	0.509217	0.944	0.843	0	2	PFDN5
CD24	0	0.491969	0.385	0.107	0	2	CD24
ADAM28	0	0.480622	0.322	0.037	0	2	ADAM28
EIF3E.4	0	0.469043	0.728	0.501	0	2	EIF3E
CTSS	0	0.450225	0.446	0.191	0	2	CTSS
FCRLA	0	0.43817	0.292	0.024	0	2	FCRLA
DRAM2	0	0.437054	0.339	0.083	0	2	DRAM2
CD19	0	0.421825	0.285	0.027	0	2	CD19
FCMR	0	0.416435	0.369	0.126	0	2	FCMR
HLA-DOB	0	0.406462	0.289	0.027	0	2	HLA-DOB
SELL.1	0	0.405401	0.379	0.127	0	2	SELL
TNFRSF13C	0	0.404012	0.277	0.023	0	2	TNFRSF13C
CTSH	0	0.372264	0.288	0.09	0	2	CTSH
HVCN1	0	0.356149	0.236	0.026	0	2	HVCN1
BLK	0	0.347977	0.24	0.019	0	2	BLK
SYPL1.1	0	0.342216	0.333	0.125	0	2	SYPL1
ORAI2	0	0.33326	0.249	0.049	0	2	ORAI2
SNX2	0	0.332767	0.288	0.079	0	2	SNX2
GNG7	0	0.30313	0.217	0.028	0	2	GNG7
POU2F2	0	0.301282	0.244	0.056	0	2	POU2F2
STX7	0	0.283771	0.239	0.062	0	2	STX7
IFT57	0	0.280879	0.219	0.055	0	2	IFT57
SYTL3	0	-0.334825	0.018	0.205	0	2	SYTL3
FYN	0	-0.338759	0.036	0.23	0	2	FYN
CD247	0	-0.375891	0.016	0.231	0	2	CD247
LCK.3	0	-0.381174	0.062	0.284	0	2	LCK
PRF1.2	0	-0.436567	0.013	0.204	0	2	PRF1
CD8B.1	0	-0.442894	0.012	0.209	0	2	CD8B
ITM2A.3	0	-0.445014	0.078	0.305	0	2	ITM2A
LEPROTL1.2	0	-0.463457	0.087	0.338	0	2	LEPROTL1
CD3G.2	0	-0.474548	0.014	0.28	0	2	CD3G
GIMAP4.1	0	-0.490804	0.028	0.287	0	2	GIMAP4
PLAAT4.4	0	-0.49776	0.153	0.398	0	2	PLAAT4
CTSW.2	0	-0.511858	0.015	0.23	0	2	CTSW
GPR171.2	0	-0.520557	0.014	0.273	0	2	GPR171
CD8A.3	0	-0.53365	0.013	0.249	0	2	CD8A
KLRD1.2	0	-0.559368	0.011	0.201	0	2	KLRD1
FYB1.1	0	-0.562996	0.038	0.331	0	2	FYB1
ANXA1.3	0	-0.635722	0.114	0.365	0	2	ANXA1
GIMAP7.3	0	-0.653529	0.024	0.348	0	2	GIMAP7
IFITM1.3	0	-0.67103	0.272	0.476	0	2	IFITM1
GZMH.2	0	-0.690626	0.021	0.236	0	2	GZMH
GZMB.2	0	-0.703522	0.032	0.215	0	2	GZMB
ID2.3	0	-0.703965	0.068	0.39	0	2	ID2
CST7.5	0	-0.719814	0.026	0.338	0	2	CST7
CD3E.4	0	-0.768419	0.019	0.426	0	2	CD3E
CD7.4	0	-0.927174	0.032	0.424	0	2	CD7
GZMK.6	0	-0.974885	0.026	0.266	0	2	GZMK
CCL4L2.2	0	-0.986425	0.043	0.22	0	2	CCL4L2
GZMA.5	0	-1.07412	0.031	0.383	0	2	GZMA
HCST.5	0	-1.07439	0.128	0.561	0	2	HCST
IL7R.4	0	-1.09543	0.04	0.426	0	2	IL7R
RGS1.3	0	-1.17841	0.144	0.448	0	2	RGS1
KLRB1.5	0	-1.18096	0.029	0.33	0	2	KLRB1
CD2.5	0	-1.18877	0.035	0.571	0	2	CD2
SRGN.6	0	-1.30572	0.334	0.76	0	2	SRGN
S100A4.4	0	-1.32407	0.39	0.728	0	2	S100A4
NKG7.5	0	-1.33808	0.056	0.393	0	2	NKG7
CCL4.6	0	-1.43649	0.084	0.425	0	2	CCL4
CD3D.4	0	-1.46537	0.052	0.613	0	2	CD3D
JCHAIN.1	0	-1.52043	0.335	0.118	0	2	JCHAIN
CCL5.6	0	-1.6561	0.443	0.717	0	2	CCL5
IL32.4	0	-1.89326	0.151	0.753	0	2	IL32
RNASET2	4.39457409918011e-317	0.384288	0.424	0.2	7.1904021410785e-313	2	RNASET2
PABPC1.4	2.80640309442387e-316	0.450282	0.794	0.584	4.59183674309633e-312	2	PABPC1
OAZ1.2	2.72261566012959e-314	0.440087	0.873	0.739	4.45474374310404e-310	2	OAZ1
CD96.1	1.21493e-301	-0.329054	0.066	0.246	1.98787e-297	2	CD96
DUSP2.2	3.42356e-292	-0.469195	0.058	0.229	5.60163e-288	2	DUSP2
NPM1.4	4.93473e-278	0.432358	0.84	0.686	8.07421e-274	2	NPM1
SH3BGRL3.2	6.18163e-276	-0.608122	0.674	0.784	1.01144e-271	2	SH3BGRL3
PDLIM1.1	1.45294e-273	0.291745	0.248	0.082	2.3773e-269	2	PDLIM1
SYNGR2	6.57408e-272	0.301238	0.307	0.121	1.07565e-267	2	SYNGR2
MARCKSL1.1	7.34328e-270	0.272911	0.295	0.115	1.20151e-265	2	MARCKSL1
FKBP11.1	5.06663e-268	-0.427844	0.057	0.218	8.29002e-264	2	FKBP11
STAG3	9.17956e-257	0.326213	0.306	0.158	1.50196e-252	2	STAG3
SPOCK2.2	1.37148e-256	-0.323985	0.081	0.247	2.24401e-252	2	SPOCK2
RCSD1	3.29981e-256	0.298285	0.308	0.135	5.39915e-252	2	RCSD1
SMARCB1.1	6.94739e-249	0.253837	0.217	0.07	1.13673e-244	2	SMARCB1
SNX3.1	7.53441e-246	0.3594	0.504	0.296	1.23278e-241	2	SNX3
ABRACL.1	1.52579e-241	-0.339271	0.135	0.319	2.4965e-237	2	ABRACL
CYBA.2	5.06343e-240	0.356438	0.864	0.718	8.28478e-236	2	CYBA
SLA.2	5.30159e-238	-0.309475	0.091	0.258	8.67446e-234	2	SLA
SP110	1.79662e-237	0.291454	0.314	0.139	2.93962e-233	2	SP110
CALM1.2	3.21058e-232	-0.458576	0.377	0.558	5.25315e-228	2	CALM1
EIF3L.3	1.82919e-231	0.389098	0.503	0.307	2.99292e-227	2	EIF3L
CKLF.2	3.24502e-230	-0.394425	0.152	0.33	5.30951e-226	2	CKLF
TOMM7.3	3.60569e-229	0.414875	0.824	0.687	5.89964e-225	2	TOMM7
NAP1L1.4	3.13195e-228	0.384828	0.667	0.478	5.12449e-224	2	NAP1L1
CLEC2B.1	4.11344e-226	-0.320444	0.101	0.266	6.73041e-222	2	CLEC2B
CNPY3	8.38792e-225	0.253258	0.263	0.106	1.37243e-220	2	CNPY3
POLD4.1	5.47246e-219	0.295013	0.363	0.181	8.95405e-215	2	POLD4
CMC1.1	6.68768e-212	-0.451355	0.068	0.202	1.09424e-207	2	CMC1
S100A10.1	7.72172e-211	-0.547114	0.423	0.604	1.26343e-206	2	S100A10
TMEM243	1.7598e-205	0.286371	0.358	0.184	2.87939e-201	2	TMEM243
TXNIP.3	1.96585e-205	0.379633	0.887	0.762	3.21652e-201	2	TXNIP
LIMD2.1	1.98396e-196	0.306797	0.505	0.312	3.24615e-192	2	LIMD2
S100A6.1	6.06763e-196	-0.965133	0.771	0.877	9.92785e-192	2	S100A6
EIF2S3	4.26193e-195	0.285228	0.363	0.192	6.97337e-191	2	EIF2S3
ETS1.1	4.44509e-194	-0.275846	0.096	0.246	7.27306e-190	2	ETS1
CRIP1.3	1.82232e-191	-0.538201	0.479	0.639	2.98168e-187	2	CRIP1
S100A11.1	2.31933e-190	-0.591954	0.458	0.631	3.79489e-186	2	S100A11
NCF1	5.02537e-190	0.267123	0.346	0.177	8.2225e-186	2	NCF1
PTPRCAP.3	7.7989e-190	0.26488	0.659	0.471	1.27606e-185	2	PTPRCAP
SNHG32.1	7.12623e-184	0.327695	0.451	0.281	1.16599e-179	2	SNHG32
SMDT1	1.48622e-180	0.320728	0.478	0.303	2.43176e-176	2	SMDT1
PLAC8	1.67175e-180	0.266922	0.308	0.151	2.73532e-176	2	PLAC8
PTPRC.1	5.07274e-178	-0.364258	0.371	0.523	8.30002e-174	2	PTPRC
HMGB2.3	9.28555e-177	-0.495735	0.272	0.422	1.5193e-172	2	HMGB2
ERP29	1.03277e-175	0.316087	0.466	0.303	1.68982e-171	2	ERP29
ARPC3.3	3.51105e-170	0.32203	0.718	0.557	5.74478e-166	2	ARPC3
TNFAIP8.1	9.5282e-170	0.266893	0.377	0.214	1.559e-165	2	TNFAIP8
CD53.2	4.56291e-164	0.315858	0.614	0.454	7.46584e-160	2	CD53
EVI2B	3.28604e-162	0.284768	0.407	0.252	5.37662e-158	2	EVI2B
FKBP5	1.47036e-161	-0.268171	0.114	0.255	2.4058e-157	2	FKBP5
VIM	3.61478e-155	-0.49529	0.462	0.591	5.9145e-151	2	VIM
LDHA.1	1.30027e-149	-0.356974	0.263	0.419	2.12751e-145	2	LDHA
CHCHD10.1	1.37857e-148	0.255495	0.346	0.196	2.25562e-144	2	CHCHD10
IL2RG.1	4.09997e-146	-0.29261	0.25	0.388	6.70836e-142	2	IL2RG
ALOX5AP.3	1.78977e-143	-0.344171	0.235	0.365	2.92842e-139	2	ALOX5AP
CD99.2	4.96225e-143	-0.302892	0.271	0.423	8.11924e-139	2	CD99
COX4I1.1	1.64053e-138	0.301568	0.812	0.71	2.68423e-134	2	COX4I1
EVL.2	2.05215e-138	-0.30753	0.359	0.491	3.35773e-134	2	EVL
EIF3H.2	9.82737e-136	0.293118	0.548	0.395	1.60795e-131	2	EIF3H
EIF4A2	1.85218e-134	0.310756	0.628	0.492	3.03054e-130	2	EIF4A2
MT2A.1	2.82666e-132	-0.561966	0.457	0.59	4.62499e-128	2	MT2A
COMMD6.2	6.94344e-127	0.304571	0.73	0.601	1.13609e-122	2	COMMD6
PNISR	2.84084e-123	0.269947	0.564	0.412	4.64818e-119	2	PNISR
ATP6V1G1	2.43871e-122	0.260856	0.563	0.419	3.99022e-118	2	ATP6V1G1
ITM2B	7.51995e-119	-0.252187	0.595	0.71	1.23041e-114	2	ITM2B
EIF3F.2	6.09343e-114	0.271561	0.532	0.395	9.97008e-110	2	EIF3F
UQCRH.3	1.44044e-105	0.263691	0.576	0.44	2.35684e-101	2	UQCRH
NPC2.1	1.07048e-103	0.26536	0.347	0.218	1.75152e-99	2	NPC2
CD69.5	1.17022e-96	-0.328869	0.27	0.395	1.91472e-92	2	CD69
GUK1.2	5.71215e-84	-0.256281	0.296	0.415	9.34622e-80	2	GUK1
NDUFS5.1	1.14029e-81	-0.251559	0.369	0.482	1.86574e-77	2	NDUFS5
SUB1.1	6.23539e-80	-0.253452	0.439	0.54	1.02023e-75	2	SUB1
CD63.1	1.20058e-77	-0.336623	0.345	0.449	1.96439e-73	2	CD63
IL7R.5	0	0.894371	0.722	0.297	0	0_1	IL7R
LDHB.3	0	0.893886	0.774	0.385	0	0_1	LDHB
SARAF.4	0	0.676784	0.804	0.537	0	0_1	SARAF
PABPC1.5	0	0.635804	0.84	0.601	0	0_1	PABPC1
EEF1B2.4	0	0.631303	0.91	0.694	0	0_1	EEF1B2
EIF3E.5	0	0.610354	0.802	0.517	0	0_1	EIF3E
EEF1D.1	0	0.599597	0.951	0.827	0	0_1	EEF1D
GIMAP7.4	0	0.58086	0.549	0.245	0	0_1	GIMAP7
LEF1	0	0.355167	0.246	0.027	0	0_1	LEF1
CD79A.6	0	-0.877347	0.033	0.278	0	0_1	CD79A
HLA-DPA1.5	0	-1.0382	0.202	0.492	0	0_1	HLA-DPA1
HLA-DPB1.5	0	-1.04432	0.21	0.506	0	0_1	HLA-DPB1
HLA-DRA.4	0	-1.88854	0.343	0.58	0	0_1	HLA-DRA
CD74.4	0	-1.97083	0.699	0.836	0	0_1	CD74
CCR7	8.72008e-308	0.484108	0.351	0.108	1.42678e-303	0_1	CCR7
HLA-DRB1.5	1.93825e-302	-0.843539	0.123	0.391	3.17137e-298	0_1	HLA-DRB1
GIMAP4.2	4.53537e-299	0.505377	0.482	0.201	7.42077e-295	0_1	GIMAP4
FYB1.2	2.02408e-296	0.532884	0.523	0.237	3.31181e-292	0_1	FYB1
MS4A1.6	2.90135e-292	-0.811498	0.04	0.262	4.74719e-288	0_1	MS4A1
NKG7.6	6.55028e-291	-1.10191	0.099	0.35	1.07176e-286	0_1	NKG7
CD3D.5	2.55309e-286	0.41568	0.767	0.459	4.17737e-282	0_1	CD3D
FXYD5.1	3.27979e-282	0.562824	0.737	0.471	5.36639e-278	0_1	FXYD5
CCL4.7	3.64332e-270	-1.1976	0.124	0.382	5.9612e-266	0_1	CCL4
TOMM7.4	6.16675e-260	0.549418	0.88	0.695	1.009e-255	0_1	TOMM7
EEF1G.1	1.5006e-253	0.608949	0.729	0.621	2.45529e-249	0_1	EEF1G
CCL5.7	5.19246e-253	-0.987473	0.521	0.677	8.49591e-249	0_1	CCL5
PIK3IP1.3	1.76348e-237	0.467812	0.562	0.306	2.88541e-233	0_1	PIK3IP1
NOP53.6	1.86092e-226	0.51679	0.789	0.571	3.04483e-222	0_1	NOP53
EEF2.3	2.76048e-207	0.476883	0.829	0.618	4.5167e-203	0_1	EEF2
GZMA.6	2.85873e-206	-0.742063	0.118	0.333	4.67745e-202	0_1	GZMA
CD3E.5	1.16523e-204	0.380262	0.571	0.311	1.90654e-200	0_1	CD3E
HLA-DQB1.4	1.552e-202	-0.514756	0.056	0.242	2.53938e-198	0_1	HLA-DQB1
HLA-DMA.4	9.78994e-200	-0.428644	0.06	0.248	1.60183e-195	0_1	HLA-DMA
GZMH.3	5.40608e-199	-0.574867	0.036	0.21	8.84544e-195	0_1	GZMH
SELL.2	7.77023e-191	0.466653	0.352	0.159	1.27137e-186	0_1	SELL
TCF7	1.17304e-190	0.265993	0.218	0.06	1.91932e-186	0_1	TCF7
TMEM123	1.97902e-182	0.365338	0.429	0.208	3.23807e-178	0_1	TMEM123
IFITM1.4	2.44263e-176	0.533019	0.618	0.41	3.99663e-172	0_1	IFITM1
LTB.6	7.15825e-169	0.318915	0.682	0.442	1.17123e-164	0_1	LTB
CD79B.5	1.77661e-161	-0.493802	0.089	0.243	2.90689e-157	0_1	CD79B
LEPROTL1.3	3.86951e-158	0.3545	0.477	0.26	6.33129e-154	0_1	LEPROTL1
TXNIP.4	8.27909e-151	0.456801	0.891	0.776	1.35462e-146	0_1	TXNIP
COMMD6.3	3.75552e-147	0.39057	0.786	0.608	6.14478e-143	0_1	COMMD6
NPM1.5	3.62704e-145	0.380477	0.854	0.702	5.93456e-141	0_1	NPM1
BTF3.2	3.08351e-144	0.38334	0.883	0.757	5.04524e-140	0_1	BTF3
CST7.6	2.45672e-132	-0.439247	0.128	0.29	4.01968e-128	0_1	CST7
GPR183.1	8.4586e-130	0.318702	0.387	0.201	1.384e-125	0_1	GPR183
VSIR	4.93866e-129	0.259301	0.286	0.128	8.08063e-125	0_1	VSIR
KLRB1.6	8.90016e-127	0.563967	0.434	0.245	1.45624e-122	0_1	KLRB1
NOSIP	2.2969e-126	0.278573	0.27	0.12	3.75818e-122	0_1	NOSIP
EIF3L.4	1.23216e-121	0.338905	0.522	0.326	2.01606e-117	0_1	EIF3L
CCNI.2	7.26706e-115	0.329778	0.636	0.448	1.18904e-110	0_1	CCNI
EIF3H.3	5.73075e-106	0.311623	0.589	0.407	9.37666e-102	0_1	EIF3H
CD8A.4	1.37598e-102	-0.313694	0.079	0.215	2.25138e-98	0_1	CD8A
HSPA8.2	1.91875e-102	0.309872	0.609	0.43	3.13946e-98	0_1	HSPA8
NAP1L1.5	3.99942e-99	0.305835	0.675	0.498	6.54385e-95	0_1	NAP1L1
HINT1.2	3.46043e-97	0.324107	0.749	0.595	5.66195e-93	0_1	HINT1
CD48.4	4.57164e-96	0.305988	0.532	0.368	7.48012e-92	0_1	CD48
GMFG.2	1.2891e-92	0.285138	0.645	0.478	2.10923e-88	0_1	GMFG
EIF3F.3	2.56518e-85	0.290197	0.566	0.406	4.19715e-81	0_1	EIF3F
SNHG32.2	4.8434e-82	0.262977	0.456	0.299	7.92477e-78	0_1	SNHG32
EIF3K.2	5.40932e-81	0.277843	0.601	0.444	8.85073e-77	0_1	EIF3K
HERPUD1.1	5.09293e-79	-0.427593	0.185	0.31	8.33305e-75	0_1	HERPUD1
COX4I1.2	1.48407e-77	0.256907	0.837	0.718	2.42823e-73	0_1	COX4I1
ID2.4	1.29789e-70	-0.409933	0.215	0.335	2.1236e-66	0_1	ID2
ACTG1.1	0	1.5731	0.973	0.766	0	8	ACTG1
CD79B.6	1.62692e-294	1.65437	0.8	0.217	2.66196e-290	8	CD79B
SMIM14.3	4.78166e-278	1.61626	0.755	0.153	7.82375e-274	8	SMIM14
BASP1.1	3.61166e-272	1.08395	0.618	0.049	5.90939e-268	8	BASP1
MARCKSL1.2	9.51045e-265	1.61912	0.724	0.145	1.5561e-260	8	MARCKSL1
LIMD2.2	6.73837e-258	1.21857	0.849	0.345	1.10253e-253	8	LIMD2
TCL1A.2	2.65038e-243	1.58591	0.677	0.08	4.33655e-239	8	TCL1A
HLA-DRA.5	1.24123e-235	1.7882	0.982	0.547	2.0309e-231	8	HLA-DRA
UCP2.4	2.18916e-233	1.20433	0.787	0.271	3.58191e-229	8	UCP2
MEF2B	2.44671e-229	0.771058	0.405	0.015	4.00331e-225	8	MEF2B
RGS13	2.05935e-227	0.976805	0.438	0.017	3.3695e-223	8	RGS13
CD79A.7	1.84883e-226	1.63349	0.834	0.242	3.02505e-222	8	CD79A
CORO1A.3	9.77258e-220	1.17452	0.888	0.589	1.59899e-215	8	CORO1A
ATP5MG.1	5.01256e-219	1.32451	0.953	0.712	8.20156e-215	8	ATP5MG
MS4A1.7	4.21664e-214	1.60467	0.83	0.228	6.89927e-210	8	MS4A1
ARPC2.3	6.80777e-206	1.15364	0.912	0.54	1.11389e-201	8	ARPC2
IRF8.1	3.6633e-195	0.948221	0.644	0.096	5.9939e-191	8	IRF8
CD74.5	7.35809e-195	1.59999	0.988	0.818	1.20393e-190	8	CD74
BCAS4.1	1.09389e-192	0.817314	0.56	0.076	1.78982e-188	8	BCAS4
SLC25A5.1	1.18451e-191	1.1237	0.81	0.265	1.9381e-187	8	SLC25A5
SERPINA9	5.64234e-191	0.484901	0.28	0.003	9.23199e-187	8	SERPINA9
HLA-DMB.1	4.63866e-183	1.00499	0.667	0.135	7.58978e-179	8	HLA-DMB
TXNIP.5	4.38033e-179	-1.67459	0.217	0.797	7.1671e-175	8	TXNIP
SUGCT	1.92052e-175	0.576547	0.301	0.007	3.14235e-171	8	SUGCT
HLA-DMA.5	2.33889e-173	1.03625	0.777	0.219	3.8269e-169	8	HLA-DMA
CD22	2.10715e-172	0.712765	0.485	0.047	3.44772e-168	8	CD22
HMGN1.3	1.92238e-166	1.10269	0.838	0.438	3.1454e-162	8	HMGN1
ARPC3.4	2.79472e-165	0.993978	0.92	0.586	4.57272e-161	8	ARPC3
PARP1.1	1.36222e-159	0.855877	0.638	0.163	2.22886e-155	8	PARP1
RFTN1	1.33649e-158	0.610816	0.444	0.043	2.18676e-154	8	RFTN1
HLA-DPA1.6	1.72835e-153	1.2017	0.912	0.453	2.82793e-149	8	HLA-DPA1
CD40	5.21683e-146	0.663739	0.479	0.06	8.53577e-142	8	CD40
LMO2	3.46524e-145	0.453057	0.282	0.01	5.66982e-141	8	LMO2
HMGA1.1	4.04255e-145	0.835809	0.628	0.126	6.61442e-141	8	HMGA1
LAPTM5.4	9.96666e-145	1.00099	0.871	0.558	1.63074e-140	8	LAPTM5
FCRLA.1	2.49293e-143	0.756419	0.503	0.074	4.07893e-139	8	FCRLA
POU2AF1.1	4.06164e-143	0.655875	0.489	0.064	6.64566e-139	8	POU2AF1
CD19.1	6.97642e-143	0.710401	0.513	0.075	1.14148e-138	8	CD19
IL32.5	3.9702e-141	-1.89086	0.098	0.634	6.49604e-137	8	IL32
HLA-A	7.36593e-139	-1.1773	0.769	0.957	1.20521e-134	8	HLA-A
ACY3	1.0471e-138	0.416937	0.27	0.009	1.71327e-134	8	ACY3
EAF2	3.77728e-138	0.550545	0.413	0.04	6.18038e-134	8	EAF2
ARPC1B.5	9.58594e-137	0.919025	0.849	0.396	1.56845e-132	8	ARPC1B
CFL1.2	3.57147e-136	0.934061	0.959	0.769	5.84364e-132	8	CFL1
HMCES.1	4.24147e-129	0.622806	0.407	0.053	6.9399e-125	8	HMCES
OAZ1.3	3.90654e-128	0.894512	0.959	0.764	6.39188e-124	8	OAZ1
UBE2J1.2	1.5241e-127	0.714426	0.487	0.082	2.49373e-123	8	UBE2J1
HLA-DPB1.6	3.17005e-127	1.10222	0.914	0.466	5.18684e-123	8	HLA-DPB1
AICDA	2.91607e-125	0.328097	0.202	0.003	4.77127e-121	8	AICDA
NEIL1	3.7869e-125	0.40184	0.282	0.014	6.19612e-121	8	NEIL1
GGA2	1.00958e-119	0.603038	0.472	0.081	1.65188e-115	8	GGA2
SPI1	2.10838e-117	0.471075	0.358	0.035	3.44974e-113	8	SPI1
TPD52.2	9.63965e-116	0.693609	0.552	0.128	1.57724e-111	8	TPD52
MEF2C.1	1.31358e-114	0.682443	0.548	0.116	2.14928e-110	8	MEF2C
GAPDH.2	3.75089e-114	0.877186	0.973	0.818	6.1372e-110	8	GAPDH
BIK.1	6.23597e-112	0.494338	0.335	0.031	1.02033e-107	8	BIK
SPIB	1.15222e-111	0.484404	0.352	0.036	1.88526e-107	8	SPIB
CD3D.6	3.41338e-110	-1.28233	0.047	0.501	5.58497e-106	8	CD3D
SRSF9.1	3.70691e-109	0.71895	0.556	0.149	6.06524e-105	8	SRSF9
ACTR3.2	6.15839e-109	0.760079	0.746	0.306	1.00764e-104	8	ACTR3
PFN1.4	1.41109e-108	0.863224	0.975	0.814	2.30883e-104	8	PFN1
CD2.6	2.84639e-108	-1.04474	0.029	0.464	4.65727e-104	8	CD2
HLA-DQA1.2	7.66662e-107	0.922852	0.599	0.164	1.25441e-102	8	HLA-DQA1
VPREB3.2	1.52961e-106	0.981944	0.575	0.151	2.50275e-102	8	VPREB3
DAAM1	5.95977e-106	0.567321	0.364	0.045	9.75137e-102	8	DAAM1
LAT2	1.71389e-105	0.512644	0.391	0.055	2.80427e-101	8	LAT2
S100A4.5	5.23529e-105	-1.38868	0.2	0.664	8.56599e-101	8	S100A4
POLD4.2	2.26469e-104	0.738185	0.577	0.214	3.70548e-100	8	POLD4
CYB561A3	9.50736e-104	0.557892	0.464	0.09	1.55559e-99	8	CYB561A3
GCSAM	9.19197e-103	0.365646	0.256	0.016	1.50399e-98	8	GCSAM
TKT.1	1.61696e-102	0.641373	0.499	0.111	2.64567e-98	8	TKT
POU2F2.1	1.7619e-102	0.611806	0.462	0.09	2.88282e-98	8	POU2F2
CD180	3.11864e-101	0.383821	0.294	0.025	5.10271e-97	8	CD180
HLA-DOB.1	3.11944e-101	0.563689	0.436	0.077	5.10403e-97	8	HLA-DOB
ZFP36L2.4	5.33086e-97	-1.14579	0.229	0.661	8.72235e-93	8	ZFP36L2
COTL1.3	5.6244e-96	0.835391	0.761	0.363	9.20264e-92	8	COTL1
DEF8	2.2655e-95	0.433908	0.339	0.042	3.70681e-91	8	DEF8
P2RX5	2.35265e-95	0.494706	0.401	0.066	3.8494e-91	8	P2RX5
TCEA1.1	4.71906e-95	0.693836	0.581	0.203	7.72132e-91	8	TCEA1
PRDX1.2	7.88566e-95	0.809569	0.726	0.307	1.29025e-90	8	PRDX1
OGG1	2.06411e-93	0.425949	0.286	0.031	3.3773e-89	8	OGG1
GMDS	2.18747e-93	0.495168	0.272	0.034	3.57913e-89	8	GMDS
S100A6.2	2.68189e-93	-1.1361	0.479	0.86	4.38811e-89	8	S100A6
SYPL1.2	7.51124e-91	0.655222	0.538	0.163	1.22899e-86	8	SYPL1
SMARCB1.2	4.64133e-90	0.53952	0.45	0.096	7.59415e-86	8	SMARCB1
SWAP70	6.9905e-90	0.463927	0.37	0.058	1.14379e-85	8	SWAP70
GDI2.1	1.7848e-88	0.637307	0.64	0.23	2.92029e-84	8	GDI2
HLA-DRB1.6	9.45838e-88	0.964351	0.759	0.355	1.54758e-83	8	HLA-DRB1
MBD4	5.711e-87	0.578948	0.505	0.134	9.34434e-83	8	MBD4
EZR.1	1.86113e-86	0.747346	0.613	0.242	3.04518e-82	8	EZR
SRGN.7	5.12816e-86	-1.27332	0.307	0.675	8.3907e-82	8	SRGN
CTSH.1	1.02594e-85	0.605882	0.497	0.127	1.67864e-81	8	CTSH
HNRNPA1.3	1.19048e-85	0.782116	0.961	0.824	1.94787e-81	8	HNRNPA1
VNN2	2.81827e-84	0.373356	0.276	0.029	4.61125e-80	8	VNN2
RRAS2	7.17887e-84	0.408733	0.323	0.045	1.17461e-79	8	RRAS2
MTMR14	1.8661e-83	0.432197	0.331	0.055	3.05331e-79	8	MTMR14
LTB.7	3.88252e-82	1.06495	0.789	0.464	6.35257e-78	8	LTB
CD72	4.23734e-82	0.425474	0.292	0.036	6.93313e-78	8	CD72
BLK.1	4.73308e-82	0.440155	0.362	0.062	7.74426e-78	8	BLK
HLA-C.1	1.11784e-81	-0.891442	0.818	0.921	1.82901e-77	8	HLA-C
GRHPR.1	2.44281e-81	0.467224	0.384	0.074	3.99692e-77	8	GRHPR
DBNL.1	4.80283e-81	0.532168	0.515	0.147	7.8584e-77	8	DBNL
JCHAIN.2	6.02662e-80	-0.687019	0.532	0.158	9.86075e-76	8	JCHAIN
BCL7A	2.51583e-79	0.299134	0.215	0.015	4.1164e-75	8	BCL7A
HMGN2.2	5.45117e-78	0.8935	0.748	0.416	8.91921e-74	8	HMGN2
TNFRSF13C.1	8.1489e-78	0.434337	0.376	0.073	1.33332e-73	8	TNFRSF13C
STAP1	1.2053e-77	0.329096	0.28	0.035	1.97212e-73	8	STAP1
LY86.1	1.50423e-77	0.473203	0.409	0.088	2.46121e-73	8	LY86
BTG1.2	2.18681e-77	-0.942217	0.789	0.896	3.57805e-73	8	BTG1
NCF1.1	2.63696e-77	0.620816	0.575	0.207	4.31459e-73	8	NCF1
SNX29	2.10569e-76	0.373808	0.294	0.041	3.44533e-72	8	SNX29
HVCN1.1	2.52051e-76	0.381103	0.354	0.066	4.12406e-72	8	HVCN1
METAP2.1	3.88157e-76	0.570603	0.438	0.115	6.35103e-72	8	METAP2
PRDX6.1	4.47256e-75	0.650518	0.577	0.231	7.31801e-71	8	PRDX6
CCDC88A	2.01002e-74	0.353034	0.264	0.031	3.28879e-70	8	CCDC88A
PTPRCAP.4	2.99411e-74	0.498837	0.687	0.508	4.89897e-70	8	PTPRCAP
CD3E.6	4.3226e-74	-0.656275	0.018	0.345	7.07264e-70	8	CD3E
HCLS1	3.62004e-73	0.529795	0.546	0.188	5.92311e-69	8	HCLS1
ISG20.1	4.39117e-73	0.750859	0.673	0.435	7.18483e-69	8	ISG20
EIF1AY	4.9765e-73	0.475178	0.362	0.072	8.14255e-69	8	EIF1AY
HLA-DQB1.5	1.85557e-72	0.782714	0.591	0.215	3.03608e-68	8	HLA-DQB1
ZCCHC7	5.66023e-72	0.406002	0.344	0.065	9.26128e-68	8	ZCCHC7
BTF3.3	3.16497e-71	0.662661	0.93	0.769	5.17853e-67	8	BTF3
CD37.6	3.34597e-71	0.762705	0.824	0.517	5.47467e-67	8	CD37
SMIM20	5.28514e-71	0.409995	0.36	0.073	8.64754e-67	8	SMIM20
STX7.1	6.43711e-71	0.449833	0.405	0.095	1.05324e-66	8	STX7
IFITM2.2	8.01123e-71	-0.972717	0.297	0.667	1.3108e-66	8	IFITM2
ITM2B.1	8.83175e-71	-0.774337	0.313	0.691	1.44505e-66	8	ITM2B
SEL1L3.1	2.47553e-70	0.450216	0.405	0.096	4.05047e-66	8	SEL1L3
LYPLAL1	4.876e-70	0.388923	0.307	0.051	7.97812e-66	8	LYPLAL1
PLCG2	7.02842e-70	0.35686	0.307	0.051	1.14999e-65	8	PLCG2
CD38.1	2.65961e-69	0.312177	0.274	0.041	4.35165e-65	8	CD38
PPP1CC.1	3.94639e-69	0.540218	0.524	0.18	6.45708e-65	8	PPP1CC
SCIMP	7.54611e-69	0.326978	0.268	0.037	1.23469e-64	8	SCIMP
PABPC1.6	1.27882e-68	0.646508	0.912	0.624	2.09241e-64	8	PABPC1
CCT8.1	1.52851e-68	0.463971	0.532	0.175	2.50094e-64	8	CCT8
IL7R.6	2.05561e-68	-0.96336	0.031	0.349	3.3634e-64	8	IL7R
PTPN6	2.74613e-68	0.528405	0.452	0.141	4.49322e-64	8	PTPN6
ZNF581	1.09446e-67	0.378078	0.315	0.057	1.79075e-63	8	ZNF581
LYN	1.18489e-67	0.381377	0.311	0.055	1.93872e-63	8	LYN
CSK	1.77195e-67	0.444998	0.403	0.103	2.89927e-63	8	CSK
SARAF.5	1.65378e-66	-0.832666	0.204	0.573	2.70592e-62	8	SARAF
CCL5.8	1.80484e-66	-1.45065	0.493	0.662	2.95308e-62	8	CCL5
CD86	5.86716e-66	0.273978	0.217	0.022	9.59984e-62	8	CD86
ARPC4.1	7.63785e-64	0.508813	0.566	0.216	1.24971e-59	8	ARPC4
PLEK	1.31547e-63	0.367123	0.276	0.045	2.15238e-59	8	PLEK
SYK	2.77197e-63	0.320749	0.243	0.033	4.5355e-59	8	SYK
LSM10	3.24913e-63	0.478094	0.421	0.135	5.31623e-59	8	LSM10
DBI.1	3.95188e-63	0.63908	0.671	0.328	6.46607e-59	8	DBI
BPNT1	1.60305e-62	0.261482	0.202	0.02	2.62291e-58	8	BPNT1
TSC22D3.3	1.86493e-62	-0.989454	0.36	0.672	3.0514e-58	8	TSC22D3
CCDC69	9.17149e-62	0.390519	0.362	0.086	1.50064e-57	8	CCDC69
UBE2N.1	2.61441e-61	0.52113	0.544	0.215	4.2777e-57	8	UBE2N
PPIA.1	3.12732e-61	0.615127	0.9	0.64	5.11692e-57	8	PPIA
YWHAB.1	6.55181e-61	0.578622	0.71	0.354	1.07201e-56	8	YWHAB
SIAH2	7.13122e-61	0.341127	0.28	0.049	1.16681e-56	8	SIAH2
SELENOT.1	1.04946e-60	0.519559	0.585	0.244	1.71712e-56	8	SELENOT
BLNK	1.21093e-60	0.293535	0.239	0.033	1.98133e-56	8	BLNK
ANP32B.1	2.04128e-60	0.581542	0.607	0.281	3.33994e-56	8	ANP32B
CD83	3.08014e-60	0.499124	0.284	0.055	5.03972e-56	8	CD83
PPP1CA.1	3.28811e-60	0.515318	0.661	0.301	5.38001e-56	8	PPP1CA
NPM1.6	1.21062e-59	0.653711	0.926	0.716	1.98081e-55	8	NPM1
CD7.5	2.77342e-59	-0.753938	0.045	0.345	4.53787e-55	8	CD7
SLC25A3.1	5.00473e-59	0.538383	0.667	0.313	8.18873e-55	8	SLC25A3
LYPLA1.1	9.85975e-59	0.39772	0.362	0.09	1.61325e-54	8	LYPLA1
CCL4.8	1.06188e-58	-1.3445	0.055	0.357	1.73745e-54	8	CCL4
BRK1.1	2.52996e-58	0.550151	0.701	0.359	4.13952e-54	8	BRK1
COX5A.2	4.2815e-58	0.49374	0.609	0.258	7.0054e-54	8	COX5A
BTK	6.41199e-58	0.283958	0.233	0.033	1.04913e-53	8	BTK
ATP5F1A.1	1.20126e-57	0.513784	0.597	0.257	1.9655e-53	8	ATP5F1A
[truncated: 291 more rows]

## Sheet: Myeloid
	p_val	avg_log2FC	pct.1	pct.2	p_val_adj	cluster	gene
S100A8	3.71874e-113	3.9655	0.767	0.292	6.31145e-109	2	S100A8
S100A9	2.35688e-108	3.85275	0.76	0.364	4.0001e-104	2	S100A9
FCN1	5.41639e-101	2.86177	0.633	0.128	9.1927e-97	2	FCN1
LYZ	4.9077e-84	1.6637	0.977	0.809	8.32935e-80	2	LYZ
S100A12	1.23848e-75	3.56381	0.397	0.04	2.10195e-71	2	S100A12
VCAN	1.96948e-63	2.0592	0.63	0.206	3.3426e-59	2	VCAN
S100A4	1.63851e-60	1.42717	0.91	0.767	2.78088e-56	2	S100A4
C1QC	2.09259e-51	-2.85622	0.077	0.499	3.55155e-47	2	C1QC
STXBP2	8.35872e-48	1.76187	0.51	0.265	1.41864e-43	2	STXBP2
HLA-DPA1	7.18388e-45	-1.60926	0.64	0.874	1.21925e-40	2	HLA-DPA1
CSTA	2.95627e-39	1.22528	0.7	0.472	5.01739e-35	2	CSTA
DUSP1	6.08019e-39	1.189	0.857	0.692	1.03193e-34	2	DUSP1
C1QB	1.14569e-38	-2.47567	0.15	0.506	1.94447e-34	2	C1QB
C1QA	2.38921e-38	-2.26883	0.193	0.557	4.05498e-34	2	C1QA
HLA-DPB1	3.02437e-38	-1.66565	0.63	0.838	5.13296e-34	2	HLA-DPB1
RGS1	4.48682e-38	-1.53319	0.353	0.738	7.61504e-34	2	RGS1
FOS	5.42116e-34	1.18834	0.877	0.708	9.2008e-30	2	FOS
APOE	1.41106e-32	-2.5616	0.357	0.644	2.39486e-28	2	APOE
APOC1	2.18484e-32	-2.33139	0.31	0.66	3.70811e-28	2	APOC1
HLA-DQB1	2.65082e-30	-1.60019	0.34	0.678	4.49897e-26	2	HLA-DQB1
HLA-DQA1	5.74481e-30	-1.59527	0.283	0.622	9.75009e-26	2	HLA-DQA1
GSN	4.04539e-29	-1.29792	0.237	0.585	6.86584e-25	2	GSN
HLA-DRB1	1.66344e-24	-1.37326	0.617	0.787	2.82319e-20	2	HLA-DRB1
GPNMB	4.83574e-24	-1.92306	0.157	0.421	8.20722e-20	2	GPNMB
SERPINA1	2.79167e-23	0.970447	0.557	0.453	4.73802e-19	2	SERPINA1
NAMPT	1.34248e-22	1.19795	0.527	0.359	2.27846e-18	2	NAMPT
COTL1	1.87681e-22	0.771119	0.707	0.596	3.18532e-18	2	COTL1
LST1	2.73233e-22	0.919433	0.74	0.627	4.6373e-18	2	LST1
CTSS	3.42491e-22	0.81134	0.827	0.717	5.81275e-18	2	CTSS
APOBEC3A	5.96504e-21	1.65566	0.187	0.044	1.01239e-16	2	APOBEC3A
THBS1	9.26069e-21	1.37032	0.33	0.129	1.57172e-16	2	THBS1
EMP3	5.02499e-20	0.881356	0.663	0.52	8.52842e-16	2	EMP3
HERPUD1	5.39883e-20	-1.15129	0.3	0.587	9.1629e-16	2	HERPUD1
VSIR	1.46832e-19	0.971396	0.453	0.32	2.49203e-15	2	VSIR
TREM2	4.8284e-19	-1.33443	0.123	0.367	8.19476e-15	2	TREM2
FPR1	1.68757e-18	0.996288	0.387	0.245	2.86414e-14	2	FPR1
SELL	1.89999e-18	1.21268	0.24	0.068	3.22467e-14	2	SELL
CD52	3.6088e-18	1.00972	0.617	0.404	6.12485e-14	2	CD52
CXCL16	4.37041e-18	-0.896639	0.22	0.489	7.41746e-14	2	CXCL16
TKT	1.2966e-17	0.901154	0.42	0.318	2.20059e-13	2	TKT
DAB2	1.90488e-17	-1.12325	0.073	0.29	3.23297e-13	2	DAB2
NFKBIZ	2.16914e-17	1.23168	0.323	0.167	3.68147e-13	2	NFKBIZ
RIPOR2	8.71732e-17	1.24277	0.17	0.04	1.4795e-12	2	RIPOR2
IER2	1.61839e-16	1.03314	0.523	0.375	2.74673e-12	2	IER2
FCGR2B	3.62377e-16	-1.07994	0.087	0.3	6.15027e-12	2	FCGR2B
HLA-DMA	5.72673e-16	-0.859129	0.417	0.669	9.71941e-12	2	HLA-DMA
CD9	7.09275e-16	-1.19968	0.25	0.494	1.20378e-11	2	CD9
CEBPB	8.08331e-16	0.829705	0.68	0.541	1.3719e-11	2	CEBPB
PEBP1	1.64296e-15	-0.669286	0.173	0.409	2.78844e-11	2	PEBP1
LGMN	1.77307e-15	-1.46357	0.067	0.259	3.00925e-11	2	LGMN
EBI3	3.23614e-15	-0.921712	0	0.109	5.49238e-11	2	EBI3
CLEC4E	4.29948e-15	1.08833	0.3	0.121	7.29707e-11	2	CLEC4E
HAVCR2	1.62809e-14	-0.493476	0.097	0.275	2.7632e-10	2	HAVCR2
HLA-DMB	2.49713e-14	-0.856481	0.263	0.498	4.23812e-10	2	HLA-DMB
SLC25A37	4.07799e-14	1.06433	0.367	0.215	6.92117e-10	2	SLC25A37
EREG	9.22559e-14	1.39434	0.2	0.076	1.56577e-09	2	EREG
MSR1	9.76269e-14	-0.903997	0.127	0.334	1.65692e-09	2	MSR1
BCL2A1	1.36508e-13	0.994742	0.45	0.302	2.31681e-09	2	BCL2A1
AKR1B1	1.69643e-13	-0.718337	0.117	0.317	2.87919e-09	2	AKR1B1
FABP5	2.28438e-13	-0.934142	0.307	0.543	3.87706e-09	2	FABP5
TNFAIP3	2.64212e-13	1.04876	0.39	0.257	4.48421e-09	2	TNFAIP3
CD300E	2.90163e-13	1.01339	0.177	0.047	4.92465e-09	2	CD300E
VMO1	3.24481e-13	-1.14397	0.03	0.179	5.5071e-09	2	VMO1
NUCKS1	5.35477e-13	-0.313245	0.233	0.434	9.08811e-09	2	NUCKS1
RETN	5.66207e-13	1.39774	0.29	0.135	9.60966e-09	2	RETN
NRP2	7.67103e-13	-0.877244	0.023	0.154	1.30193e-08	2	NRP2
SPP1	7.73248e-13	-2.42603	0.387	0.562	1.31236e-08	2	SPP1
PTMS	8.34078e-13	-0.521811	0.133	0.319	1.4156e-08	2	PTMS
CCL17	1.13997e-12	-3.87837	0.01	0.121	1.93476e-08	2	CCL17
CTSZ	1.41226e-12	-0.775993	0.28	0.507	2.39689e-08	2	CTSZ
TRAPPC5	1.61588e-12	0.61849	0.5	0.372	2.74246e-08	2	TRAPPC5
SLCO2B1	1.81862e-12	-0.925176	0.057	0.22	3.08656e-08	2	SLCO2B1
RASSF4	1.96508e-12	-0.626345	0.093	0.268	3.33513e-08	2	RASSF4
PLD4	3.80821e-12	-0.850376	0.027	0.163	6.46329e-08	2	PLD4
MPC2	4.02212e-12	-0.797481	0.107	0.291	6.82634e-08	2	MPC2
A2M	4.57292e-12	-0.755915	0.143	0.338	7.76116e-08	2	A2M
TUBA1B	5.47615e-12	-0.608516	0.437	0.644	9.29413e-08	2	TUBA1B
CDA	5.91572e-12	0.805185	0.13	0.029	1.00402e-07	2	CDA
CST7	6.74836e-12	-1.15061	0.033	0.171	1.14533e-07	2	CST7
RBP7	7.92387e-12	0.975331	0.167	0.06	1.34484e-07	2	RBP7
DPP7	1.46338e-11	-0.505638	0.193	0.389	2.48366e-07	2	DPP7
HLA-DOA	1.57e-11	-0.647482	0.027	0.156	2.66461e-07	2	HLA-DOA
CTSL	1.77989e-11	-1.21581	0.207	0.4	3.02083e-07	2	CTSL
VOPP1	2.71715e-11	-0.538604	0.067	0.221	4.61155e-07	2	VOPP1
IL4I1	2.87015e-11	-1.0304	0.047	0.189	4.87123e-07	2	IL4I1
BEX4	2.87883e-11	-0.608426	0.08	0.242	4.88595e-07	2	BEX4
SOCS3	3.43438e-11	0.884205	0.383	0.278	5.82882e-07	2	SOCS3
PARP1	3.56e-11	-0.33848	0.047	0.165	6.04204e-07	2	PARP1
SLC2A3	4.46811e-11	0.928381	0.37	0.236	7.58327e-07	2	SLC2A3
MPEG1	6.23437e-11	0.840866	0.273	0.136	1.0581e-06	2	MPEG1
CAPG	7.37132e-11	-0.558753	0.413	0.626	1.25106e-06	2	CAPG
CLECL1	7.51321e-11	-0.563946	0.017	0.128	1.27514e-06	2	CLECL1
CSTB	1.13269e-10	-1.00824	0.617	0.76	1.9224e-06	2	CSTB
AKR1A1	1.39522e-10	-0.407196	0.153	0.32	2.36796e-06	2	AKR1A1
GPR34	2.07724e-10	-1.03542	0.073	0.223	3.5255e-06	2	GPR34
SYNGR2	2.25084e-10	-0.670788	0.213	0.409	3.82013e-06	2	SYNGR2
LY75	2.25241e-10	-0.416956	0.013	0.115	3.82278e-06	2	LY75
MARCKS	3.0671e-10	-0.802628	0.24	0.429	5.20548e-06	2	MARCKS
AP1B1	3.15308e-10	-0.652256	0.03	0.153	5.35141e-06	2	AP1B1
PLD3	3.16073e-10	-1.04587	0.167	0.34	5.36438e-06	2	PLD3
TMEM14C	3.58674e-10	-0.344092	0.237	0.417	6.08742e-06	2	TMEM14C
TUBA1C	4.33126e-10	-0.576875	0.093	0.25	7.35101e-06	2	TUBA1C
ASGR1	4.41808e-10	0.764412	0.203	0.088	7.49836e-06	2	ASGR1
CSF2RA	4.53627e-10	-0.752877	0.097	0.257	7.69897e-06	2	CSF2RA
NUPR1	5.59184e-10	-1.74103	0.117	0.253	9.49047e-06	2	NUPR1
GM2A	5.70485e-10	-0.647235	0.043	0.173	9.68227e-06	2	GM2A
CD36	6.7069e-10	0.876326	0.223	0.099	1.13829e-05	2	CD36
HMGN3	1.05596e-09	-0.370772	0.28	0.464	1.79217e-05	2	HMGN3
CD84	1.24697e-09	-0.575455	0.133	0.297	2.11635e-05	2	CD84
CD86	1.47653e-09	-0.574302	0.187	0.366	2.50597e-05	2	CD86
ARL6IP1	1.48982e-09	-0.54124	0.307	0.503	2.52852e-05	2	ARL6IP1
CLIC2	1.56888e-09	-0.497382	0.023	0.13	2.6627e-05	2	CLIC2
ARL4C	1.75202e-09	-0.65773	0.057	0.189	2.97352e-05	2	ARL4C
HMGN1	2.27126e-09	-0.423882	0.343	0.537	3.85478e-05	2	HMGN1
ADAP2	2.42931e-09	-0.257173	0.077	0.19	4.12303e-05	2	ADAP2
TUBB	2.45663e-09	-0.558817	0.273	0.465	4.16939e-05	2	TUBB
RHOB	2.90623e-09	0.75029	0.417	0.309	4.93246e-05	2	RHOB
GRSF1	3.44725e-09	-0.51931	0.053	0.179	5.85067e-05	2	GRSF1
IDO1	3.5337e-09	-1.44194	0.1	0.243	5.9974e-05	2	IDO1
SIRPA	4.93183e-09	-0.324473	0.1	0.228	8.3703e-05	2	SIRPA
DDAH2	5.2271e-09	-0.557058	0.103	0.254	8.87143e-05	2	DDAH2
MOB1A	5.53498e-09	-0.374383	0.23	0.394	9.39396e-05	2	MOB1A
CREG1	5.62427e-09	-0.519718	0.18	0.353	9.54552e-05	2	CREG1
SGK1	5.77465e-09	-0.789956	0.293	0.478	9.80073e-05	2	SGK1
MDH1	7.19825e-09	-0.403055	0.133	0.284	0.000122169	2	MDH1
IFI30	8.05359e-09	0.39786	0.813	0.71	0.000136686	2	IFI30
PRDX1	8.52273e-09	-0.539166	0.417	0.606	0.000144648	2	PRDX1
CNDP2	8.72837e-09	-0.524074	0.117	0.27	0.000148138	2	CNDP2
YWHAH	8.92922e-09	-0.61199	0.293	0.48	0.000151547	2	YWHAH
PKIB	9.03157e-09	-0.46067	0.043	0.153	0.000153284	2	PKIB
NDUFA6	9.11872e-09	-0.45358	0.183	0.347	0.000154763	2	NDUFA6
ATP6AP1	1.19548e-08	-0.335881	0.17	0.32	0.000202896	2	ATP6AP1
APEX1	1.31984e-08	-0.274646	0.12	0.247	0.000224003	2	APEX1
CTSH	1.39884e-08	-0.533583	0.36	0.548	0.000237411	2	CTSH
DBI	1.42426e-08	-0.606062	0.43	0.612	0.000241726	2	DBI
DCK	1.62646e-08	-0.358468	0.06	0.175	0.000276043	2	DCK
MMP14	1.63898e-08	-0.7582	0.08	0.217	0.000278167	2	MMP14
REL	1.68782e-08	-0.50341	0.39	0.577	0.000286456	2	REL
SLC15A3	2.06438e-08	-0.449	0.077	0.201	0.000350366	2	SLC15A3
CTSC	2.24318e-08	-0.641428	0.443	0.628	0.000380712	2	CTSC
PRMT2	2.47491e-08	-0.619618	0.093	0.234	0.000420041	2	PRMT2
TGFBR1	2.51383e-08	-0.472486	0.047	0.153	0.000426648	2	TGFBR1
BMP2K	2.7937e-08	-0.583787	0.05	0.167	0.000474147	2	BMP2K
ZC3H13	2.951e-08	-0.30491	0.087	0.203	0.000500844	2	ZC3H13
CD164	3.01288e-08	-0.310859	0.293	0.461	0.000511345	2	CD164
ST13	3.77444e-08	-0.343817	0.233	0.396	0.000640598	2	ST13
CTSB	3.96532e-08	-0.754474	0.6	0.754	0.000672995	2	CTSB
ALCAM	4.83159e-08	-0.517481	0.11	0.249	0.000820017	2	ALCAM
OSTC	5.34215e-08	-0.296892	0.23	0.376	0.000906669	2	OSTC
LPAR6	6.68074e-08	-0.730626	0.137	0.287	0.00113385	2	LPAR6
PSMC4	7.11447e-08	-0.297481	0.1	0.218	0.00120747	2	PSMC4
PPP2CA	7.18544e-08	-0.308457	0.103	0.229	0.00121951	2	PPP2CA
TRMT112	7.4646e-08	-0.289836	0.34	0.511	0.00126689	2	TRMT112
EIF4A2	7.50101e-08	-0.300088	0.323	0.491	0.00127307	2	EIF4A2
DDX24	7.71029e-08	-0.33365	0.13	0.259	0.00130859	2	DDX24
EIF5	7.78317e-08	-0.263241	0.173	0.314	0.00132096	2	EIF5
MZT2A	8.07772e-08	-0.356734	0.137	0.272	0.00137095	2	MZT2A
IL2RG	9.44767e-08	-0.378072	0.1	0.22	0.00160346	2	IL2RG
JUND	1.04179e-07	0.59575	0.443	0.34	0.00176812	2	JUND
KPNA2	1.07902e-07	-0.383052	0.05	0.156	0.00183131	2	KPNA2
TBCB	1.13515e-07	-0.5533	0.13	0.275	0.00192658	2	TBCB
BHLHE41	1.18354e-07	-0.647751	0.033	0.134	0.00200871	2	BHLHE41
CEP350	1.19316e-07	-0.424443	0.047	0.149	0.00202504	2	CEP350
N4BP2L2	1.20914e-07	-0.26979	0.28	0.427	0.00205215	2	N4BP2L2
CD81	1.29205e-07	-0.433721	0.267	0.433	0.00219287	2	CD81
SLC25A39	1.29674e-07	-0.285284	0.097	0.219	0.00220083	2	SLC25A39
AIDA	1.36043e-07	-0.488337	0.04	0.143	0.00230892	2	AIDA
RGS10	1.45972e-07	-0.510096	0.407	0.582	0.00247743	2	RGS10
MRPS21	1.47137e-07	-0.313399	0.287	0.445	0.0024972	2	MRPS21
SERPINF1	1.49212e-07	-0.422813	0.103	0.228	0.00253243	2	SERPINF1
NCOR1	1.59501e-07	-0.400873	0.13	0.265	0.00270706	2	NCOR1
CCDC88A	1.6106e-07	-0.265033	0.21	0.351	0.00273352	2	CCDC88A
TCEAL8	1.70661e-07	-0.31704	0.1	0.218	0.00289646	2	TCEAL8
ACP5	1.76918e-07	-0.905217	0.15	0.295	0.00300265	2	ACP5
ABHD12	1.79073e-07	-0.390796	0.073	0.187	0.00303923	2	ABHD12
LAMP2	1.87673e-07	-0.428586	0.173	0.316	0.00318519	2	LAMP2
YWHAQ	2.14898e-07	-0.519029	0.137	0.28	0.00364724	2	YWHAQ
PIGN	2.35266e-07	-0.695944	0.23	0.392	0.00399294	2	PIGN
STMN1	2.40646e-07	-0.455215	0.113	0.242	0.00408424	2	STMN1
NCL	2.48026e-07	-0.470416	0.22	0.378	0.0042095	2	NCL
TFPT	2.5927e-07	-0.332833	0.067	0.173	0.00440033	2	TFPT
MGST3	2.65029e-07	-0.507677	0.253	0.418	0.00449807	2	MGST3
OSTF1	2.69659e-07	-0.377805	0.153	0.293	0.00457666	2	OSTF1
FOSB	2.7195e-07	0.891374	0.367	0.264	0.00461553	2	FOSB
C3AR1	2.95638e-07	-0.484817	0.133	0.27	0.00501756	2	C3AR1
NDUFA5	3.05518e-07	-0.25149	0.113	0.233	0.00518525	2	NDUFA5
SELENOS	3.24231e-07	-0.525416	0.117	0.251	0.00550285	2	SELENOS
DPYSL2	3.39908e-07	-0.341185	0.097	0.216	0.00576892	2	DPYSL2
ANXA11	3.49263e-07	-0.272548	0.183	0.315	0.0059277	2	ANXA11
HEXA	4.31522e-07	-0.586323	0.163	0.309	0.00732379	2	HEXA
M6PR	4.66037e-07	-0.457765	0.197	0.348	0.00790959	2	M6PR
AXL	4.67647e-07	-0.576763	0.053	0.161	0.00793691	2	AXL
MESD	5.02255e-07	-0.294772	0.093	0.203	0.00852427	2	MESD
NBDY	5.50184e-07	-0.41203	0.12	0.249	0.00933772	2	NBDY
CSF1R	6.05032e-07	-0.414068	0.167	0.307	0.0102686	2	CSF1R
HSP90AB1	6.48502e-07	-0.272013	0.48	0.643	0.0110064	2	HSP90AB1
MRC1	7.02469e-07	-0.654798	0.143	0.282	0.0119223	2	MRC1
MS4A7	7.33255e-07	-0.603042	0.34	0.505	0.0124448	2	MS4A7
ARL6IP5	7.42819e-07	-0.342961	0.313	0.466	0.0126071	2	ARL6IP5
TMED9	7.51162e-07	-0.417377	0.213	0.361	0.0127487	2	TMED9
NAA20	8.30115e-07	-0.352512	0.14	0.261	0.0140887	2	NAA20
FPR3	8.32354e-07	-0.602263	0.113	0.241	0.0141267	2	FPR3
GPR183	8.40229e-07	-0.273621	0.35	0.493	0.0142604	2	GPR183
EIF3D	8.97086e-07	-0.397941	0.147	0.282	0.0152254	2	EIF3D
CTSD	9.11111e-07	-0.998039	0.533	0.639	0.0154634	2	CTSD
FNBP1	9.17406e-07	-0.327902	0.113	0.231	0.0155702	2	FNBP1
HMOX1	9.71951e-07	-0.582768	0.163	0.297	0.0164959	2	HMOX1
RB1	1.0355e-06	-0.38896	0.11	0.228	0.0175745	2	RB1
HSPA9	1.08932e-06	-0.4572	0.117	0.245	0.018488	2	HSPA9
FEZ2	1.09329e-06	-0.302537	0.067	0.167	0.0185553	2	FEZ2
SLC11A1	1.1891e-06	0.670741	0.377	0.273	0.0201815	2	SLC11A1
PRPF38B	1.20752e-06	-0.434756	0.237	0.39	0.020494	2	PRPF38B
C1orf54	1.24596e-06	-0.600584	0.103	0.227	0.0211464	2	C1orf54
SPPL2A	1.28381e-06	-0.291737	0.103	0.211	0.0217889	2	SPPL2A
ADPGK	1.31934e-06	-0.457358	0.097	0.214	0.0223918	2	ADPGK
CANX	1.33017e-06	-0.253442	0.29	0.436	0.0225757	2	CANX
PTPN1	1.45953e-06	-0.454826	0.097	0.217	0.0247711	2	PTPN1
TCEAL4	1.4653e-06	-0.418559	0.107	0.226	0.024869	2	TCEAL4
IDH2	1.47803e-06	-0.316413	0.1	0.211	0.0250852	2	IDH2
RRBP1	1.51495e-06	-0.483032	0.12	0.243	0.0257118	2	RRBP1
SCAF11	1.55957e-06	-0.34446	0.223	0.36	0.026469	2	SCAF11
HSPE1	1.5779e-06	-0.275246	0.353	0.5	0.0267801	2	HSPE1
CALM1	1.59436e-06	-0.312972	0.47	0.63	0.0270595	2	CALM1
GYPC	1.64337e-06	-0.348265	0.117	0.234	0.0278913	2	GYPC
ANKRD12	1.65647e-06	-0.317812	0.2	0.333	0.0281136	2	ANKRD12
ILK	1.85503e-06	-0.259719	0.09	0.192	0.0314836	2	ILK
FBXO7	1.87106e-06	-0.40858	0.063	0.168	0.0317556	2	FBXO7
CORO1B	2.05057e-06	-0.265002	0.187	0.318	0.0348023	2	CORO1B
LSP1	2.07193e-06	-0.657955	0.363	0.516	0.0351648	2	LSP1
ARL2	2.15409e-06	-0.253283	0.11	0.214	0.0365593	2	ARL2
PDAP1	2.15579e-06	-0.467802	0.073	0.183	0.0365881	2	PDAP1
VCP	2.17876e-06	-0.276407	0.09	0.195	0.036978	2	VCP
LIPA	2.23068e-06	-0.879127	0.193	0.333	0.0378591	2	LIPA
STK4	2.28041e-06	-0.495932	0.143	0.273	0.0387031	2	STK4
JPT1	2.47814e-06	-0.255529	0.283	0.419	0.042059	2	JPT1
PDIA3	2.89696e-06	-0.3062	0.287	0.431	0.0491672	2	PDIA3
MLF2	2.90101e-06	-0.405025	0.107	0.222	0.0492359	2	MLF2
MRPL40	2.93751e-06	-0.262929	0.087	0.191	0.0498554	2	MRPL40
VPS35	3.04348e-06	-0.406699	0.153	0.281	0.051654	2	VPS35
CFD	3.117e-06	0.620325	0.38	0.263	0.0529017	2	CFD
HSPA8	3.17833e-06	-0.306679	0.29	0.431	0.0539426	2	HSPA8
MS4A4A	3.18251e-06	-0.783245	0.203	0.327	0.0540135	2	MS4A4A
CTSA	3.19262e-06	-0.267365	0.217	0.343	0.0541852	2	CTSA
IAH1	3.25896e-06	-0.329656	0.127	0.24	0.055311	2	IAH1
WASF2	3.36176e-06	-0.391005	0.17	0.302	0.0570557	2	WASF2
TMX1	3.94599e-06	-0.377898	0.063	0.164	0.0669714	2	TMX1
SRSF11	4.06455e-06	-0.370098	0.213	0.351	0.0689835	2	SRSF11
POLR2K	4.39189e-06	-0.27149	0.177	0.295	0.0745392	2	POLR2K
LMBRD1	4.40264e-06	-0.344654	0.08	0.181	0.0747216	2	LMBRD1
ALDH2	4.5262e-06	-0.316132	0.323	0.467	0.0768187	2	ALDH2
FSIP2	4.72133e-06	-0.333334	0.107	0.217	0.0801305	2	FSIP2
NUB1	4.95056e-06	-0.567737	0.08	0.184	0.084021	2	NUB1
CIITA	4.97463e-06	-0.479264	0.07	0.171	0.0844294	2	CIITA
KPNA5	5.11644e-06	-0.49037	0.097	0.206	0.0868363	2	KPNA5
PMP22	5.49709e-06	-0.452442	0.08	0.185	0.0932967	2	PMP22
HNRNPA0	5.74178e-06	-0.27955	0.23	0.362	0.0974494	2	HNRNPA0
BCLAF1	5.75851e-06	-0.365548	0.087	0.19	0.0977334	2	BCLAF1
TWF2	5.82705e-06	-0.261897	0.133	0.249	0.0988966	2	TWF2
PPA1	5.99441e-06	-0.456347	0.26	0.403	0.101737	2	PPA1
SPINK1	6.07945e-06	-0.31538	0.28	0.415	0.10318	2	SPINK1
PPIB	6.30273e-06	-0.253982	0.4	0.541	0.10697	2	PPIB
CLN8	6.36496e-06	-0.411871	0.107	0.215	0.108026	2	CLN8
RNASET2	6.57937e-06	-0.574056	0.417	0.558	0.111665	2	RNASET2
CD58	6.87149e-06	-0.262141	0.137	0.245	0.116623	2	CD58
PIN4	7.42985e-06	-0.358493	0.113	0.225	0.126099	2	PIN4
CD63	7.72034e-06	-0.45628	0.673	0.797	0.13103	2	CD63
LILRB4	7.81074e-06	-0.449802	0.117	0.232	0.132564	2	LILRB4
CHD9	8.26996e-06	-0.412767	0.097	0.204	0.140358	2	CHD9
TXN	8.27636e-06	-1.71688	0.51	0.63	0.140466	2	TXN
LIMS1	8.77878e-06	-0.258641	0.3	0.433	0.148993	2	LIMS1
TRAM1	8.87366e-06	-0.264268	0.177	0.29	0.150604	2	TRAM1
LGALS3BP	9.07051e-06	-0.456623	0.113	0.228	0.153945	2	LGALS3BP
NPM1	9.13728e-06	-0.340802	0.593	0.731	0.155078	2	NPM1
NMNAT3	1.05561e-05	-0.736628	0.297	0.441	0.179158	2	NMNAT3
NUTF2	1.07236e-05	-0.364736	0.09	0.195	0.182001	2	NUTF2
AKAP9	1.18037e-05	-0.314754	0.173	0.286	0.200333	2	AKAP9
MAP3K13	1.2958e-05	-0.47814	0.13	0.248	0.219923	2	MAP3K13
HINT1	1.31652e-05	-0.433414	0.43	0.578	0.223439	2	HINT1
ITSN2	1.3779e-05	-0.423873	0.11	0.22	0.233858	2	ITSN2
OGFRL1	1.42909e-05	-0.34182	0.163	0.278	0.242545	2	OGFRL1
ANKRD11	1.43324e-05	-0.256133	0.153	0.259	0.24325	2	ANKRD11
STX7	1.45841e-05	-0.372185	0.14	0.254	0.247521	2	STX7
NEMF	1.53272e-05	-0.421156	0.097	0.2	0.260133	2	NEMF
MAF1	1.67203e-05	-0.297635	0.107	0.209	0.283776	2	MAF1
FAM177A1	1.81902e-05	-0.255645	0.157	0.264	0.308724	2	FAM177A1
SWAP70	1.84799e-05	-0.429277	0.09	0.193	0.313641	2	SWAP70
CLNS1A	1.86771e-05	-0.326536	0.127	0.235	0.316988	2	CLNS1A
SCPEP1	1.91057e-05	-0.403495	0.183	0.308	0.324262	2	SCPEP1
CLEC10A	2.21674e-05	-0.547395	0.09	0.193	0.376225	2	CLEC10A
MFSD1	2.22062e-05	-0.266674	0.207	0.325	0.376884	2	MFSD1
TMED10	2.57208e-05	-0.280463	0.237	0.358	0.436533	2	TMED10
PRPF40A	3.01028e-05	-0.290817	0.157	0.268	0.510906	2	PRPF40A
PEA15	3.02127e-05	-0.456371	0.157	0.276	0.51277	2	PEA15
CALR	3.82972e-05	-0.312163	0.407	0.541	0.649981	2	CALR
HEXB	4.29521e-05	-0.447751	0.243	0.375	0.728983	2	HEXB
HSPA5	4.5507e-05	-0.257644	0.26	0.378	0.772345	2	HSPA5
TUBB4B	4.55819e-05	-0.357249	0.13	0.236	0.773616	2	TUBB4B
GCC2	4.99306e-05	-0.313593	0.163	0.269	0.847423	2	GCC2
VSIG4	5.19469e-05	-0.337514	0.24	0.361	0.881642	2	VSIG4
CPM	5.34956e-05	-0.693405	0.143	0.256	0.907927	2	CPM
CLEC2B	6.03244e-05	-0.270516	0.257	0.378	1	2	CLEC2B
TAF1D	6.7334e-05	-0.335078	0.177	0.29	1	2	TAF1D
PDIA6	6.98021e-05	-0.272668	0.203	0.314	1	2	PDIA6
DYNC1I2	7.04667e-05	-0.441628	0.107	0.208	1	2	DYNC1I2
FXYD2	7.14178e-05	-0.388042	0.17	0.287	1	2	FXYD2
FCGR3A	7.38942e-05	-0.398333	0.267	0.392	1	2	FCGR3A
SNRNP70	8.02465e-05	-0.33187	0.143	0.25	1	2	SNRNP70
IL18	8.24959e-05	-0.368888	0.13	0.232	1	2	IL18
HSPA1A	8.7373e-05	-0.346996	0.397	0.523	1	2	HSPA1A
CD83	8.99712e-05	-0.458581	0.157	0.268	1	2	CD83
IFNGR1	9.52351e-05	-0.336838	0.38	0.511	1	2	IFNGR1
TUBA1A	0.000105562	-0.287459	0.157	0.265	1	2	TUBA1A
CACYBP	0.000129037	-0.404511	0.14	0.246	1	2	CACYBP
POLR2J3	0.000134642	-0.361629	0.19	0.301	1	2	POLR2J3
ARF6	0.000157474	-0.271471	0.223	0.334	1	2	ARF6
IGSF6	0.00019789	-0.367881	0.273	0.394	1	2	IGSF6
ARHGAP18	0.000216694	-0.264157	0.187	0.29	1	2	ARHGAP18
SLC1A3	0.000237929	-0.485027	0.17	0.276	1	2	SLC1A3
ISCU	0.000242178	-0.383791	0.217	0.332	1	2	ISCU
OCIAD1	0.000261597	-0.292828	0.177	0.281	1	2	OCIAD1
ID2	0.000263109	-0.410858	0.443	0.57	1	2	ID2
ORC4	0.000264935	-0.326055	0.3	0.42	1	2	ORC4
TMEM176A	0.000354091	-0.431427	0.163	0.268	1	2	TMEM176A
MYDGF	0.000370847	-0.266647	0.217	0.326	1	2	MYDGF
FCGR2A	0.000387383	-0.449092	0.337	0.459	1	2	FCGR2A
SQSTM1	0.000398401	-0.385372	0.21	0.321	1	2	SQSTM1
BLOC1S6	0.0004396	-0.436111	0.233	0.346	1	2	BLOC1S6
NAP1L1	0.000479491	-0.292928	0.497	0.617	1	2	NAP1L1
ALOX5AP	0.00103501	-0.264826	0.42	0.531	1	2	ALOX5AP
CHCHD10	0.00103717	-0.262624	0.273	0.376	1	2	CHCHD10
SPP1.1	1.42175e-118	2.98114	0.893	0.469	2.413e-114	3	SPP1
CSTB.1	4.24326e-85	2.00819	0.913	0.706	7.20167e-81	3	CSTB
HLA-DPA1.1	6.77598e-58	-1.78887	0.67	0.868	1.15002e-53	3	HLA-DPA1
CTSD.1	2.31216e-57	1.38926	0.907	0.571	3.9242e-53	3	CTSD
HLA-DPB1.1	2.99036e-54	-1.94933	0.64	0.836	5.07524e-50	3	HLA-DPB1
MIF	3.03082e-50	1.54079	0.847	0.725	5.1439e-46	3	MIF
CTSL.1	3.71448e-48	1.67095	0.693	0.311	6.30422e-44	3	CTSL
ADM	2.07355e-38	1.72982	0.467	0.127	3.51923e-34	3	ADM
MS4A6A	5.2984e-37	-1.66113	0.317	0.624	8.99245e-33	3	MS4A6A
C15orf48	2.32052e-35	1.62008	0.657	0.358	3.93838e-31	3	C15orf48
HLA-DQB1.1	4.37148e-35	-1.80581	0.413	0.664	7.41927e-31	3	HLA-DQB1
NUPR1.1	9.43633e-35	2.16921	0.46	0.19	1.60153e-30	3	NUPR1
CCL7	5.7869e-33	2.35658	0.217	0.018	9.82153e-29	3	CCL7
GPNMB.1	9.42327e-33	0.911671	0.697	0.322	1.59932e-28	3	GPNMB
CD63.1	1.69385e-32	0.895848	0.877	0.76	2.87481e-28	3	CD63
HLA-DRB1.1	3.05618e-32	-1.38178	0.643	0.782	5.18695e-28	3	HLA-DRB1
MARCO	6.50231e-31	1.51602	0.367	0.087	1.10357e-26	3	MARCO
CCL2	1.7741e-30	2.30428	0.447	0.2	3.01101e-26	3	CCL2
ALDOA	2.96153e-29	1.03905	0.773	0.556	5.02631e-25	3	ALDOA
APOC1.1	1.2213e-28	0.939652	0.83	0.564	2.07279e-24	3	APOC1
S100A10	2.76527e-28	0.934465	0.923	0.815	4.69322e-24	3	S100A10
LGALS3	9.80978e-28	1.15772	0.717	0.489	1.66492e-23	3	LGALS3
LGALS1	1.26049e-27	0.798851	0.937	0.826	2.1393e-23	3	LGALS1
ATP6V1F	9.69704e-27	0.89987	0.763	0.609	1.64578e-22	3	ATP6V1F
HLA-DQA1.1	2.06014e-26	-1.51479	0.347	0.611	3.49648e-22	3	HLA-DQA1
CTSB.1	5.35391e-25	0.831917	0.84	0.71	9.08665e-21	3	CTSB
PLIN2	1.00408e-24	1.48768	0.54	0.313	1.70412e-20	3	PLIN2
S100A8.1	3.03161e-22	-0.466591	0.613	0.32	5.14526e-18	3	S100A8
PLAUR	3.13656e-22	1.1555	0.597	0.326	5.32336e-18	3	PLAUR
GLUL	3.47798e-22	0.959555	0.817	0.656	5.90283e-18	3	GLUL
GSTO1	3.57134e-22	0.852974	0.673	0.517	6.06128e-18	3	GSTO1
MCEMP1	9.04204e-22	1.13031	0.25	0.053	1.53462e-17	3	MCEMP1
IFI6	1.04758e-20	1.27263	0.58	0.385	1.77795e-16	3	IFI6
HLA-DMA.1	2.99591e-20	-1.0454	0.48	0.658	5.08466e-16	3	HLA-DMA
TIMP1	6.68019e-20	1.16374	0.803	0.663	1.13376e-15	3	TIMP1
CD68	1.99771e-19	0.910583	0.64	0.43	3.39051e-15	3	CD68
LDHA	2.64315e-19	0.89867	0.647	0.52	4.48596e-15	3	LDHA
S100A9.1	9.65012e-19	-0.531051	0.66	0.382	1.63782e-14	3	S100A9
RGS2	1.51721e-18	-1.452	0.27	0.522	2.57501e-14	3	RGS2
CELF2	1.6073e-18	-1.23824	0.2	0.454	2.72791e-14	3	CELF2
FABP5.1	1.69098e-18	1.12705	0.657	0.479	2.86993e-14	3	FABP5
GCHFR	1.57114e-17	1.05072	0.3	0.101	2.66654e-13	3	GCHFR
IFI30.1	1.759e-17	0.748454	0.847	0.703	2.98537e-13	3	IFI30
FCER1G	2.52332e-17	0.615457	0.917	0.794	4.28258e-13	3	FCER1G
FBP1	2.74457e-17	1.15021	0.417	0.203	4.65809e-13	3	FBP1
ISG15	3.05787e-17	1.4088	0.54	0.381	5.18981e-13	3	ISG15
FGL2	3.36022e-17	-1.19735	0.167	0.4	5.70297e-13	3	FGL2
HERPUD1.1	3.39378e-17	-1.15346	0.347	0.578	5.75992e-13	3	HERPUD1
BCL2A1.1	7.5852e-17	0.932909	0.53	0.287	1.28736e-12	3	BCL2A1
CCL3	8.77625e-17	1.30697	0.47	0.229	1.48951e-12	3	CCL3
PLD4.1	2.40826e-16	-1.04171	0.013	0.165	4.08729e-12	3	PLD4
FCER1A	3.65439e-16	-1.82304	0.003	0.135	6.20222e-12	3	FCER1A
RGS1.1	5.45931e-16	-1.01797	0.5	0.711	9.26554e-12	3	RGS1
SDC2	1.34759e-15	0.973714	0.25	0.11	2.28713e-11	3	SDC2
JAML	2.25576e-15	-1.21701	0.07	0.245	3.82847e-11	3	JAML
NOP10	4.62167e-15	0.783678	0.643	0.509	7.8439e-11	3	NOP10
REL.1	5.16036e-15	-1.07836	0.357	0.583	8.75817e-11	3	REL
CD1E	5.70226e-15	-1.13386	0	0.107	9.67787e-11	3	CD1E
CXCL8	5.73476e-15	1.29169	0.47	0.255	9.73304e-11	3	CXCL8
RNASE6	6.38292e-15	-1.11117	0.283	0.469	1.08331e-10	3	RNASE6
VSIR.1	1.16988e-14	-0.960592	0.153	0.375	1.98551e-10	3	VSIR
IL1RN	1.39867e-14	1.24536	0.237	0.071	2.37382e-10	3	IL1RN
BIRC3	1.6209e-14	-2.15006	0.03	0.183	2.75099e-10	3	BIRC3
LGALS2	1.65765e-14	-1.24024	0.033	0.189	2.81337e-10	3	LGALS2
CEBPD	4.75556e-14	-0.960135	0.38	0.551	8.07113e-10	3	CEBPD
CXCR4	6.22227e-14	-1.06774	0.487	0.663	1.05604e-09	3	CXCR4
PABPC1	7.25814e-14	-0.740636	0.543	0.709	1.23185e-09	3	PABPC1
HNRNPA1	9.85483e-14	-0.617344	0.65	0.775	1.67256e-09	3	HNRNPA1
EMP3.1	1.0211e-13	0.687176	0.69	0.515	1.73301e-09	3	EMP3
CD1C	1.55431e-13	-1.22174	0.003	0.115	2.63798e-09	3	CD1C
CORO1A	1.74803e-13	-0.879052	0.257	0.484	2.96675e-09	3	CORO1A
CSF2RA.1	1.82491e-13	-1.06277	0.093	0.258	3.09724e-09	3	CSF2RA
SLC11A1.1	2.16807e-13	0.744924	0.48	0.254	3.67964e-09	3	SLC11A1
LST1.1	3.0556e-13	-0.85916	0.487	0.673	5.18597e-09	3	LST1
CPVL	3.14826e-13	-1.09451	0.153	0.328	5.34323e-09	3	CPVL
AQP9	5.39725e-13	0.587447	0.21	0.063	9.16021e-09	3	AQP9
SLC25A6	5.59922e-13	-0.624306	0.54	0.663	9.50299e-09	3	SLC25A6
PPA1.1	5.65957e-13	-1.08449	0.23	0.409	9.60543e-09	3	PPA1
CD9.1	6.49443e-13	0.724746	0.62	0.426	1.10223e-08	3	CD9
FKBP5	6.81681e-13	-0.835625	0.237	0.461	1.15695e-08	3	FKBP5
CCL17.1	8.80577e-13	-3.89995	0.013	0.121	1.49451e-08	3	CCL17
ALOX5AP.1	1.08594e-12	0.787149	0.663	0.487	1.84306e-08	3	ALOX5AP
CLEC10A.1	1.17488e-12	-1.21186	0.06	0.199	1.994e-08	3	CLEC10A
RNASE1	1.34346e-12	1.56795	0.31	0.156	2.28012e-08	3	RNASE1
LUC7L3	1.41237e-12	-0.983006	0.147	0.34	2.39708e-08	3	LUC7L3
ANXA5	2.22707e-12	0.55496	0.683	0.582	3.77978e-08	3	ANXA5
ZFP36L2	2.39456e-12	-1.03362	0.33	0.519	4.06405e-08	3	ZFP36L2
ERO1A	2.43293e-12	0.91403	0.277	0.128	4.12918e-08	3	ERO1A
APOE.1	3.23135e-12	0.456766	0.763	0.57	5.48424e-08	3	APOE
ANKRD44	3.23811e-12	-0.934827	0.053	0.2	5.49571e-08	3	ANKRD44
INHBA	3.25522e-12	1.18126	0.167	0.049	5.52475e-08	3	INHBA
SRGAP1	4.64384e-12	-0.877501	0.023	0.152	7.88153e-08	3	SRGAP1
RETN.1	4.76739e-12	1.15323	0.303	0.133	8.09122e-08	3	RETN
RGS18	5.38495e-12	-0.789557	0.013	0.132	9.13934e-08	3	RGS18
RAB3B	8.89331e-12	-0.919293	0.553	0.71	1.50937e-07	3	RAB3B
TREM1	9.89032e-12	0.809834	0.323	0.144	1.67858e-07	3	TREM1
CD302	1.26338e-11	-0.840587	0.137	0.323	2.1442e-07	3	CD302
TPI1	3.09689e-11	0.60068	0.673	0.572	5.25605e-07	3	TPI1
PNISR	3.1293e-11	-0.778821	0.26	0.466	5.31104e-07	3	PNISR
RGS10.1	3.54928e-11	-0.788588	0.407	0.582	6.02384e-07	3	RGS10
EBI3.1	3.57246e-11	-0.81477	0.007	0.108	6.06317e-07	3	EBI3
AKAP13	4.1971e-11	-0.799629	0.14	0.327	7.12332e-07	3	AKAP13
METTL7A	4.49243e-11	-0.945841	0.057	0.202	7.62456e-07	3	METTL7A
CCL20	4.49899e-11	1.48188	0.22	0.094	7.63568e-07	3	CCL20
LY6E	4.74042e-11	0.881409	0.503	0.35	8.04544e-07	3	LY6E
STK17B	7.49428e-11	-0.986774	0.103	0.267	1.27193e-06	3	STK17B
STK4.1	1.48724e-10	-0.798421	0.11	0.279	2.52415e-06	3	STK4
BNIP3	2.20312e-10	0.864702	0.17	0.068	3.73914e-06	3	BNIP3
RASSF4.1	2.23224e-10	-0.843033	0.107	0.266	3.78855e-06	3	RASSF4
PPARG	2.27041e-10	0.518151	0.137	0.033	3.85334e-06	3	PPARG
CFP	2.34337e-10	-0.780932	0.03	0.146	3.97717e-06	3	CFP
IDO1.1	2.40205e-10	-1.44064	0.093	0.244	4.07676e-06	3	IDO1
F13A1	3.24964e-10	-0.961815	0.037	0.163	5.51529e-06	3	F13A1
NAP1L1.1	3.65216e-10	-0.758829	0.46	0.624	6.19845e-06	3	NAP1L1
NOP53	4.76818e-10	-0.741265	0.313	0.493	8.09255e-06	3	NOP53
CD44	4.77625e-10	0.60926	0.627	0.457	8.10625e-06	3	CD44
CEBPB.1	5.35605e-10	0.556416	0.71	0.535	9.09028e-06	3	CEBPB
SOD2	5.46992e-10	0.818288	0.61	0.473	9.28355e-06	3	SOD2
UPP1	5.66789e-10	0.665326	0.423	0.251	9.61954e-06	3	UPP1
CALM1.1	6.95212e-10	0.591495	0.72	0.585	1.17991e-05	3	CALM1
MEF2C	7.48251e-10	-0.960184	0.16	0.327	1.26993e-05	3	MEF2C
TGM2	7.9609e-10	0.659172	0.19	0.067	1.35112e-05	3	TGM2
NMNAT3.1	9.53042e-10	-1.14607	0.293	0.442	1.6175e-05	3	NMNAT3
CIITA.1	1.02949e-09	-0.832609	0.047	0.175	1.74725e-05	3	CIITA
IL13RA1	1.435e-09	-0.696763	0.137	0.304	2.43548e-05	3	IL13RA1
EMP1	1.79123e-09	0.660614	0.243	0.101	3.04007e-05	3	EMP1
ELOC	1.83242e-09	0.626544	0.427	0.321	3.10998e-05	3	ELOC
CXCL3	1.89752e-09	1.03851	0.257	0.112	3.22047e-05	3	CXCL3
HK2	1.99031e-09	0.649676	0.22	0.086	3.37795e-05	3	HK2
EIF3L	2.30188e-09	-0.712717	0.2	0.356	3.90675e-05	3	EIF3L
HMGN3.1	2.83598e-09	-0.715741	0.3	0.46	4.81323e-05	3	HMGN3
SMAP2	3.598e-09	-0.691227	0.163	0.332	6.10652e-05	3	SMAP2
ACP5.1	4.00726e-09	0.562001	0.423	0.245	6.80111e-05	3	ACP5
CTRB1	4.5361e-09	-1.64185	0.07	0.202	7.69867e-05	3	CTRB1
HLA-DMB.1	5.41914e-09	-0.649314	0.313	0.489	9.19736e-05	3	HLA-DMB
APLP2	5.43445e-09	0.489261	0.67	0.508	9.22334e-05	3	APLP2
HCLS1	6.02773e-09	-0.652799	0.267	0.451	0.000102303	3	HCLS1
CSTA.1	8.23918e-09	-0.800606	0.393	0.528	0.000139835	3	CSTA
SLC2A3.1	9.28682e-09	0.753554	0.393	0.231	0.000157616	3	SLC2A3
AREG	1.08835e-08	-1.70119	0.17	0.279	0.000184715	3	AREG
GDI2	1.29913e-08	-0.666667	0.24	0.397	0.000220488	3	GDI2
SNAP23	1.38402e-08	-0.556202	0.083	0.221	0.000234895	3	SNAP23
TSC22D3	1.53829e-08	-0.727247	0.453	0.57	0.000261078	3	TSC22D3
P4HA1	1.72299e-08	0.583826	0.213	0.095	0.000292426	3	P4HA1
CXCL2	1.72377e-08	0.959879	0.283	0.156	0.000292558	3	CXCL2
SNX10	1.74365e-08	0.688391	0.413	0.268	0.000295932	3	SNX10
NAAA	1.79566e-08	-0.668279	0.033	0.142	0.000304759	3	NAAA
FYB1	1.91858e-08	-0.798136	0.29	0.419	0.000325621	3	FYB1
FCGR3A.1	2.00918e-08	0.4418	0.527	0.345	0.000340998	3	FCGR3A
DUSP22	2.047e-08	-0.489841	0.027	0.129	0.000347417	3	DUSP22
BRI3	2.33016e-08	0.613312	0.517	0.352	0.000395475	3	BRI3
FOXP1	2.33874e-08	-0.704558	0.113	0.262	0.00039693	3	FOXP1
LPL	2.39112e-08	0.724468	0.167	0.058	0.000405821	3	LPL
PLA2G7	3.00906e-08	0.621005	0.257	0.119	0.000510698	3	PLA2G7
CST7.1	4.02457e-08	-0.940578	0.057	0.167	0.00068305	3	CST7
ARGLU1	4.57534e-08	-0.357245	0.157	0.309	0.000776528	3	ARGLU1
PKIB.1	5.20385e-08	-0.712964	0.043	0.153	0.000883198	3	PKIB
MGST3.1	5.68254e-08	0.546098	0.49	0.375	0.000964441	3	MGST3
HLA-DOA.1	5.71146e-08	-0.430511	0.047	0.153	0.000969349	3	HLA-DOA
FAM118A	6.52075e-08	-0.740564	0.04	0.146	0.0011067	3	FAM118A
MGST2	7.27165e-08	-0.60446	0.167	0.323	0.00123414	3	MGST2
CNIH4	7.64147e-08	0.592319	0.327	0.187	0.00129691	3	CNIH4
GLIPR1	7.95618e-08	-0.718781	0.237	0.376	0.00135032	3	GLIPR1
GAPT	8.12817e-08	-0.718395	0.037	0.138	0.00137951	3	GAPT
CSF1R.1	1.01137e-07	-0.704056	0.183	0.304	0.00171649	3	CSF1R
CYP27A1	1.08172e-07	0.858502	0.23	0.116	0.00183589	3	CYP27A1
PRPF38B.1	1.15978e-07	-0.658814	0.227	0.392	0.00196838	3	PRPF38B
FN1	1.20582e-07	0.491094	0.467	0.297	0.00204653	3	FN1
SRGAP2B	1.25293e-07	-0.841938	0.14	0.262	0.00212647	3	SRGAP2B
NUDT16	1.47732e-07	-0.686171	0.087	0.211	0.00250731	3	NUDT16
PHLDA1	1.55939e-07	0.537409	0.283	0.145	0.00264659	3	PHLDA1
LIMD2	1.5835e-07	-0.656935	0.11	0.244	0.00268752	3	LIMD2
CALHM6	1.67894e-07	-0.84325	0.17	0.3	0.00284949	3	CALHM6
SCD	2.21311e-07	0.635336	0.177	0.072	0.0037561	3	SCD
FNBP1.1	2.22599e-07	-0.667276	0.11	0.231	0.00377795	3	FNBP1
GPR183.1	2.51196e-07	-0.735812	0.343	0.494	0.0042633	3	GPR183
C1QB.1	2.64367e-07	-0.88557	0.353	0.469	0.00448684	3	C1QB
ADAM28	2.79283e-07	-0.734241	0.063	0.173	0.00473999	3	ADAM28
ALDH2.1	2.8286e-07	-0.549924	0.317	0.468	0.0048007	3	ALDH2
CYSTM1	3.02331e-07	0.487756	0.43	0.294	0.00513116	3	CYSTM1
FILIP1L	3.1099e-07	-0.694172	0.04	0.141	0.00527813	3	FILIP1L
PIGN.1	3.35883e-07	-0.924025	0.247	0.389	0.0057006	3	PIGN
PLD3.1	3.68872e-07	0.685171	0.42	0.293	0.00626049	3	PLD3
PSMG2	4.1467e-07	-0.629352	0.167	0.311	0.00703778	3	PSMG2
MPEG1.1	4.32078e-07	-0.721044	0.07	0.173	0.00733322	3	MPEG1
WDR74	5.2298e-07	-0.915419	0.087	0.203	0.00887602	3	WDR74
TRABD	5.25152e-07	-0.412463	0.083	0.2	0.00891287	3	TRABD
NPL	5.2637e-07	0.493286	0.237	0.114	0.00893355	3	NPL
CAT	5.31056e-07	-0.61758	0.11	0.231	0.00901308	3	CAT
PAK1	5.35769e-07	-0.492996	0.08	0.2	0.00909307	3	PAK1
CALR.1	5.57982e-07	0.52408	0.617	0.503	0.00947006	3	CALR
AXL.1	5.89734e-07	-0.681176	0.06	0.16	0.010009	3	AXL
GNAQ	7.0271e-07	-0.640742	0.177	0.323	0.0119264	3	GNAQ
MSR1.1	7.55498e-07	0.601543	0.433	0.278	0.0128223	3	MSR1
PTRHD1	8.19117e-07	-0.363666	0.113	0.239	0.0139021	3	PTRHD1
DAB2.1	8.37331e-07	0.419381	0.383	0.234	0.0142112	3	DAB2
NCF2	8.55082e-07	0.604491	0.38	0.24	0.0145125	3	NCF2
LPAR6.1	8.80829e-07	-0.811323	0.147	0.285	0.0149494	3	LPAR6
L2HGDH	9.56652e-07	-0.719964	0.267	0.381	0.0162363	3	L2HGDH
CLPS	1.03321e-06	-1.38903	0.077	0.189	0.0175356	3	CLPS
PDK4	1.08978e-06	-0.636656	0.09	0.209	0.0184958	3	PDK4
OGFRL1.1	1.17256e-06	-0.733879	0.15	0.28	0.0199006	3	OGFRL1
SLC25A5	1.37995e-06	-0.384658	0.323	0.484	0.0234206	3	SLC25A5
ROCK1	1.41584e-06	-0.657598	0.173	0.311	0.0240297	3	ROCK1
GPR34.1	1.42787e-06	-0.791462	0.103	0.218	0.0242338	3	GPR34
IFIT1	1.44775e-06	0.703103	0.187	0.082	0.0245712	3	IFIT1
PTPRC	1.72827e-06	-0.572519	0.323	0.477	0.0293321	3	PTPRC
NBPF10	1.82764e-06	-0.381929	0.103	0.225	0.0310187	3	NBPF10
SMARCA2	1.94981e-06	-0.598181	0.073	0.184	0.0330921	3	SMARCA2
FNDC3B	1.99753e-06	0.539042	0.263	0.151	0.0339021	3	FNDC3B
EIF4B	2.04569e-06	-0.478691	0.16	0.296	0.0347194	3	EIF4B
EIF3F	2.46472e-06	-0.482322	0.277	0.425	0.0418313	3	EIF3F
G0S2	2.47027e-06	1.18288	0.23	0.123	0.0419254	3	G0S2
PLP2	2.81467e-06	0.560709	0.367	0.248	0.0477705	3	PLP2
ABI3	2.84912e-06	-0.389308	0.083	0.191	0.0483552	3	ABI3
NABP1	3.13427e-06	-0.733897	0.68	0.783	0.0531948	3	NABP1
ANXA2	3.30842e-06	0.395421	0.783	0.682	0.0561506	3	ANXA2
FAM133B	3.56924e-06	-0.454914	0.2	0.337	0.0605771	3	FAM133B
HEXB.1	4.21381e-06	0.523169	0.453	0.336	0.0715168	3	HEXB
CAPZB	5.63948e-06	-0.485894	0.42	0.536	0.0957133	3	CAPZB
EIF3M	5.71476e-06	-0.538504	0.22	0.358	0.0969909	3	EIF3M
ARL5A	5.84393e-06	-0.64102	0.177	0.303	0.0991832	3	ARL5A
ARHGAP45	6.70689e-06	-0.531011	0.067	0.168	0.113829	3	ARHGAP45
SERPINF1.1	7.05622e-06	-0.630652	0.113	0.226	0.119758	3	SERPINF1
PMP22.1	8.04323e-06	0.469415	0.27	0.15	0.13651	3	PMP22
COTL1.1	8.15248e-06	-0.501861	0.527	0.629	0.138364	3	COTL1
SMIM14	8.54519e-06	-0.481691	0.087	0.195	0.145029	3	SMIM14
ASAH1	9.07235e-06	0.368338	0.64	0.5	0.153976	3	ASAH1
ITSN2.1	9.40628e-06	-0.567547	0.107	0.22	0.159643	3	ITSN2
PRCP	1.03774e-05	-0.292798	0.107	0.208	0.176126	3	PRCP
CCL5	1.13287e-05	-0.57755	0.32	0.438	0.19227	3	CCL5
WASF2.1	1.21503e-05	-0.578755	0.173	0.301	0.206215	3	WASF2
PKM	1.28526e-05	0.414877	0.65	0.529	0.218135	3	PKM
BNIP3L	1.3242e-05	0.463204	0.417	0.302	0.224743	3	BNIP3L
RGCC	1.33147e-05	0.534847	0.363	0.231	0.225977	3	RGCC
SAMSN1	1.36187e-05	-0.616395	0.237	0.342	0.231136	3	SAMSN1
TXN.1	1.46607e-05	-0.648416	0.73	0.589	0.248822	3	TXN
MNDA	1.54164e-05	-0.647674	0.373	0.496	0.261648	3	MNDA
FBXO48	1.77661e-05	-0.490703	0.237	0.356	0.301527	3	FBXO48
THEMIS2	1.80867e-05	-0.53446	0.163	0.286	0.306968	3	THEMIS2
AHR	2.25719e-05	-0.664835	0.087	0.187	0.38309	3	AHR
SRSF5	2.29306e-05	-0.541951	0.347	0.47	0.389178	3	SRSF5
HIGD2A	2.44735e-05	-0.4631	0.36	0.48	0.415364	3	HIGD2A
CD4	2.65196e-05	-0.587863	0.17	0.29	0.450091	3	CD4
IL18.1	2.66625e-05	-0.55807	0.123	0.234	0.452515	3	IL18
SLC43A2	2.67699e-05	-0.616917	0.21	0.325	0.454338	3	SLC43A2
ORMDL1	2.79983e-05	-0.578066	0.133	0.242	0.475188	3	ORMDL1
SON	2.8529e-05	-0.530643	0.403	0.54	0.484195	3	SON
IL4I1.1	2.97265e-05	0.34259	0.257	0.15	0.504519	3	IL4I1
TCF25	3.18598e-05	-0.427521	0.213	0.343	0.540724	3	TCF25
PAXX	3.32934e-05	-0.379331	0.127	0.239	0.565056	3	PAXX
ENO1	3.52626e-05	0.411313	0.64	0.538	0.598477	3	ENO1
MAN2B1	3.65538e-05	-0.382979	0.163	0.282	0.620391	3	MAN2B1
CLNS1A.1	3.96699e-05	-0.312382	0.127	0.235	0.673278	3	CLNS1A
GBP4	4.04409e-05	-0.434002	0.223	0.353	0.686363	3	GBP4
VCAN.1	4.81626e-05	0.500006	0.38	0.252	0.817416	3	VCAN
CCL4	4.94217e-05	0.554442	0.3	0.184	0.838785	3	CCL4
CLEC5A	5.16049e-05	0.474394	0.25	0.143	0.875838	3	CLEC5A
PRMT2.1	5.1899e-05	-0.300076	0.123	0.228	0.88083	3	PRMT2
RHOG	5.70524e-05	-0.430566	0.29	0.413	0.968294	3	RHOG
DUT	6.73314e-05	-0.442132	0.133	0.243	1	3	DUT
ATOX1	6.79625e-05	0.508745	0.493	0.38	1	3	ATOX1
NKTR	6.8301e-05	-0.38219	0.123	0.228	1	3	NKTR
LDHB	6.88114e-05	-0.453971	0.21	0.334	1	3	LDHB
SDCBP	7.82536e-05	0.342533	0.677	0.577	1	3	SDCBP
LAMP1	8.23944e-05	0.387876	0.433	0.308	1	3	LAMP1
DDX5	8.56508e-05	-0.375685	0.597	0.707	1	3	DDX5
NBPF14	8.72818e-05	-0.253397	0.157	0.26	1	3	NBPF14
RBMX	9.51987e-05	-0.391711	0.157	0.269	1	3	RBMX
ANXA1	0.00010633	0.418415	0.67	0.566	1	3	ANXA1
ARL6IP5.1	0.00010746	-0.448829	0.353	0.459	1	3	ARL6IP5
GSTK1	0.000120641	-0.499585	0.293	0.396	1	3	GSTK1
BOLA2	0.000121976	0.434311	0.347	0.246	1	3	BOLA2
ISCU.1	0.000140946	-0.511718	0.22	0.331	1	3	ISCU
WAS	0.000141079	-0.406904	0.12	0.22	1	3	WAS
GPCPD1	0.000146142	0.444276	0.253	0.151	1	3	GPCPD1
VEGFA	0.000152478	0.493535	0.26	0.156	1	3	VEGFA
RAB13	0.000182257	0.385484	0.35	0.238	1	3	RAB13
HNMT	0.000197543	0.413846	0.41	0.296	1	3	HNMT
ARF5	0.000207899	-0.480251	0.25	0.364	1	3	ARF5
TWF2.1	0.000221743	-0.36278	0.143	0.247	1	3	TWF2
EIF3E	0.000222752	-0.439224	0.427	0.536	1	3	EIF3E
SCAF11.1	0.000236748	-0.496217	0.24	0.357	1	3	SCAF11
RSRP1	0.000289549	-0.553069	0.24	0.349	1	3	RSRP1
EIF3K	0.000403737	-0.43764	0.413	0.526	1	3	EIF3K
AKAP9.1	0.000456194	-0.497882	0.18	0.285	1	3	AKAP9
IGFLR1	0.000468689	-0.329112	0.173	0.276	1	3	IGFLR1
TIMP2	0.000543489	0.380427	0.39	0.277	1	3	TIMP2
AP1S2	0.000609117	-0.454765	0.267	0.375	1	3	AP1S2
CCNI	0.000653859	-0.39719	0.36	0.467	1	3	CCNI
NDUFS4	0.00065608	-0.336338	0.17	0.271	1	3	NDUFS4
TAOK3	0.000702606	-0.457376	0.177	0.278	1	3	TAOK3
EIF3G	0.000847073	-0.338857	0.25	0.359	1	3	EIF3G
MARCKS.1	0.000944274	-0.405735	0.31	0.416	1	3	MARCKS
CYBB	0.000982781	0.30612	0.447	0.334	1	3	CYBB
HNRNPH1	0.00106133	-0.434516	0.24	0.347	1	3	HNRNPH1
SRRM2	0.00112849	-0.453864	0.263	0.37	1	3	SRRM2
GNAI2	0.00124974	-0.369705	0.347	0.458	1	3	GNAI2
PGLS	0.00125162	-0.284249	0.217	0.318	1	3	PGLS
PRRC2C	0.00134644	-0.322044	0.257	0.363	1	3	PRRC2C
BLOC1S6.1	0.00169621	-0.460164	0.243	0.344	1	3	BLOC1S6
SET	0.00199854	-0.310907	0.293	0.399	1	3	SET
CALM3	0.00207037	0.353928	0.45	0.347	1	3	CALM3
IFNGR1.1	0.00207742	-0.297959	0.403	0.506	1	3	IFNGR1
MTDH	0.00253373	-0.350796	0.303	0.408	1	3	MTDH
TYROBP	1.36241e-46	-0.903065	0.683	0.949	2.31228e-42	0	TYROBP
NMNAT3.2	7.88522e-42	1.76654	0.54	0.397	1.33828e-37	0	NMNAT3
COMMD6	3.65692e-40	-0.826398	0.253	0.658	6.20652e-36	0	COMMD6
TOMM7	1.11047e-36	-0.843796	0.297	0.688	1.88468e-32	0	TOMM7
CHCHD2	3.40524e-35	-0.754149	0.313	0.693	5.77937e-31	0	CHCHD2
PIGN.2	3.46204e-35	1.5957	0.467	0.349	5.87577e-31	0	PIGN
CSTA.2	8.22055e-35	-1.18014	0.187	0.566	1.39519e-30	0	CSTA
COX8A	1.3404e-34	-0.371784	0.287	0.617	2.27492e-30	0	COX8A
ATP6V0E1	1.43566e-34	-0.711651	0.323	0.703	2.4366e-30	0	ATP6V0E1
ATP6V1F.1	4.22821e-34	-0.711382	0.32	0.69	7.17612e-30	0	ATP6V1F
GABARAP	5.87749e-34	-0.852437	0.457	0.812	9.97527e-30	0	GABARAP
SNX3	9.16496e-33	-0.73082	0.257	0.618	1.55548e-28	0	SNX3
EEF1D	2.20795e-32	-0.589796	0.42	0.769	3.74733e-28	0	EEF1D
SUMO2	3.04339e-32	-0.454495	0.373	0.71	5.16523e-28	0	SUMO2
ARPC1B	6.81311e-32	-0.611829	0.317	0.675	1.15632e-27	0	ARPC1B
EIF1	7.46614e-32	-0.752803	0.617	0.901	1.26715e-27	0	EIF1
COX7B	1.31375e-31	-0.553652	0.32	0.658	2.2297e-27	0	COX7B
NDUFA13	2.66738e-31	-0.555632	0.333	0.675	4.52708e-27	0	NDUFA13
CD63.2	2.94003e-31	-0.767617	0.497	0.83	4.98983e-27	0	CD63
COX7A2	3.42992e-31	-0.771791	0.293	0.653	5.82126e-27	0	COX7A2
UQCRH	3.73189e-31	-0.584491	0.303	0.646	6.33377e-27	0	UQCRH
SSR4	4.71261e-31	-0.302975	0.313	0.631	7.99824e-27	0	SSR4
HMGB1	6.38516e-31	0.30306	0.547	0.739	1.08369e-26	0	HMGB1
ATP5MG	7.00636e-31	-0.631541	0.453	0.793	1.18912e-26	0	ATP5MG
CD68.1	9.7254e-31	-1.36366	0.167	0.517	1.65059e-26	0	CD68
RHOA	1.11059e-30	-0.540816	0.303	0.648	1.8849e-26	0	RHOA
ATP5PO	1.23001e-30	-0.645854	0.2	0.529	2.08757e-26	0	ATP5PO
CFL1	1.5793e-30	-0.716514	0.56	0.866	2.68038e-26	0	CFL1
OST4	3.13778e-30	-0.46304	0.39	0.725	5.32544e-26	0	OST4
COX7C	3.94819e-30	-0.323746	0.567	0.863	6.70086e-26	0	COX7C
NUCKS1.1	4.05628e-30	0.611904	0.303	0.421	6.88432e-26	0	NUCKS1
TMEM258	4.74559e-30	-0.515825	0.243	0.567	8.05421e-26	0	TMEM258
TSPO	6.30537e-30	-0.626159	0.31	0.652	1.07015e-25	0	TSPO
CTSH.1	7.63872e-30	-0.605797	0.24	0.57	1.29644e-25	0	CTSH
PSMA7	1.13144e-29	-0.692509	0.257	0.602	1.92028e-25	0	PSMA7
RNASEK	1.13851e-29	-0.916851	0.287	0.644	1.93229e-25	0	RNASEK
VAMP8	1.4531e-29	-0.787642	0.36	0.71	2.4662e-25	0	VAMP8
LAPTM4A	1.82458e-29	-0.713349	0.187	0.509	3.09667e-25	0	LAPTM4A
POMP	1.83457e-29	-0.342312	0.373	0.685	3.11363e-25	0	POMP
NDUFA1	1.91078e-29	-0.37139	0.307	0.617	3.24298e-25	0	NDUFA1
TPI1.1	2.34715e-29	-0.754633	0.293	0.641	3.98358e-25	0	TPI1
AP2S1	2.63436e-29	-0.614372	0.24	0.576	4.47104e-25	0	AP2S1
OAZ1	4.17314e-29	-0.668752	0.617	0.894	7.08266e-25	0	OAZ1
MYL12A	4.38181e-29	-0.635213	0.413	0.751	7.43681e-25	0	MYL12A
PARK7	7.00942e-29	-0.544479	0.22	0.535	1.18964e-24	0	PARK7
ARPC3	1.11459e-28	-0.298863	0.523	0.813	1.89168e-24	0	ARPC3
LAMTOR5	1.44997e-28	-0.250222	0.21	0.48	2.46088e-24	0	LAMTOR5
SLC25A6.1	1.66809e-28	-0.748908	0.353	0.697	2.83108e-24	0	SLC25A6
PSMB3	1.69711e-28	-0.480796	0.25	0.571	2.88034e-24	0	PSMB3
LY96	1.75781e-28	-0.824157	0.13	0.44	2.98336e-24	0	LY96
NDUFB2	1.82552e-28	-0.501835	0.247	0.569	3.09828e-24	0	NDUFB2
HLA-DMA.2	1.92016e-28	-0.682901	0.34	0.683	3.2589e-24	0	HLA-DMA
ARPC2	1.95159e-28	-0.669408	0.35	0.689	3.31225e-24	0	ARPC2
HNRNPDL	2.26917e-28	0.398586	0.433	0.579	3.85124e-24	0	HNRNPDL
SH3BGRL	2.63304e-28	-0.271773	0.26	0.551	4.4688e-24	0	SH3BGRL
DDX5.1	5.19201e-28	0.418112	0.567	0.712	8.81189e-24	0	DDX5
CLIC1	7.50716e-28	-0.686427	0.34	0.68	1.27411e-23	0	CLIC1
ATP5PD	8.04015e-28	-0.545149	0.22	0.525	1.36457e-23	0	ATP5PD
AIF1	1.12822e-27	-0.774495	0.483	0.804	1.91482e-23	0	AIF1
UBB	1.36752e-27	-0.397037	0.423	0.739	2.32095e-23	0	UBB
ELOB	1.58336e-27	-0.412478	0.4	0.717	2.68727e-23	0	ELOB
COX4I1	1.83983e-27	-0.464403	0.5	0.808	3.12256e-23	0	COX4I1
PSMB1	1.95414e-27	-0.270056	0.217	0.492	3.31656e-23	0	PSMB1
NDUFB11	2.06049e-27	-0.540373	0.203	0.502	3.49706e-23	0	NDUFB11
ARPC5	2.12877e-27	-0.414441	0.32	0.639	3.61295e-23	0	ARPC5
CLTA	2.83731e-27	-0.506495	0.15	0.435	4.81547e-23	0	CLTA
UQCR10	3.71284e-27	-0.284874	0.34	0.63	6.30144e-23	0	UQCR10
HLA-C	4.38418e-27	-0.764732	0.537	0.839	7.44083e-23	0	HLA-C
APRT	6.40353e-27	-0.396323	0.197	0.47	1.08681e-22	0	APRT
EIF3H	6.69601e-27	-0.766945	0.183	0.495	1.13645e-22	0	EIF3H
DBI.1	7.00006e-27	-0.759414	0.3	0.636	1.18805e-22	0	DBI
MYL6	7.15774e-27	-0.725031	0.613	0.883	1.21481e-22	0	MYL6
MORF4L1	1.16873e-26	-0.329149	0.247	0.525	1.98356e-22	0	MORF4L1
CTSS.1	1.52821e-26	-0.647271	0.467	0.783	2.59368e-22	0	CTSS
TRIR	1.7418e-26	-0.257582	0.23	0.491	2.95619e-22	0	TRIR
BRK1	2.02756e-26	-0.66055	0.197	0.509	3.44118e-22	0	BRK1
DYNLL1	2.13979e-26	-0.350643	0.353	0.652	3.63165e-22	0	DYNLL1
GPSM3	2.5069e-26	-0.537462	0.143	0.419	4.2547e-22	0	GPSM3
ATP6V1G1	2.55932e-26	-0.516757	0.293	0.612	4.34367e-22	0	ATP6V1G1
C4orf3	2.78596e-26	-0.413638	0.26	0.556	4.72833e-22	0	C4orf3
PFDN5	2.82271e-26	-0.442714	0.62	0.89	4.7907e-22	0	PFDN5
SPINK9	2.87579e-26	1.41255	0.297	0.193	4.88079e-22	0	SPINK9
UQCRB	3.12949e-26	-0.313815	0.58	0.857	5.31137e-22	0	UQCRB
RTRAF	3.3943e-26	-0.284167	0.17	0.422	5.76081e-22	0	RTRAF
EIF3K.1	3.58441e-26	-0.525811	0.243	0.557	6.08347e-22	0	EIF3K
ATP5MC2	4.32858e-26	-0.643168	0.41	0.733	7.34646e-22	0	ATP5MC2
BTF3	5.71909e-26	-0.597582	0.48	0.791	9.70644e-22	0	BTF3
ATP5F1E	8.52912e-26	-0.646486	0.63	0.885	1.44756e-21	0	ATP5F1E
PEBP1.1	9.61958e-26	0.501184	0.287	0.388	1.63263e-21	0	PEBP1
PPIA	1.02467e-25	0.267688	0.657	0.816	1.73907e-21	0	PPIA
NDUFA4	1.14016e-25	-0.405445	0.363	0.672	1.93508e-21	0	NDUFA4
SELENOH	1.1871e-25	-0.287298	0.213	0.483	2.01475e-21	0	SELENOH
EIF3E.1	1.27725e-25	-0.432498	0.27	0.565	2.16775e-21	0	EIF3E
HCST	1.29874e-25	-0.769149	0.263	0.588	2.20421e-21	0	HCST
NOP10.1	2.1033e-25	-0.637551	0.263	0.578	3.56973e-21	0	NOP10
IFI30.2	2.20068e-25	-1.0041	0.463	0.774	3.73499e-21	0	IFI30
GSTP1	2.63129e-25	-0.770657	0.39	0.714	4.46582e-21	0	GSTP1
UBE2D3	3.67943e-25	-0.342154	0.253	0.53	6.24473e-21	0	UBE2D3
LGALS1.1	3.98804e-25	-1.01881	0.64	0.88	6.7685e-21	0	LGALS1
FCGRT	7.3994e-25	-0.608964	0.233	0.539	1.25583e-20	0	FCGRT
PFDN2	7.47246e-25	0.328837	0.267	0.417	1.26823e-20	0	PFDN2
PYCARD	8.09978e-25	-0.383885	0.22	0.49	1.37469e-20	0	PYCARD
UQCR11	1.04696e-24	-0.591383	0.387	0.702	1.77691e-20	0	UQCR11
PKM.1	1.20404e-24	-0.291755	0.32	0.589	2.0435e-20	0	PKM
EIF6	1.21374e-24	-0.545647	0.073	0.316	2.05995e-20	0	EIF6
MAB21L3	1.61165e-24	1.52835	0.257	0.137	2.73529e-20	0	MAB21L3
ATOX1.1	1.71972e-24	-0.670477	0.157	0.442	2.91871e-20	0	ATOX1
EIF4A2.1	1.81189e-24	0.498606	0.37	0.483	3.07514e-20	0	EIF4A2
RBX1	2.00952e-24	-0.258685	0.313	0.579	3.41056e-20	0	RBX1
PPP1CA	2.45815e-24	-0.285234	0.16	0.4	4.17197e-20	0	PPP1CA
SF3B5	3.51582e-24	-0.362261	0.147	0.391	5.96706e-20	0	SF3B5
SERP1	3.96756e-24	-0.444521	0.313	0.61	6.73374e-20	0	SERP1
ACTR2	4.19284e-24	0.488287	0.413	0.513	7.1161e-20	0	ACTR2
YBX1	4.24307e-24	-0.504306	0.507	0.8	7.20135e-20	0	YBX1
BST2	5.17638e-24	-0.592352	0.18	0.461	8.78535e-20	0	BST2
GSTO1.1	6.76163e-24	-0.581503	0.283	0.588	1.14758e-19	0	GSTO1
ANXA1.1	7.49088e-24	-0.38581	0.343	0.625	1.27135e-19	0	ANXA1
NDUFB10	7.71054e-24	-0.483807	0.177	0.446	1.30863e-19	0	NDUFB10
GRN	8.44186e-24	-0.567568	0.423	0.728	1.43275e-19	0	GRN
ARL6IP1.1	8.44617e-24	0.447599	0.357	0.494	1.43348e-19	0	ARL6IP1
SSR2	8.64623e-24	-0.344648	0.187	0.445	1.46744e-19	0	SSR2
PGK1	9.84656e-24	-0.397157	0.19	0.454	1.67116e-19	0	PGK1
PFN1	1.01476e-23	-0.724493	0.623	0.876	1.72224e-19	0	PFN1
SRGN	1.13072e-23	-0.736288	0.67	0.902	1.91905e-19	0	SRGN
CANX.1	1.2299e-23	0.398046	0.297	0.435	2.08738e-19	0	CANX
NDUFA2	1.39065e-23	-0.250346	0.22	0.47	2.36022e-19	0	NDUFA2
PAIP2	1.39861e-23	-0.535723	0.1	0.34	2.37372e-19	0	PAIP2
ATP5PB	1.49665e-23	-0.515379	0.147	0.408	2.54011e-19	0	ATP5PB
PSMA1	1.63327e-23	-0.314285	0.177	0.426	2.77198e-19	0	PSMA1
HNRNPU	1.72286e-23	0.374897	0.337	0.491	2.92405e-19	0	HNRNPU
UBL5	2.01489e-23	-0.37415	0.41	0.7	3.41966e-19	0	UBL5
GUK1	2.06327e-23	-0.303207	0.277	0.53	3.50179e-19	0	GUK1
PSME1	2.07135e-23	-0.317369	0.26	0.548	3.5155e-19	0	PSME1
KTN1	2.23547e-23	0.492236	0.27	0.378	3.79403e-19	0	KTN1
COX5A	2.46339e-23	-0.460531	0.217	0.492	4.18087e-19	0	COX5A
TMEM14C.1	3.2355e-23	-0.386942	0.173	0.428	5.49129e-19	0	TMEM14C
RBPJ	3.513e-23	0.500303	0.287	0.434	5.96227e-19	0	RBPJ
FXYD5	3.55146e-23	-0.313207	0.343	0.618	6.02754e-19	0	FXYD5
SLIRP	3.8088e-23	0.381398	0.383	0.525	6.46429e-19	0	SLIRP
LRPAP1	3.87439e-23	-0.73563	0.073	0.32	6.57561e-19	0	LRPAP1
MYL12B	3.9483e-23	-0.291302	0.41	0.687	6.70106e-19	0	MYL12B
NDUFB4	4.64277e-23	-0.602796	0.21	0.495	7.87971e-19	0	NDUFB4
LYZ.1	5.11984e-23	-1.34189	0.627	0.873	8.68939e-19	0	LYZ
SEC61G	5.55182e-23	-0.577768	0.233	0.527	9.42255e-19	0	SEC61G
SRRM1	5.84046e-23	0.345297	0.253	0.384	9.91242e-19	0	SRRM1
HSP90AA1	6.12592e-23	0.59192	0.63	0.749	1.03969e-18	0	HSP90AA1
TPM4	7.97847e-23	0.279376	0.243	0.39	1.35411e-18	0	TPM4
PTPRC.1	8.21761e-23	0.409594	0.35	0.472	1.39469e-18	0	PTPRC
SLC25A5.1	8.48676e-23	-0.712959	0.207	0.505	1.44037e-18	0	SLC25A5
SEC11A	1.09788e-22	-0.293367	0.233	0.49	1.86332e-18	0	SEC11A
S100A10.1	1.12367e-22	-0.506116	0.613	0.871	1.90709e-18	0	S100A10
EMP3.2	1.16719e-22	-0.835535	0.28	0.59	1.98096e-18	0	EMP3
HLA-DRB1.2	1.19875e-22	-1.13553	0.53	0.803	2.03452e-18	0	HLA-DRB1
SEC61B	1.33287e-22	-0.684619	0.3	0.602	2.26214e-18	0	SEC61B
HMGB2	1.41229e-22	0.415762	0.357	0.508	2.39693e-18	0	HMGB2
GAPDH	1.46902e-22	-0.560253	0.697	0.919	2.49323e-18	0	GAPDH
ASAH1.1	1.62774e-22	-0.547459	0.277	0.567	2.7626e-18	0	ASAH1
TMBIM4	1.95954e-22	-0.309316	0.223	0.485	3.32572e-18	0	TMBIM4
POLR2L	2.00916e-22	-0.371773	0.257	0.532	3.40995e-18	0	POLR2L
RHOG.1	2.14018e-22	-0.615182	0.163	0.436	3.63231e-18	0	RHOG
LAMTOR1	2.2843e-22	-0.736282	0.147	0.423	3.87691e-18	0	LAMTOR1
SFT2D1	2.47736e-22	-0.271221	0.167	0.398	4.20458e-18	0	SFT2D1
NDUFS7	3.02279e-22	-0.650813	0.127	0.389	5.13028e-18	0	NDUFS7
NPC2	3.02328e-22	-0.614275	0.643	0.888	5.13112e-18	0	NPC2
SSBP1	3.06197e-22	-0.425116	0.163	0.425	5.19677e-18	0	SSBP1
SH3BGRL3	3.40078e-22	-0.380446	0.66	0.896	5.77181e-18	0	SH3BGRL3
GNG5	3.60636e-22	-0.300384	0.373	0.646	6.12072e-18	0	GNG5
SSR3	4.53163e-22	-0.467501	0.183	0.442	7.69108e-18	0	SSR3
NDUFB8	4.71932e-22	-0.499235	0.19	0.458	8.00964e-18	0	NDUFB8
EIF3F.1	5.58513e-22	-0.735049	0.163	0.445	9.47908e-18	0	EIF3F
ZNF706	5.6912e-22	-0.378861	0.23	0.492	9.65911e-18	0	ZNF706
HLA-DPB1.2	6.37953e-22	-1.05171	0.603	0.843	1.08273e-17	0	HLA-DPB1
PSMB6	6.44523e-22	-0.267634	0.147	0.365	1.09389e-17	0	PSMB6
BANF1	7.19223e-22	0.315154	0.263	0.408	1.22067e-17	0	BANF1
TBCA	8.11545e-22	-0.334779	0.283	0.545	1.37735e-17	0	TBCA
HSBP1	8.81664e-22	-0.26687	0.233	0.489	1.49636e-17	0	HSBP1
ATP5MC3	9.6364e-22	-0.301356	0.277	0.536	1.63549e-17	0	ATP5MC3
GPX4	9.65066e-22	-0.696008	0.407	0.707	1.63791e-17	0	GPX4
WDPCP	1.01476e-21	1.38818	0.293	0.169	1.72225e-17	0	WDPCP
CAPZA1	1.05383e-21	0.266685	0.247	0.398	1.78857e-17	0	CAPZA1
TMEM176A.1	1.17007e-21	-0.534108	0.073	0.284	1.98584e-17	0	TMEM176A
GMFG	1.28462e-21	-0.406904	0.33	0.605	2.18025e-17	0	GMFG
PSMA2	1.3576e-21	-0.516616	0.187	0.452	2.30412e-17	0	PSMA2
GNAI2.1	1.68347e-21	0.35784	0.34	0.459	2.85718e-17	0	GNAI2
PABPC1.1	2.09901e-21	-0.363232	0.45	0.726	3.56244e-17	0	PABPC1
SLC25A3	2.11524e-21	-0.406415	0.213	0.472	3.58999e-17	0	SLC25A3
HINT1.1	2.28407e-21	-0.433005	0.313	0.6	3.87653e-17	0	HINT1
MSN	2.6449e-21	0.367518	0.287	0.404	4.48893e-17	0	MSN
FAM177A1.1	2.6532e-21	0.324383	0.15	0.265	4.50302e-17	0	FAM177A1
VDAC2	3.02409e-21	-0.323926	0.143	0.367	5.13249e-17	0	VDAC2
NACA	3.04697e-21	-0.250377	0.66	0.89	5.17131e-17	0	NACA
TIMP1.1	3.07327e-21	-1.02421	0.44	0.729	5.21595e-17	0	TIMP1
ZNHIT1	3.53584e-21	-0.32682	0.147	0.37	6.00102e-17	0	ZNHIT1
ATP6V0B	3.74615e-21	-0.533255	0.303	0.595	6.35796e-17	0	ATP6V0B
COX14	3.81502e-21	-0.472301	0.117	0.354	6.47485e-17	0	COX14
HLA-B	4.26316e-21	-0.578698	0.77	0.945	7.23543e-17	0	HLA-B
ENO1.1	5.01344e-21	-0.665628	0.303	0.6	8.50881e-17	0	ENO1
LAMTOR2	5.737e-21	-0.38658	0.173	0.428	9.73684e-17	0	LAMTOR2
SERPINB1	6.60339e-21	-0.523397	0.147	0.387	1.12073e-16	0	SERPINB1
NDUFA11	7.64878e-21	-0.499919	0.22	0.488	1.29815e-16	0	NDUFA11
SNRPE	7.74754e-21	-0.492659	0.17	0.425	1.31491e-16	0	SNRPE
LY86	8.7939e-21	-0.788457	0.11	0.359	1.4925e-16	0	LY86
CD44.1	8.84084e-21	-0.383501	0.267	0.523	1.50047e-16	0	CD44
CPVL.1	1.4048e-20	-0.377474	0.12	0.334	2.38423e-16	0	CPVL
LRRFIP1	1.48078e-20	0.511381	0.41	0.522	2.51318e-16	0	LRRFIP1
AURKAIP1	1.50388e-20	-0.445368	0.123	0.345	2.55239e-16	0	AURKAIP1
LSM3	1.50755e-20	-0.272102	0.15	0.367	2.55861e-16	0	LSM3
CALM2	1.53252e-20	-0.320474	0.563	0.816	2.601e-16	0	CALM2
S100A9.2	1.66391e-20	-2.64921	0.193	0.467	2.82399e-16	0	S100A9
FIS1	1.70998e-20	-0.343814	0.133	0.354	2.90218e-16	0	FIS1
DNAJB6	1.73784e-20	0.291714	0.21	0.35	2.94946e-16	0	DNAJB6
EIF3L.1	2.19327e-20	-0.454283	0.133	0.368	3.72241e-16	0	EIF3L
SMDT1	2.22985e-20	-0.388366	0.167	0.412	3.7845e-16	0	SMDT1
TKT.1	2.53794e-20	-0.435317	0.14	0.369	4.30738e-16	0	TKT
TMEM256	2.57848e-20	-0.695695	0.09	0.326	4.3762e-16	0	TMEM256
CYBA	2.61093e-20	-0.536313	0.703	0.912	4.43127e-16	0	CYBA
GRINA	2.75033e-20	-0.280749	0.143	0.361	4.66786e-16	0	GRINA
UQCRFS1	3.42558e-20	-0.412094	0.093	0.314	5.81389e-16	0	UQCRFS1
ALOX5AP.2	3.43249e-20	-1.0426	0.267	0.559	5.82562e-16	0	ALOX5AP
C4orf48	3.71053e-20	-0.585008	0.177	0.439	6.29751e-16	0	C4orf48
FSIP2.1	4.07134e-20	1.34297	0.32	0.178	6.90988e-16	0	FSIP2
GCA	4.36079e-20	-0.360976	0.093	0.295	7.40113e-16	0	GCA
SUMO3	4.484e-20	-0.416953	0.103	0.315	7.61025e-16	0	SUMO3
HLA-DMB.2	4.57285e-20	-0.348775	0.253	0.5	7.76105e-16	0	HLA-DMB
ATP6AP2	4.74852e-20	-0.579013	0.193	0.46	8.05919e-16	0	ATP6AP2
MLF2.1	4.7874e-20	0.262164	0.113	0.221	8.12518e-16	0	MLF2
TPP1	5.30891e-20	0.256127	0.253	0.397	9.01028e-16	0	TPP1
PSME2	6.00885e-20	-0.657167	0.277	0.559	1.01982e-15	0	PSME2
AP1S2.1	6.34862e-20	-0.728514	0.143	0.398	1.07749e-15	0	AP1S2
SRSF2	6.79978e-20	0.33546	0.307	0.433	1.15406e-15	0	SRSF2
LITAF	7.64714e-20	-0.266911	0.28	0.523	1.29787e-15	0	LITAF
PGLS.1	9.45637e-20	-0.34212	0.123	0.335	1.60494e-15	0	PGLS
TALDO1	1.18052e-19	-0.531631	0.177	0.43	2.00359e-15	0	TALDO1
FCER1G.1	1.36384e-19	-0.722912	0.62	0.849	2.31471e-15	0	FCER1G
RNH1	1.41693e-19	-0.254863	0.183	0.402	2.40482e-15	0	RNH1
RAB31	1.50559e-19	0.305775	0.253	0.397	2.55528e-15	0	RAB31
LSP1.1	1.64828e-19	-0.782699	0.253	0.536	2.79746e-15	0	LSP1
JPT1.1	1.68417e-19	-0.386685	0.2	0.434	2.85837e-15	0	JPT1
REEP5	1.89837e-19	-0.261914	0.183	0.405	3.22192e-15	0	REEP5
TAGLN2	2.0818e-19	-0.410417	0.267	0.523	3.53324e-15	0	TAGLN2
TUFM	2.09404e-19	-0.321228	0.103	0.306	3.554e-15	0	TUFM
NDUFAB1	2.10009e-19	-0.48216	0.097	0.319	3.56427e-15	0	NDUFAB1
CSTB.2	2.12646e-19	-0.490458	0.523	0.777	3.60902e-15	0	CSTB
RSL1D1	2.18681e-19	-0.330496	0.107	0.309	3.71146e-15	0	RSL1D1
LGALS3.1	2.79334e-19	-0.892125	0.283	0.569	4.74086e-15	0	LGALS3
NCL.1	3.09627e-19	0.281542	0.247	0.373	5.25499e-15	0	NCL
HEXA.1	4.01139e-19	0.33756	0.18	0.306	6.80814e-15	0	HEXA
COMT	4.28071e-19	-0.327172	0.133	0.343	7.26522e-15	0	COMT
C1orf162	4.45054e-19	-0.349669	0.347	0.609	7.55346e-15	0	C1orf162
SUPT4H1	4.46676e-19	-0.496144	0.097	0.326	7.58098e-15	0	SUPT4H1
ALDOA.1	6.36405e-19	-0.389464	0.367	0.631	1.08011e-14	0	ALDOA
VSIR.2	7.05506e-19	-0.398212	0.15	0.375	1.19738e-14	0	VSIR
NDUFB3	8.60306e-19	-0.37269	0.177	0.409	1.46011e-14	0	NDUFB3
CHURC1	8.73296e-19	-0.292065	0.18	0.394	1.48216e-14	0	CHURC1
COX17	9.23632e-19	-0.354344	0.24	0.475	1.56759e-14	0	COX17
NDUFS6	9.94838e-19	-0.494602	0.183	0.425	1.68844e-14	0	NDUFS6
IFNGR2	1.26619e-18	0.312955	0.257	0.385	2.14898e-14	0	IFNGR2
GLIPR2	1.32074e-18	-0.572838	0.07	0.267	2.24156e-14	0	GLIPR2
EEF1B2	1.38835e-18	-0.483888	0.387	0.658	2.3563e-14	0	EEF1B2
PSMD8	1.48367e-18	-0.316138	0.107	0.309	2.51809e-14	0	PSMD8
TMED2	1.66439e-18	-0.391079	0.107	0.311	2.82481e-14	0	TMED2
GABARAPL2	1.73526e-18	-0.485962	0.167	0.404	2.94508e-14	0	GABARAPL2
JUN	1.90084e-18	0.566014	0.463	0.578	3.22611e-14	0	JUN
ANXA2.1	1.9651e-18	-0.298301	0.49	0.735	3.33517e-14	0	ANXA2
BSG	2.13932e-18	0.296614	0.25	0.377	3.63085e-14	0	BSG
ISCU.2	3.07207e-18	-0.323	0.137	0.347	5.21392e-14	0	ISCU
MTCH1	3.21073e-18	0.285089	0.123	0.227	5.44925e-14	0	MTCH1
GTF2A2	3.22467e-18	-0.464061	0.093	0.303	5.47292e-14	0	GTF2A2
COTL1.2	3.61335e-18	-0.364598	0.403	0.652	6.13257e-14	0	COTL1
COX7A2L	3.90457e-18	-0.435884	0.11	0.323	6.62683e-14	0	COX7A2L
BAZ1A	4.01705e-18	0.388984	0.193	0.295	6.81774e-14	0	BAZ1A
ATP5F1C	4.05041e-18	-0.25678	0.243	0.466	6.87436e-14	0	ATP5F1C
CST3	4.08162e-18	-0.722254	0.743	0.926	6.92733e-14	0	CST3
TRAM1.1	5.54595e-18	0.272469	0.187	0.288	9.41259e-14	0	TRAM1
TMEM230	5.88423e-18	-0.438725	0.14	0.36	9.98671e-14	0	TMEM230
UBE2D1	6.79101e-18	-0.400968	0.08	0.27	1.15257e-13	0	UBE2D1
AP2M1	6.91347e-18	-0.448977	0.13	0.349	1.17335e-13	0	AP2M1
BAX	8.13525e-18	-0.482069	0.17	0.401	1.38071e-13	0	BAX
HLA-DQA1.2	9.34357e-18	-0.928089	0.337	0.613	1.58579e-13	0	HLA-DQA1
TMEM219	1.01909e-17	-0.393205	0.163	0.38	1.72961e-13	0	TMEM219
CHCHD10.1	1.13498e-17	-0.368741	0.18	0.393	1.92629e-13	0	CHCHD10
TRAPPC1	1.14736e-17	-0.406166	0.203	0.435	1.9473e-13	0	TRAPPC1
TMEM176B	1.15118e-17	-0.791019	0.143	0.387	1.95378e-13	0	TMEM176B
LAP3	1.17539e-17	-0.566847	0.093	0.298	1.99487e-13	0	LAP3
BCL2A1.2	1.19078e-17	-1.02669	0.123	0.362	2.021e-13	0	BCL2A1
ATP6V0C	1.23156e-17	-0.252701	0.34	0.577	2.0902e-13	0	ATP6V0C
UXT	1.24936e-17	-0.483202	0.15	0.382	2.12041e-13	0	UXT
NDUFS4.1	1.45385e-17	-0.545235	0.083	0.287	2.46748e-13	0	NDUFS4
MYDGF.1	1.46721e-17	-0.331728	0.137	0.34	2.49015e-13	0	MYDGF
PPIG	1.47185e-17	0.333588	0.233	0.346	2.49802e-13	0	PPIG
CLEC7A	1.63941e-17	0.308053	0.263	0.384	2.78241e-13	0	CLEC7A
SNRPF	1.77132e-17	-0.272525	0.193	0.405	3.00628e-13	0	SNRPF
RNASE6.1	1.78291e-17	-0.548803	0.23	0.478	3.02595e-13	0	RNASE6
GLRX	1.86497e-17	-0.603222	0.16	0.398	3.16523e-13	0	GLRX
POLR2E	2.00048e-17	-0.261892	0.107	0.282	3.39522e-13	0	POLR2E
S100A6	2.08671e-17	-0.378019	0.787	0.952	3.54157e-13	0	S100A6
PSMB9	2.18317e-17	-0.464638	0.183	0.414	3.70527e-13	0	PSMB9
PDIA6.1	2.2444e-17	-0.453947	0.12	0.329	3.8092e-13	0	PDIA6
SERBP1	2.32954e-17	-0.365734	0.167	0.383	3.9537e-13	0	SERBP1
TMEM147	2.42615e-17	-0.254014	0.12	0.3	4.11766e-13	0	TMEM147
PSMG2.1	2.87299e-17	0.317467	0.187	0.307	4.87604e-13	0	PSMG2
PSMB10	2.88369e-17	-0.393301	0.187	0.414	4.8942e-13	0	PSMB10
LST1.2	3.25088e-17	-0.373596	0.43	0.683	5.51739e-13	0	LST1
TSC22D3.1	3.40326e-17	0.402761	0.45	0.57	5.77601e-13	0	TSC22D3
STXBP2.1	4.07601e-17	-0.528113	0.123	0.336	6.9178e-13	0	STXBP2
STMP1	4.1625e-17	-0.656059	0.107	0.328	7.0646e-13	0	STMP1
HSPB1	4.16774e-17	0.568801	0.463	0.582	7.07349e-13	0	HSPB1
LGALS9	4.67575e-17	0.262728	0.207	0.329	7.93569e-13	0	LGALS9
ACP1	4.78319e-17	-0.375601	0.067	0.236	8.11803e-13	0	ACP1
LIMS1.1	5.40914e-17	0.277408	0.293	0.434	9.18039e-13	0	LIMS1
BCAP31	6.74385e-17	-0.426353	0.157	0.374	1.14457e-12	0	BCAP31
S100A4.1	6.93256e-17	-0.747309	0.59	0.826	1.17659e-12	0	S100A4
RACK1	7.18593e-17	-0.473383	0.617	0.845	1.2196e-12	0	RACK1
PSMD4	7.36243e-17	-0.320753	0.09	0.269	1.24955e-12	0	PSMD4
BID	7.42264e-17	-0.864161	0.033	0.215	1.25977e-12	0	BID
CSF1R.2	8.10354e-17	0.260639	0.193	0.302	1.37533e-12	0	CSF1R
SNX2	8.27792e-17	-0.416361	0.077	0.261	1.40493e-12	0	SNX2
ATG3	8.38642e-17	-0.335744	0.097	0.282	1.42334e-12	0	ATG3
UBXN4	1.09062e-16	0.340604	0.243	0.345	1.851e-12	0	UBXN4
SMIM26	1.11653e-16	-0.276739	0.197	0.402	1.89498e-12	0	SMIM26
SNRPB2	1.27634e-16	-0.308504	0.203	0.42	2.16621e-12	0	SNRPB2
MRPL51	1.30372e-16	-0.325524	0.157	0.359	2.21267e-12	0	MRPL51
ORMDL2	1.31743e-16	-0.320486	0.063	0.225	2.23594e-12	0	ORMDL2
HSD17B11	1.32788e-16	-0.626121	0.087	0.295	2.25368e-12	0	HSD17B11
MCTS1	1.3384e-16	-0.340106	0.057	0.223	2.27154e-12	0	MCTS1
CD9.2	1.3396e-16	-0.735227	0.247	0.495	2.27357e-12	0	CD9
EEF1G	1.35192e-16	-0.280912	0.483	0.716	2.29447e-12	0	EEF1G
NDUFB5	1.37986e-16	-0.470387	0.12	0.327	2.3419e-12	0	NDUFB5
IFNGR1.2	1.77973e-16	0.259147	0.373	0.512	3.02055e-12	0	IFNGR1
ELOC.1	1.81592e-16	-0.427328	0.157	0.37	3.08197e-12	0	ELOC
PRELID1	2.00395e-16	-0.343614	0.18	0.392	3.40111e-12	0	PRELID1
RBM3	2.07464e-16	-0.422995	0.243	0.481	3.52108e-12	0	RBM3
WBP2	2.24298e-16	0.250275	0.097	0.199	3.80678e-12	0	WBP2
EIF3G.1	2.24737e-16	-0.414633	0.157	0.376	3.81424e-12	0	EIF3G
GDI2.1	2.37727e-16	-0.356641	0.187	0.407	4.0347e-12	0	GDI2
ALKBH7	2.43586e-16	-0.333482	0.097	0.282	4.13413e-12	0	ALKBH7
SDHD	2.46374e-16	-0.572151	0.08	0.278	4.18146e-12	0	SDHD
CD86.1	2.4882e-16	-0.523201	0.153	0.372	4.22298e-12	0	CD86
TXN.2	2.82754e-16	-1.65805	0.39	0.652	4.79891e-12	0	TXN
PET100	2.85887e-16	-0.573703	0.19	0.422	4.85208e-12	0	PET100
EVI2B	3.11957e-16	-0.299422	0.207	0.416	5.29454e-12	0	EVI2B
CHMP4A	4.05888e-16	-0.506899	0.073	0.261	6.88873e-12	0	CHMP4A
SF3B2	4.24771e-16	0.254922	0.153	0.258	7.20921e-12	0	SF3B2
CD14	4.38898e-16	-0.536794	0.257	0.505	7.44897e-12	0	CD14
C17orf49	5.3871e-16	-0.445346	0.08	0.269	9.14299e-12	0	C17orf49
ZFAND5	5.5626e-16	0.312156	0.353	0.469	9.44084e-12	0	ZFAND5
EIF1B	5.66079e-16	-0.499047	0.123	0.334	9.6075e-12	0	EIF1B
TOMM22	6.6636e-16	-0.450774	0.07	0.252	1.13095e-11	0	TOMM22
ATP5F1A	6.82259e-16	-0.370983	0.143	0.349	1.15793e-11	0	ATP5F1A
TPT1	7.99914e-16	-0.283255	0.867	0.982	1.35761e-11	0	TPT1
TXNL1	9.30413e-16	-0.436711	0.077	0.258	1.5791e-11	0	TXNL1
S100A8.2	1.14511e-15	-2.07378	0.167	0.402	1.94348e-11	0	S100A8
MICOS13	1.24713e-15	-0.280143	0.123	0.295	2.11663e-11	0	MICOS13
MRPL57	1.24983e-15	-0.470397	0.143	0.361	2.12121e-11	0	MRPL57
APEX1.1	1.2771e-15	-0.385772	0.083	0.254	2.16749e-11	0	APEX1
IGSF6.1	1.35151e-15	-0.500998	0.19	0.409	2.29378e-11	0	IGSF6
RAP1A	1.39683e-15	0.250842	0.293	0.417	2.3707e-11	0	RAP1A
ATP6V1B2	1.43477e-15	0.265782	0.23	0.35	2.4351e-11	0	ATP6V1B2
SAT2	1.78775e-15	0.262882	0.183	0.291	3.03417e-11	0	SAT2
EMC3	1.81188e-15	-0.531881	0.037	0.198	3.07512e-11	0	EMC3
PGAM1	1.92791e-15	-0.444474	0.147	0.358	3.27206e-11	0	PGAM1
ACP5.2	2.08796e-15	-0.698269	0.107	0.303	3.54368e-11	0	ACP5
WDR83OS	2.27796e-15	-0.500514	0.16	0.388	3.86615e-11	0	WDR83OS
RAB8A	2.52093e-15	-0.283284	0.073	0.232	4.27852e-11	0	RAB8A
OSTC.1	2.7467e-15	-0.335041	0.18	0.385	4.6617e-11	0	OSTC
PGD	3.0252e-15	-0.282926	0.08	0.235	5.13436e-11	0	PGD
RAB5C	3.38306e-15	-0.364056	0.147	0.345	5.74172e-11	0	RAB5C
GHITM	3.54e-15	-0.280477	0.16	0.352	6.00808e-11	0	GHITM
PILRA	4.30494e-15	-0.54508	0.047	0.205	7.30634e-11	0	PILRA
UQCRC1	4.43696e-15	-0.288699	0.093	0.259	7.53041e-11	0	UQCRC1
TMEM167A	4.62469e-15	-0.274944	0.157	0.347	7.84902e-11	0	TMEM167A
TUBA1A.1	4.70858e-15	-0.328931	0.103	0.275	7.99139e-11	0	TUBA1A
ATF5	5.36703e-15	-0.51413	0.033	0.176	9.10892e-11	0	ATF5
VAMP5	5.56517e-15	-0.511817	0.11	0.297	9.4452e-11	0	VAMP5
BASP1	5.80355e-15	-0.301453	0.11	0.275	9.84979e-11	0	BASP1
BLVRB	6.53427e-15	-0.340275	0.13	0.323	1.109e-10	0	BLVRB
WASF2.2	6.75545e-15	0.282767	0.187	0.299	1.14653e-10	0	WASF2
SERPINA1.1	8.74583e-15	-0.33816	0.277	0.504	1.48434e-10	0	SERPINA1
DNAJC15	8.96923e-15	-0.256256	0.18	0.373	1.52226e-10	0	DNAJC15
PSMA5	1.14138e-14	-0.334931	0.113	0.286	1.93714e-10	0	PSMA5
POLR2I	1.34624e-14	-0.308669	0.09	0.254	2.28484e-10	0	POLR2I
FKBP8	1.36807e-14	-0.250722	0.133	0.302	2.32189e-10	0	FKBP8
CFD.1	1.38997e-14	-0.506742	0.123	0.31	2.35905e-10	0	CFD
LDHA.1	1.41432e-14	-0.553945	0.333	0.578	2.40039e-10	0	LDHA
LTA4H	1.4321e-14	-0.408635	0.077	0.24	2.43057e-10	0	LTA4H
CFP.1	2.45419e-14	-0.756617	0.013	0.149	4.16526e-10	0	CFP
RAB5IF	2.6768e-14	-0.387781	0.133	0.325	4.54306e-10	0	RAB5IF
LMAN2	2.83889e-14	-0.386868	0.11	0.297	4.81816e-10	0	LMAN2
NINJ1	3.0225e-14	-0.458237	0.08	0.252	5.12978e-10	0	NINJ1
S100A11	3.42417e-14	-0.35601	0.823	0.959	5.8115e-10	0	S100A11
VSIG4.1	3.7445e-14	-0.346033	0.19	0.37	6.35517e-10	0	VSIG4
NAA38	4.31349e-14	-0.320223	0.133	0.315	7.32085e-10	0	NAA38
PHB	4.70061e-14	-0.359364	0.073	0.233	7.97788e-10	0	PHB
TMEM9B	4.78696e-14	-0.298686	0.06	0.212	8.12443e-10	0	TMEM9B
HSPD1	5.29842e-14	0.304441	0.197	0.323	8.99248e-10	0	HSPD1
OSTF1.1	5.31308e-14	-0.534696	0.11	0.301	9.01737e-10	0	OSTF1
PPA1.2	5.31735e-14	-0.604164	0.197	0.415	9.0246e-10	0	PPA1
PNRC1	6.44251e-14	-0.259377	0.337	0.545	1.09342e-09	0	PNRC1
ATP6V0D1	7.14167e-14	-0.452056	0.087	0.264	1.21208e-09	0	ATP6V0D1
CTSD.2	7.7961e-14	-0.908539	0.42	0.66	1.32315e-09	0	CTSD
CREG1.1	7.89834e-14	-0.369599	0.167	0.355	1.34051e-09	0	CREG1
CLEC2B.1	8.28126e-14	-0.317613	0.193	0.389	1.4055e-09	0	CLEC2B
TGIF1	9.55438e-14	-0.278174	0.09	0.244	1.62157e-09	0	TGIF1
CKLF	1.02093e-13	-0.269237	0.3	0.497	1.73272e-09	0	CKLF
CNIH1	1.11976e-13	-0.323875	0.083	0.239	1.90046e-09	0	CNIH1
RAB1A	1.18053e-13	-0.254829	0.17	0.339	2.00359e-09	0	RAB1A
HMOX1.1	1.39704e-13	-0.53744	0.127	0.304	2.37106e-09	0	HMOX1
MTIF3	1.44642e-13	-0.250358	0.087	0.238	2.45487e-09	0	MTIF3
C5AR1	1.46851e-13	-0.562316	0.073	0.24	2.49235e-09	0	C5AR1
HSD17B10	1.48629e-13	-0.448023	0.067	0.232	2.52252e-09	0	HSD17B10
ETFB	1.67069e-13	-0.284022	0.103	0.266	2.8355e-09	0	ETFB
TOMM6	1.80482e-13	-0.45338	0.15	0.354	3.06314e-09	0	TOMM6
RAB8B	2.00697e-13	-0.256491	0.047	0.178	3.40623e-09	0	RAB8B
TREM1.1	2.91203e-13	-0.460579	0.053	0.193	4.9423e-09	0	TREM1
GRSF1.1	3.11718e-13	-0.53272	0.04	0.182	5.29048e-09	0	GRSF1
PLAUR.1	3.46234e-13	-0.553459	0.193	0.4	5.87628e-09	0	PLAUR
CAT.1	3.57506e-13	-0.276954	0.093	0.234	6.06759e-09	0	CAT
C1orf43	3.62684e-13	-0.294062	0.117	0.281	6.15546e-09	0	C1orf43
MS4A4A.1	3.75419e-13	-0.539946	0.14	0.339	6.37161e-09	0	MS4A4A
CLNS1A.2	5.05633e-13	-0.296868	0.09	0.242	8.58161e-09	0	CLNS1A
RILPL2	5.37338e-13	-0.356024	0.093	0.252	9.1197e-09	0	RILPL2
PLGRKT	5.43567e-13	-0.51131	0.027	0.167	9.22543e-09	0	PLGRKT
SDSL	6.56385e-13	-0.31616	0.023	0.145	1.11402e-08	0	SDSL
GUSB	6.58932e-13	-0.284972	0.057	0.185	1.11834e-08	0	GUSB
VKORC1	7.07544e-13	-0.49704	0.11	0.294	1.20084e-08	0	VKORC1
SQOR	9.17919e-13	-0.451216	0.09	0.262	1.55789e-08	0	SQOR
FPR1.1	9.37314e-13	-0.751655	0.107	0.297	1.59081e-08	0	FPR1
CAPG.1	1.01618e-12	-0.254195	0.417	0.625	1.72466e-08	0	CAPG
FCN1.1	1.07597e-12	-1.43409	0.063	0.232	1.82614e-08	0	FCN1
PCMT1	1.39251e-12	-0.383917	0.063	0.213	2.36338e-08	0	PCMT1
FUNDC2	1.80993e-12	-0.350501	0.043	0.177	3.07181e-08	0	FUNDC2
LAGE3	1.88341e-12	-0.468424	0.047	0.193	3.19653e-08	0	LAGE3
LY6E.1	2.51767e-12	-0.655223	0.197	0.406	4.27299e-08	0	LY6E
TRAPPC6A	2.54706e-12	-0.339048	0.06	0.201	4.32287e-08	0	TRAPPC6A
MRPL54	2.59136e-12	-0.438836	0.107	0.274	4.39806e-08	0	MRPL54
FUOM	3.2554e-12	-0.290952	0.05	0.174	5.52506e-08	0	FUOM
FGL2.1	3.32025e-12	0.268604	0.27	0.381	5.63512e-08	0	FGL2
MRPS15	3.38995e-12	-0.37792	0.07	0.22	5.75343e-08	0	MRPS15
MRPS33	3.54341e-12	-0.316568	0.07	0.215	6.01388e-08	0	MRPS33
TMEM14B	3.94344e-12	-0.309409	0.147	0.315	6.6928e-08	0	TMEM14B
EMC7	3.9852e-12	-0.260069	0.073	0.215	6.76368e-08	0	EMC7
MTHFS	5.16425e-12	-0.355355	0.04	0.167	8.76477e-08	0	MTHFS
MIF.1	5.67122e-12	-0.479966	0.577	0.775	9.62519e-08	0	MIF
TXNDC17	6.6816e-12	-0.326468	0.147	0.314	1.134e-07	0	TXNDC17
PLIN2.1	6.97538e-12	-0.54002	0.19	0.377	1.18386e-07	0	PLIN2
RNF43	7.35581e-12	-0.338041	0.083	0.243	1.24843e-07	0	RNF43
NAMPT.1	8.94338e-12	-0.319177	0.227	0.414	1.51787e-07	0	NAMPT
ETHE1	9.01261e-12	-0.592369	0.033	0.173	1.52962e-07	0	ETHE1
EVI2A	9.81453e-12	-0.413272	0.16	0.339	1.66572e-07	0	EVI2A
CLEC4A	1.31147e-11	-0.658521	0.03	0.164	2.22582e-07	0	CLEC4A
YPEL5	1.42596e-11	-0.276134	0.097	0.243	2.42013e-07	0	YPEL5
SURF1	1.60918e-11	-0.302679	0.06	0.189	2.73111e-07	0	SURF1
EIF3D.1	1.62207e-11	-0.310176	0.123	0.286	2.75297e-07	0	EIF3D
DHRS4L2	1.72518e-11	-0.274377	0.033	0.143	2.92798e-07	0	DHRS4L2
CNIH4.1	1.98281e-11	-0.310873	0.087	0.231	3.36522e-07	0	CNIH4
VIM	2.21953e-11	-0.282507	0.75	0.905	3.76699e-07	0	VIM
NFKBIA	2.65688e-11	-0.316899	0.453	0.648	4.50926e-07	0	NFKBIA
UBE2E2	2.69268e-11	-0.485833	0.03	0.153	4.57002e-07	0	UBE2E2
RAB32	2.86177e-11	-0.359724	0.067	0.198	4.857e-07	0	RAB32
SS18L2	5.39407e-11	-0.273325	0.057	0.176	9.15482e-07	0	SS18L2
HLA-A	5.63839e-11	-0.276326	0.767	0.914	9.56947e-07	0	HLA-A
MIEN1	6.25288e-11	-0.371808	0.08	0.225	1.06124e-06	0	MIEN1
COMMD8	6.50888e-11	-0.473066	0.037	0.168	1.10469e-06	0	COMMD8
SUCLG1	6.69451e-11	-0.457373	0.05	0.184	1.13619e-06	0	SUCLG1
PTRHD1.1	6.85177e-11	-0.351434	0.093	0.242	1.16288e-06	0	PTRHD1
HLA-DPA1.2	7.44305e-11	-0.800118	0.723	0.858	1.26324e-06	0	HLA-DPA1
CHP1	7.81465e-11	-0.358559	0.05	0.177	1.3263e-06	0	CHP1
NAPA	8.41313e-11	-0.251963	0.07	0.196	1.42788e-06	0	NAPA
CTSB.2	9.56363e-11	-0.383557	0.573	0.758	1.62314e-06	0	CTSB
UBE2L6	9.96465e-11	-0.273096	0.107	0.249	1.6912e-06	0	UBE2L6
ITGB1BP1	1.15412e-10	-0.374118	0.05	0.18	1.95876e-06	0	ITGB1BP1
GLB1	1.26411e-10	-0.434215	0.023	0.137	2.14544e-06	0	GLB1
CALHM6.1	1.33056e-10	-0.540127	0.137	0.306	2.25823e-06	0	CALHM6
BLOC1S2	1.62432e-10	-0.362542	0.077	0.212	2.75679e-06	0	BLOC1S2
PLBD1	1.63997e-10	-0.369229	0.077	0.212	2.78335e-06	0	PLBD1
SNF8	1.72526e-10	-0.322387	0.06	0.185	2.92811e-06	0	SNF8
SDS	1.76918e-10	-0.676771	0.033	0.154	3.00265e-06	0	SDS
IFI6.1	2.15694e-10	-0.484943	0.257	0.444	3.66076e-06	0	IFI6
MRPS14	2.33156e-10	-0.402646	0.027	0.139	3.95712e-06	0	MRPS14
LSM2	2.56283e-10	-0.488945	0.073	0.221	4.34964e-06	0	LSM2
TMEM208	2.70054e-10	-0.337292	0.077	0.212	4.58335e-06	0	TMEM208
SRA1	2.84543e-10	-0.304487	0.07	0.198	4.82926e-06	0	SRA1
CBR1	4.44439e-10	-0.33892	0.037	0.148	7.54303e-06	0	CBR1
TMEM70	4.67203e-10	-0.289013	0.087	0.215	7.92936e-06	0	TMEM70
SNX17	5.38529e-10	-0.314736	0.07	0.195	9.13991e-06	0	SNX17
MARCO.1	5.63724e-10	-0.868059	0.03	0.148	9.56752e-06	0	MARCO
PHF5A	5.87368e-10	-0.453605	0.04	0.163	9.9688e-06	0	PHF5A
CD302.1	5.97024e-10	-0.424326	0.157	0.319	1.01327e-05	0	CD302
MGST1	6.18786e-10	-0.484003	0.04	0.162	1.0502e-05	0	MGST1
PYURF	6.38075e-10	-0.322522	0.127	0.278	1.08294e-05	0	PYURF
NSMCE1	7.62046e-10	-0.412648	0.06	0.193	1.29334e-05	0	NSMCE1
SOD2.1	8.30413e-10	-0.280216	0.343	0.522	1.40938e-05	0	SOD2
CD52.1	1.01119e-09	-0.427918	0.283	0.465	1.71619e-05	0	CD52
LIPA.1	1.01977e-09	-0.68401	0.167	0.338	1.73075e-05	0	LIPA
RETN.2	1.08581e-09	-0.904918	0.05	0.179	1.84284e-05	0	RETN
RAB34	1.1385e-09	-0.338554	0.033	0.138	1.93227e-05	0	RAB34
CYP27A1.1	1.39567e-09	-0.570969	0.037	0.151	2.36873e-05	0	CYP27A1
CRIP1	1.56412e-09	-0.720391	0.38	0.579	2.65462e-05	0	CRIP1
CD55	1.60727e-09	-0.33891	0.113	0.248	2.72786e-05	0	CD55
VDAC3	1.64736e-09	-0.339251	0.083	0.209	2.7959e-05	0	VDAC3
ADAM8	1.70075e-09	-0.282388	0.05	0.159	2.88651e-05	0	ADAM8
AAMP	1.78504e-09	-0.259197	0.043	0.149	3.02957e-05	0	AAMP
CHMP3	1.9624e-09	-0.378251	0.07	0.201	3.33058e-05	0	CHMP3
MYO1G	2.0952e-09	-0.520354	0.037	0.153	3.55597e-05	0	MYO1G
PSENEN	2.70157e-09	-0.348132	0.127	0.266	4.5851e-05	0	PSENEN
WBP11	2.80011e-09	-0.297717	0.033	0.135	4.75235e-05	0	WBP11
POP4	2.82548e-09	-0.359513	0.03	0.135	4.7954e-05	0	POP4
PSAP	3.60763e-09	-0.293701	0.723	0.873	6.12287e-05	0	PSAP
TMEM205	3.89933e-09	-0.326467	0.057	0.168	6.61794e-05	0	TMEM205
LGALS2.1	4.19842e-09	-0.674984	0.057	0.184	7.12556e-05	0	LGALS2
DNAJB11	5.12348e-09	-0.350251	0.06	0.178	8.69557e-05	0	DNAJB11
SDC2.1	5.70386e-09	-0.354055	0.043	0.148	9.68059e-05	0	SDC2
HTATIP2	6.97425e-09	-0.438549	0.047	0.165	0.000118367	0	HTATIP2
HACD4	7.36397e-09	-0.412055	0.047	0.163	0.000124981	0	HACD4
NDUFV3	7.75973e-09	-0.333922	0.077	0.199	0.000131698	0	NDUFV3
C15orf48.1	7.98184e-09	-0.825595	0.25	0.433	0.000135468	0	C15orf48
UBE2R2	9.76327e-09	-0.288173	0.073	0.189	0.000165702	0	UBE2R2
GYG1	1.01222e-08	-0.424015	0.023	0.124	0.000171794	0	GYG1
DNASE2	1.20319e-08	-0.254094	0.07	0.18	0.000204205	0	DNASE2
CTSL.2	1.21345e-08	-0.712941	0.223	0.397	0.000205946	0	CTSL
MRPL55	1.68028e-08	-0.270019	0.093	0.212	0.000285177	0	MRPL55
LSM10	1.68524e-08	-0.311637	0.077	0.198	0.000286019	0	LSM10
NCF2.1	1.70405e-08	-0.387564	0.14	0.284	0.000289212	0	NCF2
POLE4	1.77255e-08	-0.353981	0.1	0.226	0.000300837	0	POLE4
RPAIN	1.94332e-08	-0.268953	0.057	0.165	0.00032982	0	RPAIN
GPX1	2.2024e-08	-0.509342	0.687	0.819	0.000373792	0	GPX1
IFT20	2.26709e-08	-0.251042	0.067	0.173	0.00038477	0	IFT20
MTHFD2	2.31591e-08	-0.285901	0.127	0.254	0.000393056	0	MTHFD2
MPLKIP	2.39407e-08	-0.269976	0.087	0.207	0.000406322	0	MPLKIP
NUP214	2.52211e-08	-0.282094	0.093	0.208	0.000428052	0	NUP214
CLEC4E.1	2.74855e-08	-0.493158	0.053	0.167	0.000466484	0	CLEC4E
COX16	2.90301e-08	-0.306701	0.14	0.279	0.000492699	0	COX16
ISG15.1	2.97086e-08	-0.25937	0.28	0.428	0.000504214	0	ISG15
FBP1.1	2.97277e-08	-0.484955	0.117	0.257	0.000504538	0	FBP1
TNIP1	3.71851e-08	-0.325801	0.04	0.141	0.000631105	0	TNIP1
TPRKB	3.78043e-08	-0.378072	0.073	0.192	0.000641614	0	TPRKB
ABI3.1	4.67533e-08	-0.339514	0.077	0.192	0.000793497	0	ABI3
AREG.1	5.0199e-08	-0.781012	0.137	0.286	0.000851977	0	AREG
PYM1	5.2654e-08	-0.310403	0.057	0.162	0.000893643	0	PYM1
NUBP1	1.0219e-07	-0.308904	0.043	0.144	0.00173437	0	NUBP1
MXD1	1.04845e-07	-0.32471	0.067	0.174	0.00177943	0	MXD1
ADM.1	1.15687e-07	-0.40161	0.083	0.197	0.00196344	0	ADM
HLA-DQB1.2	1.63916e-07	-0.496326	0.48	0.652	0.00278198	0	HLA-DQB1
THBS1.1	1.82252e-07	-0.995152	0.063	0.178	0.00309319	0	THBS1
CXCL8.1	3.19482e-07	-0.677008	0.167	0.311	0.00542224	0	CXCL8
AGTRAP	3.426e-07	-0.348387	0.057	0.157	0.00581461	0	AGTRAP
MT2A	3.75305e-07	-0.37586	0.633	0.761	0.00636968	0	MT2A
VCAN.2	5.79558e-07	-0.339147	0.16	0.292	0.00983626	0	VCAN
PMP22.2	7.01689e-07	-0.275735	0.083	0.184	0.0119091	0	PMP22
DNAJC3	7.11509e-07	-0.355606	0.063	0.165	0.0120757	0	DNAJC3
NUDT16.1	7.31145e-07	-0.291788	0.1	0.209	0.012409	0	NUDT16
CLEC10A.2	7.76804e-07	-0.623925	0.08	0.195	0.0131839	0	CLEC10A
CST7.2	1.12975e-06	-0.727423	0.06	0.166	0.019174	0	CST7
CXCL2.1	1.76065e-06	-0.988743	0.08	0.193	0.0298817	0	CXCL2
NUB1.1	2.0989e-06	-0.418343	0.077	0.185	0.0356226	0	NUB1
GPNMB.2	2.28715e-06	-0.387048	0.263	0.401	0.0388175	0	GPNMB
C1orf54.1	3.06356e-06	-0.350742	0.117	0.225	0.0519947	0	C1orf54
MARCKSL1	3.34252e-06	-0.674318	0.087	0.196	0.0567292	0	MARCKSL1
LGMN.1	7.87063e-05	-0.734969	0.137	0.246	1	0	LGMN
APOC1.2	0.000266554	-0.787036	0.5	0.625	1	0	APOC1
GPNMB.3	3.26407e-92	2.11392	0.86	0.292	5.53979e-88	4	GPNMB
PSAP.1	1.81422e-89	1.46286	0.99	0.824	3.07909e-85	4	PSAP
APOE.2	5.11354e-85	2.27925	0.94	0.538	8.6787e-81	4	APOE
APOC1.3	1.63932e-82	2.26468	0.917	0.549	2.78225e-78	4	APOC1
CTSD.3	4.22375e-78	1.68719	0.933	0.566	7.16856e-74	4	CTSD
LGMN.2	1.64322e-69	2.31818	0.607	0.16	2.78887e-65	4	LGMN
ACP5.3	1.47413e-59	1.94483	0.65	0.204	2.5019e-55	4	ACP5
CTSB.3	1.63188e-58	1.41012	0.943	0.691	2.76962e-54	4	CTSB
LIPA.2	2.09651e-57	1.90271	0.663	0.247	3.55819e-53	4	LIPA
ASAH1.2	5.17735e-54	1.35603	0.83	0.466	8.78699e-50	4	ASAH1
CTSL.3	2.71202e-49	1.54387	0.747	0.301	4.60284e-45	4	CTSL
CTSC.1	5.65662e-45	1.29029	0.86	0.552	9.60042e-41	4	CTSC
CD63.3	1.07749e-42	1.00664	0.933	0.75	1.82872e-38	4	CD63
GRN.1	2.67261e-40	1.05964	0.877	0.646	4.53595e-36	4	GRN
PLA2G7.1	2.76707e-36	1.37508	0.403	0.092	4.69627e-32	4	PLA2G7
MS4A4A.2	1.83041e-34	1.30927	0.607	0.253	3.10657e-30	4	MS4A4A
C1QC.1	4.12123e-34	1.0308	0.75	0.376	6.99454e-30	4	C1QC
PLD3.2	2.54875e-33	1.31086	0.6	0.261	4.32574e-29	4	PLD3
CTSS.2	5.99389e-33	0.920588	0.92	0.7	1.01728e-28	4	CTSS
CD9.3	1.25626e-32	1.36306	0.703	0.411	2.13212e-28	4	CD9
CD68.2	4.22159e-32	1.12098	0.743	0.411	7.16488e-28	4	CD68
C1QB.2	1.95795e-30	1.20701	0.73	0.4	3.32304e-26	4	C1QB
TREM2.1	1.77609e-27	1.17755	0.6	0.28	3.01437e-23	4	TREM2
LGALS3.2	8.52239e-27	1.09811	0.723	0.488	1.44642e-22	4	LGALS3
GM2A.1	3.43841e-26	1.13486	0.367	0.114	5.83568e-22	4	GM2A
C1QA.1	7.57186e-26	0.907614	0.767	0.452	1.2851e-21	4	C1QA
CTSA.1	9.90214e-26	1.02515	0.583	0.276	1.68059e-21	4	CTSA
SDCBP.1	8.50847e-25	0.833893	0.807	0.553	1.44406e-20	4	SDCBP
IFI30.3	2.16742e-24	0.894685	0.893	0.695	3.67855e-20	4	IFI30
OTOA	2.27786e-24	0.881625	0.25	0.046	3.86599e-20	4	OTOA
LAMP1.1	2.73733e-23	0.97199	0.573	0.282	4.64579e-19	4	LAMP1
MSR1.2	1.27365e-21	0.775497	0.55	0.256	2.16164e-17	4	MSR1
SDS.1	4.81668e-21	0.941949	0.33	0.099	8.17487e-17	4	SDS
CAPG.2	9.66946e-21	0.834971	0.797	0.556	1.6411e-16	4	CAPG
PRDX1.1	1.09082e-19	0.757142	0.787	0.539	1.85134e-15	4	PRDX1
DAB2.2	1.37637e-19	0.658898	0.48	0.216	2.33597e-15	4	DAB2
NPC2.1	9.82941e-19	0.574183	0.95	0.832	1.66825e-14	4	NPC2
CD81.1	2.24778e-18	0.734013	0.64	0.365	3.81493e-14	4	CD81
CCL18	2.57125e-18	1.55978	0.183	0.032	4.36393e-14	4	CCL18
CREG1.2	2.83279e-18	0.840135	0.547	0.286	4.80781e-14	4	CREG1
CTSZ.1	4.09009e-18	0.966311	0.667	0.436	6.94171e-14	4	CTSZ
BTG1	1.14262e-17	-0.894995	0.637	0.742	1.93925e-13	4	BTG1
SLCO2B1.1	1.3626e-17	0.808466	0.393	0.158	2.3126e-13	4	SLCO2B1
CFD.2	4.66803e-17	0.777604	0.497	0.242	7.92259e-13	4	CFD
KCNMA1	1.23327e-16	0.82441	0.21	0.049	2.09311e-12	4	KCNMA1
CALR.2	1.24472e-16	0.709425	0.72	0.484	2.11254e-12	4	CALR
NUPR1.2	1.69164e-16	0.716743	0.433	0.195	2.87104e-12	4	NUPR1
LAIR1	2.2116e-16	0.680837	0.507	0.254	3.75352e-12	4	LAIR1
A2M.1	3.82148e-16	0.86494	0.513	0.27	6.48582e-12	4	A2M
LAMP2.1	4.50859e-16	0.837894	0.48	0.26	7.65198e-12	4	LAMP2
LAPTM5	1.02301e-15	0.489511	0.903	0.708	1.73625e-11	4	LAPTM5
CPM.1	1.44558e-15	0.959824	0.433	0.203	2.45343e-11	4	CPM
SCPEP1.1	2.48952e-15	0.911004	0.467	0.256	4.22521e-11	4	SCPEP1
FCER1A.1	6.62751e-15	-1.80341	0.01	0.134	1.12482e-10	4	FCER1A
ALDH1A1	1.92757e-14	0.881547	0.23	0.069	3.27147e-10	4	ALDH1A1
DNASE2.1	3.28856e-14	0.65034	0.33	0.132	5.58135e-10	4	DNASE2
CYP27A1.2	3.44532e-14	0.802974	0.287	0.106	5.8474e-10	4	CYP27A1
FABP5.2	6.6096e-14	0.777196	0.683	0.474	1.12178e-09	4	FABP5
GLUL.1	8.64491e-14	0.508246	0.84	0.652	1.46721e-09	4	GLUL
HEXB.2	1.13948e-13	0.653204	0.543	0.32	1.93393e-09	4	HEXB
CXCL16.1	1.46536e-13	0.552677	0.65	0.41	2.48701e-09	4	CXCL16
CCL17.2	2.00764e-13	-3.8896	0.007	0.122	3.40736e-09	4	CCL17
NPL.1	2.06964e-13	0.672347	0.283	0.106	3.51259e-09	4	NPL
HMOX1.2	3.05555e-13	1.24676	0.443	0.246	5.18587e-09	4	HMOX1
FPR3.1	5.66318e-13	0.663621	0.393	0.19	9.61155e-09	4	FPR3
VCAN.3	6.31246e-13	-1.56304	0.15	0.294	1.07135e-08	4	VCAN
FCER1G.2	7.31052e-13	0.466158	0.927	0.793	1.24074e-08	4	FCER1G
FCGR3A.2	9.02808e-13	0.43513	0.557	0.339	1.53225e-08	4	FCGR3A
MS4A7.1	1.54936e-12	0.55549	0.673	0.444	2.62957e-08	4	MS4A7
HEXA.2	1.80487e-12	0.608228	0.467	0.254	3.06322e-08	4	HEXA
TSPAN4	2.47148e-12	0.550649	0.3	0.123	4.1946e-08	4	TSPAN4
TMBIM6	4.4537e-12	0.571542	0.757	0.581	7.55881e-08	4	TMBIM6
GNB4	4.51535e-12	0.634728	0.353	0.164	7.66345e-08	4	GNB4
TIMP2.1	7.04984e-12	0.596887	0.473	0.262	1.1965e-07	4	TIMP2
C5AR1.1	7.9384e-12	0.295692	0.36	0.188	1.3473e-07	4	C5AR1
ATP6V1F.2	8.6e-12	0.537062	0.75	0.611	1.45959e-07	4	ATP6V1F
TCN2	1.40564e-11	0.581165	0.16	0.041	2.38566e-07	4	TCN2
TNFSF13	1.70228e-11	0.390866	0.43	0.229	2.88911e-07	4	TNFSF13
IQGAP2	2.12704e-11	0.639516	0.29	0.121	3.61002e-07	4	IQGAP2
BRI3.1	2.38556e-11	0.420415	0.56	0.344	4.04877e-07	4	BRI3
CRIP1.1	2.55247e-11	-1.25414	0.46	0.564	4.33204e-07	4	CRIP1
FOLR2	2.65977e-11	0.422325	0.163	0.054	4.51417e-07	4	FOLR2
LHFPL2	3.62633e-11	0.608191	0.247	0.093	6.1546e-07	4	LHFPL2
SLC1A3.1	3.7197e-11	0.431207	0.42	0.23	6.31307e-07	4	SLC1A3
ITGAX	3.76283e-11	0.421762	0.323	0.154	6.38627e-07	4	ITGAX
TPP1.1	4.17217e-11	0.526029	0.553	0.342	7.08101e-07	4	TPP1
TTYH3	7.37336e-11	0.59454	0.307	0.137	1.25141e-06	4	TTYH3
CYBB.1	7.52802e-11	0.361139	0.52	0.32	1.27766e-06	4	CYBB
GAA	9.69063e-11	0.683069	0.293	0.131	1.64469e-06	4	GAA
VAT1	1.51067e-10	0.53804	0.23	0.087	2.56391e-06	4	VAT1
ATP6AP2.1	1.64335e-10	0.605743	0.563	0.392	2.7891e-06	4	ATP6AP2
IGSF6.2	1.64939e-10	0.684423	0.54	0.345	2.79934e-06	4	IGSF6
CFP.2	1.9489e-10	-0.764056	0.027	0.146	3.30767e-06	4	CFP
MPP1	2.10939e-10	0.558799	0.313	0.146	3.58005e-06	4	MPP1
PMP22.3	2.17483e-10	0.568825	0.31	0.143	3.69112e-06	4	PMP22
HAMP	2.48635e-10	0.273442	0.14	0.038	4.21983e-06	4	HAMP
CST7.3	2.71199e-10	-1.12538	0.05	0.168	4.60279e-06	4	CST7
CANX.2	3.37288e-10	0.486926	0.583	0.383	5.72445e-06	4	CANX
LRP1	4.91716e-10	0.525159	0.283	0.129	8.3454e-06	4	LRP1
ITGB2	4.93655e-10	0.416038	0.77	0.578	8.37831e-06	4	ITGB2
APLP2.1	5.30648e-10	0.558881	0.68	0.506	9.00616e-06	4	APLP2
ADA2	5.32712e-10	0.615593	0.357	0.181	9.0412e-06	4	ADA2
MFSD1.1	7.79012e-10	0.494686	0.47	0.277	1.32214e-05	4	MFSD1
SLC7A7	1.26164e-09	0.43538	0.383	0.206	2.14125e-05	4	SLC7A7
NPC1	1.6929e-09	0.487572	0.153	0.046	2.87319e-05	4	NPC1
CSTB.3	1.95455e-09	0.297606	0.85	0.718	3.31726e-05	4	CSTB
ATP6V0C.1	1.98868e-09	0.464693	0.687	0.514	3.37519e-05	4	ATP6V0C
ABCA1	2.09448e-09	0.625471	0.227	0.09	3.55475e-05	4	ABCA1
MARCKS.2	2.32068e-09	0.583919	0.563	0.37	3.93866e-05	4	MARCKS
C3AR1.1	2.83982e-09	0.38016	0.39	0.223	4.81974e-05	4	C3AR1
VSIG4.2	2.9537e-09	0.502521	0.5	0.314	5.01302e-05	4	VSIG4
ATP6V0B.1	4.1342e-09	0.49872	0.68	0.527	7.01656e-05	4	ATP6V0B
GLMP	4.33575e-09	0.470035	0.193	0.071	7.35864e-05	4	GLMP
C2	4.70639e-09	0.633737	0.163	0.054	7.98768e-05	4	C2
RENBP	5.35257e-09	0.404903	0.24	0.103	9.08438e-05	4	RENBP
PLTP	7.069e-09	0.750699	0.23	0.097	0.000119975	4	PLTP
SOAT1	1.04834e-08	0.393287	0.31	0.157	0.000177924	4	SOAT1
MRC1.1	1.11836e-08	0.51816	0.403	0.234	0.000189808	4	MRC1
CYFIP1	1.56366e-08	0.564738	0.26	0.12	0.000265384	4	CYFIP1
FUCA1	1.62292e-08	0.62916	0.217	0.093	0.000275442	4	FUCA1
SLC15A3.1	1.78667e-08	0.513733	0.31	0.158	0.000303233	4	SLC15A3
FCGR1A	1.99916e-08	0.370797	0.39	0.228	0.000339297	4	FCGR1A
LYZ.2	2.43161e-08	0.324962	0.93	0.818	0.000412693	4	LYZ
FCGRT.1	2.77846e-08	0.435609	0.64	0.464	0.000471561	4	FCGRT
AP2A2	2.81725e-08	0.593842	0.2	0.084	0.000478143	4	AP2A2
FCHO2	3.19082e-08	0.618062	0.2	0.081	0.000541545	4	FCHO2
HLA-DMB.3	3.30447e-08	0.514538	0.613	0.434	0.000560835	4	HLA-DMB
STAT1	3.53306e-08	0.424558	0.373	0.21	0.000599631	4	STAT1
TXN.3	3.74688e-08	-1.2418	0.713	0.592	0.00063592	4	TXN
LPL.1	3.808e-08	0.495871	0.163	0.059	0.000646294	4	LPL
RNF130	3.99975e-08	0.379975	0.55	0.369	0.000678838	4	RNF130
HSPA5.1	4.57219e-08	0.552876	0.49	0.336	0.000775991	4	HSPA5
MGST3.2	4.80841e-08	0.433215	0.543	0.365	0.000816083	4	MGST3
LRPAP1.1	4.97372e-08	0.56056	0.403	0.26	0.00084414	4	LRPAP1
HSD17B4	6.40249e-08	0.566787	0.283	0.147	0.00108663	4	HSD17B4
HLA-DMA.3	6.84482e-08	0.341718	0.77	0.605	0.0011617	4	HLA-DMA
ADAM9	7.16314e-08	0.56348	0.27	0.134	0.00121573	4	ADAM9
SCARB2	7.70389e-08	0.568512	0.32	0.174	0.0013075	4	SCARB2
STAB1	7.89437e-08	0.591429	0.267	0.13	0.00133983	4	STAB1
STK17B.1	8.071e-08	-0.914103	0.143	0.259	0.00136981	4	STK17B
IDH1	8.16685e-08	0.481496	0.257	0.124	0.00138608	4	IDH1
CDKN1A	9.99838e-08	-0.722883	0.13	0.261	0.00169693	4	CDKN1A
CD53	1.06366e-07	0.357102	0.64	0.463	0.00180525	4	CD53
NCEH1	1.10606e-07	0.384488	0.167	0.065	0.00187721	4	NCEH1
SH3KBP1	1.38512e-07	-0.736577	0.113	0.233	0.00235083	4	SH3KBP1
SLC31A1	1.45777e-07	0.316369	0.16	0.059	0.00247412	4	SLC31A1
APOC2	1.86772e-07	1.14844	0.2	0.096	0.0031699	4	APOC2
SCD.1	1.88071e-07	0.518243	0.18	0.071	0.00319194	4	SCD
SLC43A3	2.78502e-07	0.367269	0.193	0.082	0.00472674	4	SLC43A3
FMNL2	3.3731e-07	0.313201	0.17	0.068	0.00572483	4	FMNL2
BCAP31.1	4.35516e-07	0.425135	0.477	0.315	0.00739158	4	BCAP31
CSF1R.3	4.64415e-07	0.285	0.407	0.263	0.00788205	4	CSF1R
AP1B1.1	4.87633e-07	0.560233	0.237	0.115	0.00827611	4	AP1B1
FKBP15	4.92687e-07	0.262575	0.203	0.098	0.00836188	4	FKBP15
TCEAL9	5.02039e-07	0.311083	0.24	0.12	0.0085206	4	TCEAL9
HSP90B1	5.02623e-07	0.416378	0.63	0.47	0.00853051	4	HSP90B1
CD163	5.25544e-07	0.32589	0.57	0.406	0.00891953	4	CD163
TMED10.1	6.36382e-07	0.437822	0.473	0.315	0.0108007	4	TMED10
ACSL1	6.4103e-07	0.347207	0.38	0.233	0.0108796	4	ACSL1
TFRC	7.89724e-07	0.491421	0.25	0.126	0.0134032	4	TFRC
IER3	8.41549e-07	-0.915905	0.337	0.442	0.0142828	4	IER3
[truncated: 2,120 more rows]

## Sheet: Stroma
p_val	avg_log2FC	pct.1	pct.2	p_val_adj	cluster	gene
[truncated: 3,575 more rows]
