# Supplementary material for: Coordinated single-cell tumor microenvironment dynamics reinforce pancreatic cancer subtype
Source: Nat Commun. 2023 Aug 26;14:5226. doi: 10.1038/s41467-023-40895-6 (PMC10460409; doi:10.1038/s41467-023-40895-6)
Supplement: Supplementary file 4 — Supplementary Data 2 [file 41467_2023_40895_MOESM4_ESM.csv]

p_val	avg_log2FC	pct.1	pct.2	p_val_adj	cluster	gene
0	90.8097310411562	0.645	0.096	0	Dysfunctional.CD8	GZMA
0	40.3153973988519	0.642	0.126	0	Dysfunctional.CD8	NKG7
0	25.8884543649831	0.317	0.074	0	Dysfunctional.CD8	GNLY
0	25.1649589792398	0.75	0.185	0	Dysfunctional.CD8	CD3D
0	13.2550687846224	0.347	0.046	0	Dysfunctional.CD8	PRF1
0	11.4151127840845	0.394	0.052	0	Dysfunctional.CD8	CTSW
0	9.39060997177411	0.35	0.044	0	Dysfunctional.CD8	CD8B
0	8.59106800072555	0.493	0.141	0	Dysfunctional.CD8	CD69
0	8.00198046279287	0.366	0.045	0	Dysfunctional.CD8	KLRD1
0	7.91618203545573	0.423	0.051	0	Dysfunctional.CD8	CD8A
0	7.85386436399432	0.614	0.247	0	Dysfunctional.CD8	EVL
0	5.70214444490851	0.722	0.154	0	Dysfunctional.CD8	CD2
0	4.03150026138055	0.546	0.106	0	Dysfunctional.CD8	CD3E
0	2.16505369308549	0.282	0.047	0	Dysfunctional.CD8	GZMM
0	1.90806075885815	0.379	0.068	0	Dysfunctional.CD8	CD3G
0	1.74607835261906	0.55	0.194	0	Dysfunctional.CD8	RAC2
0	1.65087106833109	0.247	0.034	0	Dysfunctional.CD8	CXCR6
0	1.40943979142611	0.375	0.081	0	Dysfunctional.CD8	LCK
0	1.3075040829382	0.335	0.073	0	Dysfunctional.CD8	APOBEC3G
0	0.816795244670058	0.327	0.071	0	Dysfunctional.CD8	GPR171
0	0.706263696023498	0.308	0.039	0	Dysfunctional.CD8	KLRK1
0	0.348571312739736	0.397	0.096	0	Dysfunctional.CD8	KLRB1
0	0.294744909565853	0.801	0.363	0	Dysfunctional.CD8	CORO1B
0	-1.30155989774438	0.458	0.05	0	Dysfunctional.CD8	GZMH
0	-1.77195744849948	0.497	0.16	0	Dysfunctional.CD8	IL2RG
0	-2.60758170514934	0.236	0.02	0	Dysfunctional.CD8	KLRC1
0	-6.56390176962505	0.504	0.11	0	Dysfunctional.CD8	CST7
0	-16.1942426065159	0.421	0.061	0	Dysfunctional.CD8	GZMB
0	-18.1854040630068	0.696	0.287	0	Dysfunctional.CD8	CORO1A
0	-21.8578587749137	0.822	0.273	0	Dysfunctional.CD8	HCST
0	-31.6227349437708	0.56	0.12	0	Dysfunctional.CD8	CD7
0	-36.1831316013352	0.799	0.44	0	Dysfunctional.CD8	CXCR4
0	-37.2979156103555	0.859	0.385	0	Dysfunctional.CD8	CD52
0	-51.4398903438997	0.226	0.028	0	Dysfunctional.CD8	XCL2
0	-73.4463763677978	0.167	0.494	0	Dysfunctional.CD8	CD59
0	-89.5271227305384	0.888	0.432	0	Dysfunctional.CD8	IL32
0	-103.203805157536	0.189	0.532	0	Dysfunctional.CD8	NPC2
0	-123.941870534537	0.361	0.709	0	Dysfunctional.CD8	IFITM3
0	-154.9440058046	0.65	0.177	0	Dysfunctional.CD8	CCL4
0	-248.376907603857	0.076	0.393	0	Dysfunctional.CD8	CALD1
0	-320.357724944281	0.895	0.462	0	Dysfunctional.CD8	CCL5
0	-353.500794730827	0.266	0.69	0	Dysfunctional.CD8	CST3
0	-504.739856924899	0.079	0.428	0	Dysfunctional.CD8	GSN
9.53546696473606e-322	-33.6534217419112	0.066	0.362	1.618359453255e-317	Dysfunctional.CD8	SERPING1
2.29691118751596e-320	0.32293460319846	0.3	0.063	3.89831766745208e-316	Dysfunctional.CD8	CD247
5.5799576415052e-318	-31.6507344031594	0.057	0.347	9.47030410916263e-314	Dysfunctional.CD8	APP
2.86905089598143e-314	0.958041354764573	0.588	0.255	4.86935318065968e-310	Dysfunctional.CD8	PTPRC
2.73444741966347e-309	1.52898982104377	0.327	0.087	4.64090416065285e-305	Dysfunctional.CD8	CD96
1.03751528072277e-307	-183.295065753713	0.201	0.524	1.76087093444269e-303	Dysfunctional.CD8	FOS
2.67719683459655e-305	-122.914895454505	0.27	0.594	4.54373846767727e-301	Dysfunctional.CD8	PSAP
5.91016854503286e-291	-5.99463942362106	0.482	0.182	1.00307380546298e-286	Dysfunctional.CD8	CYTIP
2.61013599220313e-286	-16.7911700160294	0.08	0.363	4.42992280596715e-282	Dysfunctional.CD8	APLP2
1.70853166707432e-285	-50.2968063368014	0.069	0.346	2.89971994535854e-281	Dysfunctional.CD8	CEBPD
6.20756226558334e-285	0.967915991864491	0.319	0.084	1.0535474677148e-280	Dysfunctional.CD8	TBC1D10C
2.26988461899218e-284	-67.3628531842161	0.106	0.399	3.85244817535353e-280	Dysfunctional.CD8	LMNA
1.28247690086222e-283	-23.6353258802721	0.019	0.255	2.17661979614336e-279	Dysfunctional.CD8	TCF4
1.02580473033073e-277	-27.4948521494353	0.041	0.294	1.74099578831731e-273	Dysfunctional.CD8	CNN3
5.19101808590487e-276	-12.1391350452888	0.02	0.255	8.81019589539774e-272	Dysfunctional.CD8	MARCKS
1.1867496123386e-275	-11.8916686575509	0.528	0.232	2.01415144206107e-271	Dysfunctional.CD8	PLAAT4
2.95754893040891e-274	-16.1972618734428	0.046	0.303	5.01955204469e-270	Dysfunctional.CD8	YBX3
4.97605799295472e-271	-200.602963028626	0.104	0.378	8.44536562564275e-267	Dysfunctional.CD8	SPARCL1
8.81176307764958e-270	-90.2081765995906	0.091	0.365	1.49553242953869e-265	Dysfunctional.CD8	IGFBP4
2.15995015653814e-266	-48.8810610053532	0.085	0.358	3.66586740567654e-262	Dysfunctional.CD8	GRN
1.34582914301162e-265	-9.30082708689032	0.038	0.284	2.28414122151933e-261	Dysfunctional.CD8	RAB13
2.16511834537961e-264	-120.029918672784	0.532	0.233	3.67463885577828e-260	Dysfunctional.CD8	ALOX5AP
1.5905872212039e-261	-18.7649318030111	0.022	0.249	2.69954463182726e-257	Dysfunctional.CD8	TCEAL9
7.16487148757953e-261	-49.7254381804745	0.224	0.511	1.216021988872e-256	Dysfunctional.CD8	VMP1
1.70983857156015e-254	-270.105905234224	0.336	0.621	2.90193802365189e-250	Dysfunctional.CD8	HSPB1
5.32334409720122e-253	-157.333815827513	0.418	0.689	9.0347796017699e-249	Dysfunctional.CD8	SAT1
2.15829040904001e-251	-115.467400889946	0.303	0.595	3.66305048222271e-247	Dysfunctional.CD8	JUNB
5.27743783154778e-251	-47.5673746869673	0.205	0.487	8.95686748770289e-247	Dysfunctional.CD8	LAPTM4A
7.54320479992329e-251	-33.2647520688348	0.217	0.511	1.28023271864298e-246	Dysfunctional.CD8	ZFP36L1
2.27762851475525e-250	0.278065292211021	0.248	0.053	3.86559111524262e-246	Dysfunctional.CD8	PVRIG
3.05414235872686e-250	-35.9156769730348	0.053	0.299	5.18349041123122e-246	Dysfunctional.CD8	RHOB
4.21129975233957e-250	-8.874312764836	0.011	0.216	7.14741793967072e-246	Dysfunctional.CD8	MEF2C
2.50964615322388e-249	0.720717008899154	0.8	0.51	4.25937145125157e-245	Dysfunctional.CD8	ARHGDIB
3.01308028811135e-249	-103.309951007545	0.116	0.387	5.11379986498259e-245	Dysfunctional.CD8	TPM1
2.80822328311568e-247	-62.2757638121117	0.086	0.341	4.76611655610393e-243	Dysfunctional.CD8	A2M
1.69828249990273e-245	-165.989985970239	0.144	0.425	2.88232505883491e-241	Dysfunctional.CD8	CTSB
1.98203559076862e-244	-319.005147134317	0.172	0.452	3.36391080465249e-240	Dysfunctional.CD8	SPARC
2.27864260504679e-242	-93.5518625949935	0.388	0.137	3.86731222928542e-238	Dysfunctional.CD8	HOPX
4.1801853382774e-239	-85.1176398719654	0.024	0.237	7.0946105561244e-235	Dysfunctional.CD8	CAV1
4.22349832028964e-239	-115.937309188909	0.262	0.549	7.16812134919557e-235	Dysfunctional.CD8	DUSP1
5.97811583694965e-235	-3.81958486405139	0.279	0.076	1.01460581984709e-230	Dysfunctional.CD8	SOCS1
1.20910052201271e-232	-104.401984829642	0.84	0.567	2.05208540595998e-228	Dysfunctional.CD8	SRGN
1.94708762309146e-231	-14.3781503948524	0.048	0.278	3.30459711391082e-227	Dysfunctional.CD8	TIMP2
6.05620117357961e-231	-Inf	0.396	0.682	1.02785846317993e-226	Dysfunctional.CD8	TIMP1
3.32070094602815e-230	-91.1681269446896	0.069	0.313	5.63589364559898e-226	Dysfunctional.CD8	NNMT
6.86571638926308e-229	-6.20058976066515	0.016	0.214	1.16524938558573e-224	Dysfunctional.CD8	NFIB
4.01012935958295e-228	-14.4690777195022	0.027	0.237	6.80599154908418e-224	Dysfunctional.CD8	ACTN1
1.2568857837519e-221	-56.5428133544301	0.33	0.577	2.13318655218372e-217	Dysfunctional.CD8	RAC1
1.26448250450031e-221	-129.57726030122	0.101	0.348	2.14607970663792e-217	Dysfunctional.CD8	TSC22D1
1.28486763545496e-221	-12.1581278231862	0.049	0.269	2.18067735089415e-217	Dysfunctional.CD8	BEX3
1.38966341376318e-221	-12.2603176350341	0.067	0.3	2.35853674583887e-217	Dysfunctional.CD8	FCGRT
5.24008459424272e-220	0.770106204496574	0.23	0.053	8.89347157334875e-216	Dysfunctional.CD8	OXNAD1
1.25830935964749e-219	-665.162461356633	0.411	0.659	2.13560264519372e-215	Dysfunctional.CD8	IGFBP7
2.36640138083121e-218	-24.5435229463592	0.023	0.219	4.01625642354673e-214	Dysfunctional.CD8	CAVIN1
6.43708049700268e-218	-20.1261507145798	0.506	0.232	1.09250130195129e-213	Dysfunctional.CD8	LSP1
1.07387286300326e-212	-145.79216606939	0.07	0.302	1.82257702308914e-208	Dysfunctional.CD8	TIMP3
3.14348449538334e-211	-35.8899502851714	0.066	0.292	5.3351218855646e-207	Dysfunctional.CD8	S100A13
2.44233307588589e-210	0.648371850754361	0.229	0.055	4.14512769639353e-206	Dysfunctional.CD8	LAT
7.09414814373641e-210	-79.0743868677558	0.268	0.526	1.20401882295494e-205	Dysfunctional.CD8	GPX1
2.04641571855068e-209	-2.06827349589841	0.273	0.079	3.47317675752421e-205	Dysfunctional.CD8	STAG3
1.66993384833204e-205	-12.4780679623833	0.018	0.203	2.83421172738914e-201	Dysfunctional.CD8	PPIC
1.9288016744929e-205	-59.334995568527	0.026	0.219	3.27356220194935e-201	Dysfunctional.CD8	SELENOP
9.29448541801975e-203	-18.7752581324517	0.115	0.352	1.57746006514631e-198	Dysfunctional.CD8	CD81
2.42741032829706e-201	-42.255177791928	0.032	0.227	4.11980080918578e-197	Dysfunctional.CD8	COL4A2
9.94454717064048e-201	-79.4461664986979	0.054	0.266	1.6877885458011e-196	Dysfunctional.CD8	C1R
2.23552278248596e-200	-11.5744760864738	0.022	0.207	3.79412926643517e-196	Dysfunctional.CD8	CAV2
3.1543836151753e-200	1.1739697164799	0.305	0.103	5.35361987167553e-196	Dysfunctional.CD8	SEPTIN1
3.93065562527605e-199	-126.771855356963	0.06	0.275	6.67110872721851e-195	Dysfunctional.CD8	NUPR1
6.42873225866763e-198	-48.9134406549135	0.071	0.288	1.09108443894107e-193	Dysfunctional.CD8	GNG11
2.05586009193336e-197	-37.2122345142554	0.063	0.277	3.48920574802929e-193	Dysfunctional.CD8	LGALS3BP
5.04608636446122e-197	-15.8920952919284	0.181	0.428	8.56421777776358e-193	Dysfunctional.CD8	WSB1
1.25376952019213e-196	-9.68531202803751	0.538	0.27	2.12789762967009e-192	Dysfunctional.CD8	CD53
1.65163237503894e-195	-204.320262601385	0.049	0.252	2.8031504669161e-191	Dysfunctional.CD8	BGN
8.10721599839483e-195	0.556961211601979	0.2	0.044	1.37595669924757e-190	Dysfunctional.CD8	SKAP1
8.2000829320021e-195	-199.171827068392	0.848	0.592	1.3917180752194e-190	Dysfunctional.CD8	S100A4
4.45429212124779e-192	-36.031364929901	0.042	0.237	7.55982458818175e-188	Dysfunctional.CD8	CAVIN3
9.23731776308942e-192	-17.2880081741502	0.053	0.257	1.56775757075154e-187	Dysfunctional.CD8	TCEAL4
1.98290714630726e-191	-238.627153336403	0.077	0.292	3.36539000871268e-187	Dysfunctional.CD8	TPM2
2.7473251069602e-191	-13.0985044998889	0.034	0.225	4.66276017153286e-187	Dysfunctional.CD8	MGST2
1.62368360709493e-190	-18.1323236748248	0.199	0.441	2.75571581796151e-186	Dysfunctional.CD8	RTN4
1.57642582956634e-189	0.350668206288029	0.212	0.051	2.67550991794e-185	Dysfunctional.CD8	SIT1
2.36566127201161e-189	-57.5984490935012	0.049	0.248	4.01500031085811e-185	Dysfunctional.CD8	COL6A2
5.28303602400734e-189	-12.5626907273956	0.026	0.207	8.96636873994526e-185	Dysfunctional.CD8	GAS6
1.34685937078776e-188	0.685429217721737	0.407	0.171	2.28588972410098e-184	Dysfunctional.CD8	CD48
3.68073753352119e-188	0.533856910612587	0.244	0.067	6.24694774189216e-184	Dysfunctional.CD8	SYTL3
1.1158225778027e-187	-54.7072173130604	0.068	0.275	1.89377407904674e-183	Dysfunctional.CD8	CRIP2
1.17887928192593e-187	-38.8908534881309	0.074	0.286	2.0007939172847e-183	Dysfunctional.CD8	PDLIM1
1.40577206418884e-187	-198.885052990547	0.095	0.313	2.38587634734129e-183	Dysfunctional.CD8	MYL9
2.03685687726197e-187	-23.6232019644467	0.037	0.229	3.45695349208902e-183	Dysfunctional.CD8	SGK1
2.8143072408423e-186	-93.2695917553225	0.045	0.24	4.77644224915755e-182	Dysfunctional.CD8	COL4A1
1.66797632198239e-184	-69.9228675414059	0.06	0.261	2.83088941366851e-180	Dysfunctional.CD8	C1S
1.39223362009151e-183	-20.3490150819461	0.077	0.291	2.36289890001931e-179	Dysfunctional.CD8	NAMPT
1.62824084348767e-183	-56.506627629793	0.054	0.254	2.76345035956727e-179	Dysfunctional.CD8	SOCS3
4.13078909158658e-183	-31.7869498507498	0.229	0.471	7.01077524624075e-179	Dysfunctional.CD8	ITGB1
1.23364282565719e-182	-66.4440355495826	0.033	0.219	2.09373860370539e-178	Dysfunctional.CD8	SOX4
1.53410226128555e-181	-399.183502859666	0.324	0.118	2.60367835785383e-177	Dysfunctional.CD8	CCL4L2
5.19350238409735e-181	-591.585023135493	0.163	0.397	8.81441224629002e-177	Dysfunctional.CD8	LYZ
7.98946146709336e-181	-121.187198444156	0.025	0.2	1.35597140019509e-176	Dysfunctional.CD8	GPNMB
3.68623669358924e-180	-9.88663578038335	0.063	0.265	6.25628091635967e-176	Dysfunctional.CD8	RRBP1
5.3386695224386e-180	-13.8506003519491	0.091	0.307	9.06078991348279e-176	Dysfunctional.CD8	ZFAND5
2.04262001316758e-179	-86.2457680849301	0.079	0.286	3.46673468634802e-175	Dysfunctional.CD8	ID3
1.18858623575371e-177	-171.478172326387	0.061	0.263	2.01726855932119e-173	Dysfunctional.CD8	CTSL
7.8335327999994e-177	-1.34045416052666	0.346	0.134	1.3295071868159e-172	Dysfunctional.CD8	CLEC2D
1.96678825582471e-176	-58.1246092886025	0.031	0.207	3.3380330277857e-172	Dysfunctional.CD8	VCAN
4.77411881475822e-175	-8.32413487176953	0.155	0.381	8.10263445240764e-171	Dysfunctional.CD8	HSBP1
5.49236011725083e-175	-288.603101667002	0.15	0.378	9.3216335909981e-171	Dysfunctional.CD8	MT1E
1.551735319552e-174	0.285342228280003	0.279	0.093	2.63360518434365e-170	Dysfunctional.CD8	LIME1
1.65799778250633e-173	-8.33524958296834	0.037	0.217	2.81395383646974e-169	Dysfunctional.CD8	ETS2
1.81724994232098e-173	-28.4382432629206	0.04	0.221	3.08423660210716e-169	Dysfunctional.CD8	SERPINH1
1.8311975940983e-173	-24.1591555530637	0.904	0.697	3.10790855670364e-169	Dysfunctional.CD8	BTG1
2.45941044688557e-173	-32.9784846448729	0.05	0.243	4.17411141045419e-169	Dysfunctional.CD8	EGR1
1.01399987872351e-172	-34.6938908334151	0.182	0.408	1.72096059416954e-168	Dysfunctional.CD8	CEBPB
3.17071083633833e-172	-99.5876120264005	0.158	0.384	5.38133043143341e-168	Dysfunctional.CD8	CD9
3.36739367695439e-172	-2.80563127983162	0.087	0.293	5.71514054852699e-168	Dysfunctional.CD8	LEPROT
2.61953185666458e-171	-701.079000563355	0.245	0.482	4.44586946713112e-167	Dysfunctional.CD8	MGP
4.5297596062735e-171	-25.303505860298	0.19	0.416	7.68790800376738e-167	Dysfunctional.CD8	TPM4
1.23200481450484e-170	-46.4254628134913	0.951	0.79	2.09095857117762e-166	Dysfunctional.CD8	HLA-C
1.65268954100645e-170	-14.3679054658486	0.035	0.211	2.80494468899615e-166	Dysfunctional.CD8	TMEM176B
2.89296886562827e-169	-21.5309144954273	0.291	0.517	4.90994675874431e-165	Dysfunctional.CD8	GNAS
8.77716860777388e-169	0.487582007299405	0.207	0.053	1.48966105611138e-164	Dysfunctional.CD8	BCL11B
1.29215607744743e-168	-0.43164113119388	0.283	0.096	2.19304729464378e-164	Dysfunctional.CD8	RHOH
1.62428926895495e-168	-70.0696839250393	0.099	0.308	2.75674374727035e-164	Dysfunctional.CD8	GADD45B
1.93836929585069e-168	-58.6972316925816	0.152	0.383	3.28980036891779e-164	Dysfunctional.CD8	SOD2
2.26464040790284e-168	-37.3207776566542	0.095	0.301	3.84354770029269e-164	Dysfunctional.CD8	ASAH1
6.41810876632215e-168	-183.508434169943	0.366	0.596	1.0892814198202e-163	Dysfunctional.CD8	HSP90AB1
1.09692214144826e-167	-600.663401841156	0.038	0.216	1.86169625846598e-163	Dysfunctional.CD8	IGFBP5
1.95671108918832e-167	-2.86859849349144	0.408	0.184	3.32093006057041e-163	Dysfunctional.CD8	LCP1
2.12682761342607e-167	-1.17141209828177	0.031	0.201	3.60965182550672e-163	Dysfunctional.CD8	NFIC
4.68141500733841e-167	-20.2075562952227	0.311	0.526	7.94529755045476e-163	Dysfunctional.CD8	SEC62
2.56249504746411e-166	-27.2389366963422	0.037	0.212	4.34906659455609e-162	Dysfunctional.CD8	MMP14
7.7253313089037e-165	-294.389842118153	0.232	0.461	1.31114322974714e-160	Dysfunctional.CD8	IFI27
2.52083489397756e-164	-76.2231995831863	0.052	0.236	4.27836098205872e-160	Dysfunctional.CD8	TCIM
3.75580901578159e-164	-174.207617930974	0.124	0.338	6.37435906158451e-160	Dysfunctional.CD8	TM4SF1
4.78763889683564e-164	-123.81817449382	0.058	0.243	8.12558073570944e-160	Dysfunctional.CD8	SERPINF1
2.28201177163176e-163	-11.3508633371789	0.055	0.238	3.87303037881341e-159	Dysfunctional.CD8	BRI3
2.36039007613794e-162	-6.09958195409125	0.388	0.176	4.0060540372213e-158	Dysfunctional.CD8	GIMAP7
4.22390925416805e-162	-366.494928316407	0.116	0.328	7.16881878617401e-158	Dysfunctional.CD8	FN1
9.38453360388253e-162	-5.70100812680716	0.171	0.388	1.59274304325094e-157	Dysfunctional.CD8	YWHAE
4.60399461040266e-160	-266.502363931219	0.1	0.298	7.8138996527754e-156	Dysfunctional.CD8	ADIRF
4.27978463396567e-159	-129.404498478778	0.129	0.344	7.26365048076654e-155	Dysfunctional.CD8	CYSTM1
1.42849398688669e-158	-2.05988752293641	0.049	0.226	2.42443999454409e-154	Dysfunctional.CD8	CTNNA1
3.33901240081966e-157	-17.6716199601555	0.114	0.322	5.66697184667113e-153	Dysfunctional.CD8	JUND
5.96867730915764e-157	-43.2542235933986	0.038	0.207	1.01300391291024e-152	Dysfunctional.CD8	CTSZ
1.00209600514196e-156	-5.61316746437794	0.052	0.227	1.70075733992694e-152	Dysfunctional.CD8	SPTBN1
1.32569074098656e-156	-45.5723381735486	0.035	0.201	2.24996232560238e-152	Dysfunctional.CD8	COL6A1
1.89313632088861e-156	-26.9286378736536	0.359	0.154	3.21303096381215e-152	Dysfunctional.CD8	IL7R
1.90960695033132e-156	-49.0863704873661	0.049	0.223	3.24098491610231e-152	Dysfunctional.CD8	PRSS23
2.44011216899703e-156	-115.280200682862	0.258	0.478	4.14135837322176e-152	Dysfunctional.CD8	HSP90B1
7.24774430932951e-155	-139.759791492391	0.548	0.69	1.23008716417941e-150	Dysfunctional.CD8	CD63
1.31391812763277e-154	-19.5556852200677	0.255	0.463	2.22998184621834e-150	Dysfunctional.CD8	ANXA5
6.70384527373344e-154	1.02590540241027	0.232	0.076	1.13777661985804e-149	Dysfunctional.CD8	ACAP1
8.08942178085827e-154	-84.9378599377206	0.067	0.25	1.37293666464727e-149	Dysfunctional.CD8	MDK
1.25967783806575e-153	-15.5862267617485	0.126	0.325	2.13792522676519e-149	Dysfunctional.CD8	ZBTB20
4.40577408606218e-153	-31.4286920826178	0.116	0.316	7.47747977886473e-149	Dysfunctional.CD8	ATOX1
5.70790852621796e-152	-21.7101799981648	0.043	0.21	9.68746235069713e-148	Dysfunctional.CD8	COL18A1
1.42962444156962e-151	-82.0815239179523	0.455	0.23	2.42635860223196e-147	Dysfunctional.CD8	ISG20
9.05021108604785e-151	0.620712845884668	0.248	0.084	1.53600182552404e-146	Dysfunctional.CD8	TRAF3IP3
4.94066965221969e-150	-14.8048751985986	0.091	0.281	8.38530453374726e-146	Dysfunctional.CD8	CD151
3.27924090164397e-149	-719.095968666847	0.128	0.326	5.56552765827015e-145	Dysfunctional.CD8	TAGLN
3.32546389782113e-149	-72.0628044609804	0.054	0.227	5.64397732738202e-145	Dysfunctional.CD8	EMP1
3.95703112380722e-149	-43.1885941535862	0.056	0.227	6.71587322332561e-145	Dysfunctional.CD8	EPAS1
7.20282877768837e-148	-1.53844560143346	0.059	0.234	1.22246410014927e-143	Dysfunctional.CD8	IRF2BP2
1.04261873661419e-147	-70.4655736469262	0.194	0.404	1.7695325197816e-143	Dysfunctional.CD8	GLUL
5.15558104527576e-147	-12.6205732004185	0.144	0.348	8.75005215004202e-143	Dysfunctional.CD8	CANX
3.72783459480545e-145	-340.314777799292	0.067	0.247	6.32688087430382e-141	Dysfunctional.CD8	SERPINA1
5.62621381288312e-144	-2.62188552601811	0.364	0.165	9.54881008322524e-140	Dysfunctional.CD8	STK17A
1.22895774029194e-143	-23.78197958089	0.207	0.411	2.08578707682348e-139	Dysfunctional.CD8	SDCBP
2.37265046758371e-143	-28.302429128973	0.152	0.338	4.02686237358307e-139	Dysfunctional.CD8	SELENOM
2.87817207060667e-142	-86.513122788228	0.046	0.207	4.88483363823365e-138	Dysfunctional.CD8	C3
3.18332027789597e-142	-13.9563655766967	0.359	0.163	5.40273117564505e-138	Dysfunctional.CD8	ITM2A
1.85057317772104e-141	-92.6748130935438	0.312	0.507	3.14079279722815e-137	Dysfunctional.CD8	PRDX1
6.52837197837785e-141	-119.704519739178	0.086	0.265	1.10799529217029e-136	Dysfunctional.CD8	IFI30
1.74015829453099e-140	-1.08005921115704	0.079	0.264	2.953396657478e-136	Dysfunctional.CD8	IER3
1.85015195706881e-140	-408.362687708597	0.409	0.596	3.14007790153719e-136	Dysfunctional.CD8	HLA-DRA
6.27593449232892e-139	0.517307545931182	0.243	0.086	1.06515160203806e-134	Dysfunctional.CD8	EMB
7.13065941478681e-139	-111.658691259162	0.257	0.449	1.21021551587762e-134	Dysfunctional.CD8	DSTN
1.61856829101794e-138	-12.7801256369701	0.124	0.313	2.74703410351565e-134	Dysfunctional.CD8	LPP
1.85454430128014e-137	-9.895234126082	0.081	0.261	3.14753258813266e-133	Dysfunctional.CD8	CTSH
1.09820055310843e-136	-5.41907660956284	0.068	0.236	1.86386597873563e-132	Dysfunctional.CD8	PTTG1IP
8.43622776738084e-136	-73.1399351001474	0.066	0.223	1.43179657667988e-131	Dysfunctional.CD8	AIF1
1.27185122639825e-135	-13.908927774862	0.065	0.234	2.15858590144311e-131	Dysfunctional.CD8	HCFC1R1
1.35604380730989e-135	2.49682042804911	0.282	0.113	2.30147754976634e-131	Dysfunctional.CD8	TUBA4A
4.21955059491035e-135	-89.5307217018934	0.071	0.247	7.16142126968184e-131	Dysfunctional.CD8	RARRES2
1.14268752190878e-134	-11.3996426128902	0.072	0.24	1.93936926218358e-130	Dysfunctional.CD8	SPATS2L
1.41255551141763e-134	-11.8372344499825	0.099	0.281	2.39738921397801e-130	Dysfunctional.CD8	HIF1A
5.39711023084146e-134	0.572044943436071	0.242	0.086	9.15997548378412e-130	Dysfunctional.CD8	IKZF1
2.97446459621641e-133	0.283361335348654	0.349	0.159	5.0482613126985e-129	Dysfunctional.CD8	PIK3IP1
2.9782223350604e-133	-17.910139456479	0.054	0.213	5.05463894706451e-129	Dysfunctional.CD8	NR4A1
4.8227863996354e-132	-109.500182417869	0.071	0.24	8.18523307746121e-128	Dysfunctional.CD8	MARCKSL1
9.18909966134633e-132	-264.810899258739	0.124	0.309	1.5595739945237e-127	Dysfunctional.CD8	ANXA4
9.19881834433555e-132	-31.8923556422792	0.057	0.215	1.56122344940063e-127	Dysfunctional.CD8	HSPG2
5.38233165123359e-131	-181.687535767374	0.413	0.592	9.13489327847364e-127	Dysfunctional.CD8	ANXA2
1.50123039299363e-130	-80.6495502020268	0.888	0.707	2.54788822298878e-126	Dysfunctional.CD8	SH3BGRL3
3.87116806646342e-130	-2.61238683751075	0.048	0.202	6.57014644240171e-126	Dysfunctional.CD8	MAP3K13
1.40938085063855e-129	-31.6479267628625	0.396	0.564	2.39200117970374e-125	Dysfunctional.CD8	DYNLL1
5.1234988431324e-129	4.35364828439001	0.311	0.135	8.69560223656431e-125	Dysfunctional.CD8	SLA
2.04727507041196e-128	-12.4422483258558	0.05	0.204	3.47463524950318e-124	Dysfunctional.CD8	TSPAN3
1.95678201993766e-127	-21.4117022426929	0.247	0.435	3.3210504442382e-123	Dysfunctional.CD8	NUCKS1
2.88253683894123e-127	10.1429048240742	0.378	0.184	4.89224152305106e-123	Dysfunctional.CD8	FYB1
9.46435157921773e-127	-9.90363941969262	0.097	0.269	1.60628975002483e-122	Dysfunctional.CD8	PLSCR1
1.73577422392606e-126	-220.460255456861	0.774	0.574	2.94595601284732e-122	Dysfunctional.CD8	CRIP1
4.49378942132291e-126	-27.273413106862	0.208	0.069	7.62685940586924e-122	Dysfunctional.CD8	CLIC3
8.58606499000948e-126	-3.71999633551267	0.09	0.263	1.45722695010441e-121	Dysfunctional.CD8	LIMS1
5.58756892544724e-125	-7.66434771558853	0.088	0.256	9.48322198026906e-121	Dysfunctional.CD8	IFNGR1
3.28540530165338e-124	-18.1422626910689	0.236	0.407	5.57598987796611e-120	Dysfunctional.CD8	MGST3
3.96478909954493e-124	-8.39017230736291	0.049	0.203	6.72904005974766e-120	Dysfunctional.CD8	SLC38A2
7.04783393591829e-124	-129.675941951522	0.077	0.243	1.19615837560405e-119	Dysfunctional.CD8	SPINT2
1.63087201649734e-123	-19.0199690804754	0.052	0.202	2.76791598639929e-119	Dysfunctional.CD8	S100A16
3.18008139265497e-123	-9.42680350899728	0.137	0.312	5.39723413961402e-119	Dysfunctional.CD8	PTMS
3.71227760043805e-123	-27.1804318918443	0.567	0.373	6.30047754346345e-119	Dysfunctional.CD8	LAPTM5
1.31929825081052e-121	-882.900773066325	0.153	0.336	2.23911299127562e-117	Dysfunctional.CD8	COL1A1
1.35691247544637e-121	-25.7174534397896	0.105	0.275	2.30295185332758e-117	Dysfunctional.CD8	CTNNB1
1.59008274580405e-121	-21.4776421847768	0.085	0.248	2.69868843617864e-117	Dysfunctional.CD8	TACC1
1.69230950964431e-121	-326.129126584408	0.175	0.356	2.87218769976832e-117	Dysfunctional.CD8	COL3A1
2.12276304171786e-121	-4.37867464537109	0.124	0.301	3.60275343440355e-117	Dysfunctional.CD8	CAMTA1
2.43196634093855e-121	-523.751695613898	0.162	0.343	4.12753327384091e-117	Dysfunctional.CD8	COL1A2
8.90716619152719e-120	-27.4105495770971	0.064	0.217	1.511724246026e-115	Dysfunctional.CD8	RDX
5.19008138685128e-119	-12.8640560959994	0.076	0.235	8.808606129764e-115	Dysfunctional.CD8	IL6ST
7.39124547497468e-119	-Inf	0.203	0.398	1.2544421820127e-114	Dysfunctional.CD8	SPP1
1.14495797056344e-117	-185.314819768313	0.664	0.775	1.94322266764027e-113	Dysfunctional.CD8	S100A11
2.04362649339229e-117	-399.706582696167	0.123	0.297	3.4684428845854e-113	Dysfunctional.CD8	DCN
3.81715066636342e-117	-11.3736386465769	0.059	0.21	6.47846811095199e-113	Dysfunctional.CD8	CALU
7.78152400421477e-116	-7.56151434479404	0.067	0.22	1.32068025399533e-111	Dysfunctional.CD8	SERPINB6
8.58240286159156e-116	-2.45615736902675	0.101	0.264	1.45660541366932e-111	Dysfunctional.CD8	GNG10
2.82869737554291e-115	-47.0656342955676	0.315	0.48	4.80086518577142e-111	Dysfunctional.CD8	SNX3
4.59234316782267e-115	-38.7126734405005	0.082	0.24	7.79412482442864e-111	Dysfunctional.CD8	CYB5A
8.38598223310063e-115	-47.0781024258036	0.169	0.339	1.42326890460184e-110	Dysfunctional.CD8	TYMP
3.39475260222068e-114	-99.6135855698809	0.095	0.255	5.76157411648893e-110	Dysfunctional.CD8	HLA-DQB1
4.68111097291686e-114	-49.2578059331717	0.166	0.342	7.94478154323449e-110	Dysfunctional.CD8	ATP1A1
4.98532846417415e-114	-11.1519781972225	0.111	0.274	8.46109946939637e-110	Dysfunctional.CD8	MORF4L2
5.39489090975734e-114	-19.8287370369799	0.066	0.218	9.15620885204016e-110	Dysfunctional.CD8	FOSB
1.76752603373096e-113	-143.736532461784	0.267	0.456	2.99984518444819e-109	Dysfunctional.CD8	TUBA1B
9.24291467795206e-113	-65.6168864394986	0.391	0.556	1.56870747914202e-108	Dysfunctional.CD8	UQCRQ
1.00365560205432e-112	-85.1693025685043	0.418	0.583	1.7034042878066e-108	Dysfunctional.CD8	GSTP1
1.4044743488117e-112	-7.49923732315446	0.143	0.316	2.38367386480322e-108	Dysfunctional.CD8	AHNAK
5.15941310543038e-112	-19.9654957102581	0.33	0.493	8.75655592253645e-108	Dysfunctional.CD8	EID1
7.05590465795248e-112	-16.0649776058095	0.45	0.587	1.1975281385477e-107	Dysfunctional.CD8	GABARAP
2.80029693470661e-110	-37.3834799368562	0.495	0.626	4.75266395758405e-106	Dysfunctional.CD8	COX5B
7.00043362418039e-110	-Inf	0.579	0.728	1.1881135946959e-105	Dysfunctional.CD8	MT2A
2.36840870220445e-109	-21.3878047203227	0.424	0.589	4.01966324938139e-105	Dysfunctional.CD8	NAP1L1
2.48570990320669e-109	-5.84417935330016	0.195	0.369	4.2187468477224e-105	Dysfunctional.CD8	ENY2
3.63369395875535e-109	-38.632201981208	0.09	0.247	6.16710538679958e-105	Dysfunctional.CD8	PPP1R15A
1.15671585147007e-108	-14.4827591559295	0.443	0.265	1.963178143115e-104	Dysfunctional.CD8	CD37
6.0096125863911e-108	-19.9749677208301	0.127	0.282	1.0199514481623e-103	Dysfunctional.CD8	HLA-DMA
4.6611686617389e-107	-38.9635375869308	0.318	0.488	7.91093545270326e-103	Dysfunctional.CD8	GPX4
1.6751857128146e-106	-20.408216057661	0.091	0.246	2.84312519178895e-102	Dysfunctional.CD8	BNIP3L
9.40647887336957e-106	-5.66401690026468	0.145	0.307	1.59646759438828e-101	Dysfunctional.CD8	RAB1A
1.55056242912737e-105	-167.502777845301	0.183	0.353	2.63161455471498e-101	Dysfunctional.CD8	FABP5
4.67692602541508e-105	-197.505482740144	0.066	0.206	7.93767885033447e-101	Dysfunctional.CD8	ATP1B1
8.28058319545322e-105	-1.07768439263791	0.276	0.123	1.40538057993232e-100	Dysfunctional.CD8	ICAM3
2.14061553649245e-104	-504.585753252369	0.14	0.303	3.63305268853498e-100	Dysfunctional.CD8	ACTA2
2.16375517288878e-104	-41.9068910627328	0.558	0.358	3.67232527942684e-100	Dysfunctional.CD8	ID2
3.61475351800481e-104	-3.67952120124837	0.121	0.268	6.13495967075777e-100	Dysfunctional.CD8	CYB5R3
3.75009476951551e-104	-239.482286840968	0.094	0.245	6.36466084282173e-100	Dysfunctional.CD8	CLU
5.39255180795439e-103	-16.3238876905795	0.271	0.441	9.15223892846019e-99	Dysfunctional.CD8	MCL1
5.94266257023975e-103	-3.77280130759626	0.168	0.331	1.00858869142109e-98	Dysfunctional.CD8	RAB2A
1.83135187065048e-102	-46.9134894199761	0.376	0.539	3.108170394868e-98	Dysfunctional.CD8	NME2
7.48622714091934e-102	-66.4173644459085	0.904	0.765	1.27056247035683e-97	Dysfunctional.CD8	PFN1
1.06668385537993e-101	-14.4834955872278	0.071	0.211	1.81037583935081e-97	Dysfunctional.CD8	TAX1BP3
1.57801611273292e-100	-9.34275655853481	0.172	0.336	2.67820894653031e-96	Dysfunctional.CD8	PPP1CB
2.63998506598859e-100	-17.0687270914743	0.33	0.485	4.48058265399583e-96	Dysfunctional.CD8	GNG5
5.62314590444987e-100	-101.834828440217	0.144	0.31	9.54360322903232e-96	Dysfunctional.CD8	SQSTM1
6.69251402618211e-99	-2.10578485513846	0.097	0.246	1.13585348052363e-94	Dysfunctional.CD8	NFE2L2
6.86027641932621e-99	-3.10003827321863	0.126	0.281	1.16432611388804e-94	Dysfunctional.CD8	FOXP1
9.56366244200569e-99	-191.49732530796	0.069	0.207	1.62314478965721e-94	Dysfunctional.CD8	SPRY1
1.98786830658101e-98	-15.8060534062888	0.236	0.099	3.37381008992929e-94	Dysfunctional.CD8	DUSP2
2.34807579666568e-98	-149.864031378274	0.136	0.293	3.985154242101e-94	Dysfunctional.CD8	KRT8
4.3594087467655e-98	-104.819912212018	0.083	0.223	7.3987885250104e-94	Dysfunctional.CD8	CD24
6.05090219763084e-98	-90.5260261796709	0.141	0.287	1.02695912098191e-93	Dysfunctional.CD8	FCER1G
1.14826188620101e-97	-10.8690332035345	0.239	0.401	1.94883007326035e-93	Dysfunctional.CD8	KTN1
1.41681481318485e-97	-25.8722049798441	0.082	0.222	2.40461810093734e-93	Dysfunctional.CD8	HEXB
3.83834391975216e-97	-25.9252749469488	0.192	0.358	6.51443730060337e-93	Dysfunctional.CD8	FKBP2
4.32338362116978e-97	-19.9505369867183	0.153	0.317	7.33764668184936e-93	Dysfunctional.CD8	ATF4
8.66318486238355e-97	-7.5805857859066	0.067	0.203	1.47031573484374e-92	Dysfunctional.CD8	MIDN
9.29555928241881e-97	-17.2367211719825	0.48	0.294	1.57764232141212e-92	Dysfunctional.CD8	CKLF
3.59106122990378e-96	-3.05850752147845	0.091	0.235	6.0947491193927e-92	Dysfunctional.CD8	GTF2I
4.38546840545261e-96	-35.5676901629092	0.149	0.305	7.44301697773417e-92	Dysfunctional.CD8	YWHAH
4.71607602620167e-96	-962.097230552143	0.2	0.366	8.00412423166947e-92	Dysfunctional.CD8	APOE
1.30214451880427e-95	-0.949157640354453	0.078	0.216	2.2099996773146e-91	Dysfunctional.CD8	FLOT1
2.20017449159484e-95	-35.9749392048485	0.364	0.51	3.73413614713476e-91	Dysfunctional.CD8	SEM1
3.41157540967767e-95	-12.7238713383745	0.192	0.348	5.79012578530494e-91	Dysfunctional.CD8	ATP6V0B
3.8007400578243e-95	-21.5261327910751	0.074	0.209	6.4506160261394e-91	Dysfunctional.CD8	PLD3
1.02040877911551e-94	-9.85409776629042	0.115	0.258	1.73183777991484e-90	Dysfunctional.CD8	NENF
3.86317759383166e-94	-28.0999378958317	0.247	0.39	6.5565850122511e-90	Dysfunctional.CD8	SELENOW
6.2846250789583e-94	-18.6286103520151	0.074	0.21	1.0666265684008e-89	Dysfunctional.CD8	LAMP2
1.60418766378576e-93	-1.12572523020395	0.079	0.215	2.72262730297719e-89	Dysfunctional.CD8	PICALM
4.79106252993967e-93	-8.45849259706001	0.105	0.245	8.13139132581361e-89	Dysfunctional.CD8	TNFRSF1A
5.88970874424018e-93	-2.06697146172617	0.088	0.226	9.99601368072444e-89	Dysfunctional.CD8	GNB1
2.71861045275366e-92	-76.3463902589261	0.337	0.502	4.61402566041352e-88	Dysfunctional.CD8	NFKBIA
3.62283642270592e-92	-28.5199231763539	0.131	0.281	6.14867797661649e-88	Dysfunctional.CD8	ALDH2
6.71406799221698e-92	-22.1548971322076	0.156	0.309	1.13951161963907e-87	Dysfunctional.CD8	SSR3
1.02670581542576e-91	-245.328339452521	0.412	0.574	1.7425251099406e-87	Dysfunctional.CD8	ZFP36
1.2905379478837e-91	-120.923898055486	0.602	0.431	2.19030100514821e-87	Dysfunctional.CD8	IFITM1
1.30300466160669e-91	-3.15342739434084	0.129	0.281	2.21145951167888e-87	Dysfunctional.CD8	KIF5B
8.38413819685264e-90	-298.323561971456	0.11	0.253	1.42295593476983e-85	Dysfunctional.CD8	KRT18
1.50323745357384e-89	-1.85448282688591	0.096	0.233	2.55129460620553e-85	Dysfunctional.CD8	COMT
5.59921259859719e-89	-4.88142651066749	0.102	0.239	9.50298362233915e-85	Dysfunctional.CD8	PSMB5
6.03974742024014e-89	-8.850495470767	0.183	0.333	1.02506593216316e-84	Dysfunctional.CD8	NDUFC1
7.25569996143258e-89	-99.4062058849209	0.181	0.343	1.23143739745434e-84	Dysfunctional.CD8	HSPA1A
1.76923944097368e-88	-93.846797413065	0.325	0.492	3.00275317922053e-84	Dysfunctional.CD8	JUN
2.65997158612502e-88	-Inf	0.111	0.254	4.51450377597138e-84	Dysfunctional.CD8	APOC1
2.39399698615643e-87	-49.5961968822168	0.188	0.325	4.0630916849047e-83	Dysfunctional.CD8	CTSS
3.89000144820882e-87	-47.7068941505954	0.304	0.454	6.60211045790002e-83	Dysfunctional.CD8	KLF6
5.89292293775321e-87	-0.997225743347551	0.086	0.218	1.00014688099547e-82	Dysfunctional.CD8	RPN1
2.97091089051658e-86	0.282095455578662	0.352	0.193	5.04222996338475e-82	Dysfunctional.CD8	GPSM3
3.43296730304376e-86	-4.51784942481469	0.187	0.337	5.82643210672587e-82	Dysfunctional.CD8	EIF1AX
5.57262875592049e-86	-49.8933482511124	0.139	0.284	9.45786552454825e-82	Dysfunctional.CD8	ARID5B
2.16337650115578e-85	-4.15378020035503	0.128	0.27	3.67168259776158e-81	Dysfunctional.CD8	GNAI2
2.82614060003076e-85	-42.8218393634025	0.412	0.525	4.79652582637221e-81	Dysfunctional.CD8	POMP
9.76708539700222e-85	-20.9210698177856	0.219	0.371	1.65766973357922e-80	Dysfunctional.CD8	ST13
1.775875811623e-84	-8.66796596957211	0.106	0.245	3.01401642748656e-80	Dysfunctional.CD8	JMJD1C
6.71431384131023e-84	-4.2640166180988	0.267	0.415	1.13955334514717e-79	Dysfunctional.CD8	NDUFB1
7.97233822980474e-84	-1.0823324436947	0.097	0.228	1.35306524436246e-79	Dysfunctional.CD8	TCEAL8
9.21059539560971e-84	0.754569647928238	0.213	0.097	1.56322225054288e-79	Dysfunctional.CD8	APOBEC3C
1.83727532848992e-83	-15.4324905324724	0.162	0.302	3.1182236875131e-79	Dysfunctional.CD8	KDELR2
1.84455325700767e-83	-26.1835473144275	0.079	0.209	3.13057578779342e-79	Dysfunctional.CD8	TUBB4B
2.21833011339742e-83	-0.790940611324192	0.08	0.211	3.7649498684581e-79	Dysfunctional.CD8	STAT3
4.04117970440411e-83	-100.652437675668	0.147	0.289	6.85869019431466e-79	Dysfunctional.CD8	ARF4
8.27159737253792e-83	-0.863100339957889	0.086	0.217	1.40385550606714e-78	Dysfunctional.CD8	PABPN1
2.54559258792463e-82	-9.62464706480474	0.1	0.232	4.32037974022568e-78	Dysfunctional.CD8	SYNGR2
6.42356065106868e-82	-177.168490403983	0.111	0.246	1.09020671369938e-77	Dysfunctional.CD8	TUBA1A
1.06129957361934e-81	-1.72827951850926	0.081	0.207	1.80123763634675e-77	Dysfunctional.CD8	CHMP4B
1.08616371380648e-81	-712.18335197263	0.155	0.297	1.84343705507236e-77	Dysfunctional.CD8	LUM
1.96146548606755e-81	-10.7335265208899	0.125	0.256	3.32899922295384e-77	Dysfunctional.CD8	VKORC1
3.57487789538167e-81	-24.689325840744	0.235	0.386	6.06728276404176e-77	Dysfunctional.CD8	COX17
1.69139802527932e-80	-79.4294987482511	0.792	0.666	2.87064072850406e-76	Dysfunctional.CD8	CYBA
1.97356002422174e-80	-401.54893963857	0.388	0.541	3.34952607310914e-76	Dysfunctional.CD8	CSTB
3.60341445236828e-80	0.692406502287169	0.301	0.167	6.11571500855944e-76	Dysfunctional.CD8	PPP1R18
1.7732030609977e-79	-10.0586216435344	0.487	0.318	3.0094802351253e-75	Dysfunctional.CD8	PSMB9
2.08678639082816e-79	-16.2013240855154	0.291	0.426	3.54169386251356e-75	Dysfunctional.CD8	PEBP1
2.5662555750824e-79	0.471754720526423	0.364	0.217	4.35544896202986e-75	Dysfunctional.CD8	PAXX
3.80429821546646e-78	-29.8969585048578	0.153	0.287	6.45665493128967e-74	Dysfunctional.CD8	ATP1B3
7.56129504910667e-78	-42.1128306192545	0.214	0.357	1.28330299573438e-73	Dysfunctional.CD8	IER2
9.01666186262604e-78	-19.4514958839783	0.227	0.362	1.53030785132489e-73	Dysfunctional.CD8	GSTO1
1.15197123591146e-77	-7.48538019440573	0.31	0.45	1.95512558158892e-73	Dysfunctional.CD8	PCBP1
1.47513447578085e-77	-0.885017307842676	0.078	0.2	2.50359823229526e-73	Dysfunctional.CD8	TPP1
1.73992378295901e-77	-27.1194975569758	0.526	0.654	2.95299864443803e-73	Dysfunctional.CD8	EEF2
1.76855575760874e-77	0.328342409022705	0.345	0.195	3.00159283181355e-73	Dysfunctional.CD8	CELF2
1.99688894429737e-77	-154.447872352445	0.192	0.308	3.38911991626149e-73	Dysfunctional.CD8	TYROBP
2.26675634417745e-77	-19.7699733652154	0.173	0.318	3.84713886733797e-73	Dysfunctional.CD8	UBE2B
2.28717675308952e-77	-16.5728849387309	0.36	0.485	3.88179638534353e-73	Dysfunctional.CD8	MORF4L1
2.87998396284132e-77	-30.3932837425794	0.272	0.412	4.88790878173429e-73	Dysfunctional.CD8	NDUFC2
4.94144638391286e-77	-2.0472918798306	0.097	0.222	8.38662280277691e-73	Dysfunctional.CD8	KDELR1
1.18280872529633e-76	-751.255244680169	0.1	0.23	2.00746296857292e-72	Dysfunctional.CD8	MMP7
2.30478703777627e-76	-17.5453123018631	0.452	0.565	3.91168456051388e-72	Dysfunctional.CD8	EIF4A1
2.8576535474383e-76	-94.0485804106393	0.137	0.275	4.85000960071229e-72	Dysfunctional.CD8	HSPD1
2.97127894027276e-76	-11.3233495499778	0.352	0.476	5.04285461743093e-72	Dysfunctional.CD8	ERH
3.75413980293713e-76	-20.496403958852	0.341	0.475	6.37152607354489e-72	Dysfunctional.CD8	TBCA
7.20946538823691e-76	-673.791137721902	0.242	0.389	1.22359046569157e-71	Dysfunctional.CD8	MT1X
1.34486268590931e-75	-43.876135693393	0.289	0.416	2.28250095052528e-71	Dysfunctional.CD8	ATP6V1F
1.47878932372587e-75	-145.217526920582	0.404	0.542	2.50980124022754e-71	Dysfunctional.CD8	TXN
1.79917654544816e-75	-644.971843849975	0.08	0.2	3.05356243293462e-71	Dysfunctional.CD8	S100A9
2.18761642117467e-75	-37.0000473945268	0.2	0.341	3.71282259001766e-71	Dysfunctional.CD8	PFDN2
2.32452206605206e-75	-6.74529141649411	0.205	0.338	3.94517885050355e-71	Dysfunctional.CD8	CLTA
4.79436358172845e-75	-29.5957125723447	0.219	0.353	8.13699387090952e-71	Dysfunctional.CD8	P4HB
8.05569965954026e-75	-14.8499697476992	0.413	0.527	1.36721334621717e-70	Dysfunctional.CD8	ATP6V1G1
2.82288467232397e-74	-14.8639723770776	0.322	0.451	4.79099986586824e-70	Dysfunctional.CD8	NDUFB4
3.99436156079072e-74	-18.7454977393213	0.374	0.477	6.779230440974e-70	Dysfunctional.CD8	ATP5PF
1.00814347897976e-73	-9.71749954712912	0.232	0.363	1.71102111252444e-69	Dysfunctional.CD8	VAPA
1.05533027805162e-73	-79.220730485393	0.085	0.205	1.79110654790921e-69	Dysfunctional.CD8	RGS2
1.13155860907307e-73	-1.96107713797541	0.107	0.231	1.92048127131882e-69	Dysfunctional.CD8	SYPL1
1.24627483986894e-73	-2.73121843313306	0.151	0.277	2.11517765822557e-69	Dysfunctional.CD8	ESD
1.47339136878629e-73	-168.052944051932	0.273	0.411	2.50063983110409e-69	Dysfunctional.CD8	LGALS3
1.53616866085656e-73	-3.39655981824345	0.119	0.246	2.60718545120575e-69	Dysfunctional.CD8	DDX21
1.91780681278381e-73	-29.6000468738223	0.797	0.641	3.25490172265669e-69	Dysfunctional.CD8	HLA-E
3.21761199497932e-73	-6.80406730479143	0.284	0.401	5.4609310778789e-69	Dysfunctional.CD8	SH3BGRL
9.83367166234252e-73	-6.94899184693173	0.206	0.347	1.66897075453277e-68	Dysfunctional.CD8	SET
3.67164690142046e-72	-0.879815985544115	0.094	0.216	6.23151912109081e-68	Dysfunctional.CD8	SAT2
1.317349223342e-71	-4.87931170998795	0.271	0.405	2.23580510185604e-67	Dysfunctional.CD8	MRPS21
1.92011241936008e-71	-89.4231791730108	0.29	0.434	3.25881479813793e-67	Dysfunctional.CD8	HSPE1
2.00323991049768e-71	-22.1419600921324	0.286	0.417	3.39989877609666e-67	Dysfunctional.CD8	LAMTOR5
2.0572878887236e-71	-0.359518561218375	0.202	0.092	3.49162900474169e-67	Dysfunctional.CD8	CD27
3.5493184491547e-71	-43.4239056978497	0.095	0.213	6.02390327190536e-67	Dysfunctional.CD8	PHLDA1
4.61923014077469e-71	-1.41456250795727	0.131	0.258	7.83975739492281e-67	Dysfunctional.CD8	SEPTIN2
1.94055399505089e-70	-2.58051495276832	0.199	0.332	3.29350824040036e-66	Dysfunctional.CD8	SRRM2
2.74183720248975e-70	-60.9461532158095	0.257	0.136	4.65344610006561e-66	Dysfunctional.CD8	FKBP11
2.96672379757183e-70	-11.1416778415095	0.239	0.372	5.0351236292389e-66	Dysfunctional.CD8	MTDH
3.32177651208931e-70	-0.852138726341678	0.087	0.203	5.63771909631798e-66	Dysfunctional.CD8	ANKRD10
4.6412546127386e-70	-4.82228709672301	0.172	0.303	7.87713732873995e-66	Dysfunctional.CD8	TMEM14C
4.93256497310941e-70	-1.61696237210953	0.172	0.306	8.3715492723613e-66	Dysfunctional.CD8	CSNK1A1
2.06281943300048e-69	-1.60042759220328	0.108	0.23	3.50101714168842e-65	Dysfunctional.CD8	TOP1
2.10780339289225e-69	-8.31336563389342	0.234	0.36	3.57736391841673e-65	Dysfunctional.CD8	HMGN3
2.60181370067496e-69	-5.2901616137468	0.24	0.364	4.41579821278554e-65	Dysfunctional.CD8	ZNF706
2.94919186480684e-69	-6.3959529416847	0.298	0.418	5.00536843295016e-65	Dysfunctional.CD8	ATP6V0C
5.06682337689766e-69	-9.73199766373354	0.169	0.293	8.59941263527071e-65	Dysfunctional.CD8	CAPZA2
6.37624465700753e-69	-4.20604700813725	0.282	0.416	1.08217624318732e-64	Dysfunctional.CD8	HNRNPU
6.90949348129892e-69	-28.5616218075946	0.347	0.47	1.17267923364605e-64	Dysfunctional.CD8	ATP5ME
8.48039287585921e-69	-5.0931443496667	0.324	0.191	1.43929227889083e-64	Dysfunctional.CD8	GIMAP4
1.01367732746316e-68	-4.71233618974203	0.197	0.328	1.72041316017047e-64	Dysfunctional.CD8	SMIM26
1.21184079666101e-68	-20.2953775982028	0.388	0.494	2.05673620009306e-64	Dysfunctional.CD8	SEC61B
4.08154066490601e-68	-15.0875596983947	0.237	0.356	6.92719081647848e-64	Dysfunctional.CD8	AP2S1
6.49430765955615e-68	-19.4726447086952	0.468	0.361	1.10221389597987e-63	Dysfunctional.CD8	VAMP8
8.30115130764228e-68	-11.0690477477183	0.195	0.32	1.40887139993305e-63	Dysfunctional.CD8	TMED10
8.45793506510253e-68	-28.8872336007718	0.189	0.326	1.4354807392492e-63	Dysfunctional.CD8	TOMM20
9.65787149301531e-68	-1.22953994662805	0.14	0.263	1.63913394979456e-63	Dysfunctional.CD8	GTF2H5
2.31954856890318e-67	-5.92755589084178	0.128	0.249	3.93673783114247e-63	Dysfunctional.CD8	SELENOS
2.84042194942164e-67	-63.5570990333317	0.347	0.476	4.8207641325584e-63	Dysfunctional.CD8	TAGLN2
3.90517320713573e-67	-5.69625160717851	0.176	0.298	6.62785996715076e-63	Dysfunctional.CD8	RHEB
4.7718175124306e-67	-18.5737093439959	0.339	0.459	8.09872868209721e-63	Dysfunctional.CD8	REL
6.99355942764344e-67	-5.6811934763614	0.143	0.265	1.18694690605964e-62	Dysfunctional.CD8	SBDS
1.63470410743336e-66	-2.35407489932446	0.261	0.387	2.7744198111359e-62	Dysfunctional.CD8	EIF4G2
1.72068566378498e-66	-24.593492655381	0.148	0.271	2.92034770857587e-62	Dysfunctional.CD8	ACTN4
2.02964104686829e-66	-112.581003286479	0.214	0.347	3.44470678474486e-62	Dysfunctional.CD8	HSPA5
3.74311670321452e-66	-3.04988032799396	0.15	0.271	6.35281766869569e-62	Dysfunctional.CD8	WASF2
6.14535183922364e-66	-5.6680348348252	0.22	0.35	1.04298911415304e-61	Dysfunctional.CD8	BANF1
1.03695117555992e-65	-24.3567416256605	0.692	0.534	1.75991353516029e-61	Dysfunctional.CD8	ZFP36L2
2.0519236198068e-65	-22.7058643340641	0.108	0.226	3.4825247675361e-61	Dysfunctional.CD8	BHLHE40
3.58504590761332e-65	-2.94337448852891	0.217	0.345	6.08453991440132e-61	Dysfunctional.CD8	RAB7A
3.66258921583959e-65	-5.6970107729166	0.138	0.262	6.21614641712295e-61	Dysfunctional.CD8	DNAJC15
4.35672991041313e-65	-0.8748861654834	0.111	0.229	7.39424200395316e-61	Dysfunctional.CD8	PRDX3
4.98838926728954e-65	-248.223113047382	0.285	0.4	8.46629426444381e-61	Dysfunctional.CD8	HLA-DRB1
7.78155754173881e-65	-8.46195616587877	0.244	0.367	1.32068594598391e-60	Dysfunctional.CD8	PHPT1
7.82140631971639e-65	-4.50987750290596	0.196	0.317	1.32744908058227e-60	Dysfunctional.CD8	MRFAP1
1.12667554026235e-64	-16.6570623214818	0.288	0.39	1.91219372693326e-60	Dysfunctional.CD8	MYH9
4.37833183880374e-64	-5.88416887285307	0.089	0.201	7.4309047968177e-60	Dysfunctional.CD8	CAPNS1
9.36534662035309e-64	-16.5248905491317	0.27	0.387	1.58948662840633e-59	Dysfunctional.CD8	SF3B6
1.20985676766568e-63	-3.36866322860404	0.167	0.29	2.05336890608219e-59	Dysfunctional.CD8	TMEM219
1.69710298160921e-63	-45.6007551326402	0.193	0.313	2.88032318038714e-59	Dysfunctional.CD8	PPA1
2.41456041461034e-63	-5.4499629815686	0.262	0.385	4.09799193567667e-59	Dysfunctional.CD8	NDUFB7
2.70484756761085e-63	-1.27952536413093	0.18	0.304	4.59066729174914e-59	Dysfunctional.CD8	TRAPPC5
7.13849833895491e-63	-18.5548901785481	0.343	0.461	1.21154593808743e-58	Dysfunctional.CD8	CALR
8.27724220174767e-63	-39.0236968750587	0.33	0.447	1.40481354648061e-58	Dysfunctional.CD8	PRDX5
9.67298394027106e-63	-64.5957507648445	0.103	0.214	1.6416988343428e-58	Dysfunctional.CD8	SLC2A3
1.22436038206771e-62	-148.677642231405	0.463	0.311	2.07798444044532e-58	Dysfunctional.CD8	COTL1
1.36875256629016e-62	-23.4238042352566	0.244	0.359	2.32304685550766e-58	Dysfunctional.CD8	RHOC
2.01927319776001e-62	-8.44770858551519	0.116	0.232	3.4271104712383e-58	Dysfunctional.CD8	TXNDC17
2.15966868455232e-62	-78.5802997362843	0.278	0.404	3.66538969142219e-58	Dysfunctional.CD8	TUBB
2.57290204613623e-62	-104.955820684839	0.477	0.325	4.36672935270242e-58	Dysfunctional.CD8	RGS1
2.74993609862179e-62	-3.31219770990112	0.095	0.204	4.66719154658091e-58	Dysfunctional.CD8	REXO2
2.99949236307122e-62	-14.9053691162103	0.345	0.229	5.09073843860447e-58	Dysfunctional.CD8	ITGB2
6.83698052333402e-62	-1.8826110270782	0.099	0.21	1.16037233442025e-57	Dysfunctional.CD8	CNIH1
7.07074179592332e-62	-274.296655956801	0.154	0.278	1.20004629760411e-57	Dysfunctional.CD8	KRT19
8.56190343491227e-62	-13.2928681525521	0.28	0.389	1.45312625097331e-57	Dysfunctional.CD8	BSG
8.71938051386924e-62	-651.59523978605	0.112	0.223	1.47985326081389e-57	Dysfunctional.CD8	SFRP2
9.99024228244533e-62	-2.62561378803061	0.266	0.397	1.69554392017662e-57	Dysfunctional.CD8	DDX17
2.66610800278328e-61	-0.649852171140596	0.121	0.236	4.52491850232378e-57	Dysfunctional.CD8	SERINC1
4.36826442571639e-61	-3.43315816160058	0.531	0.637	7.41381838332585e-57	Dysfunctional.CD8	PABPC1
7.50329547863945e-61	-0.684831762978084	0.113	0.223	1.27345930863469e-56	Dysfunctional.CD8	CHD9
9.40106817052272e-61	-4.31802819502176	0.115	0.224	1.59554928990112e-56	Dysfunctional.CD8	NDUFS4
1.00888426815808e-60	-131.711796702174	0.265	0.393	1.71227837991789e-56	Dysfunctional.CD8	HERPUD1
1.18939089548888e-60	-Inf	0.213	0.349	2.01863422782373e-56	Dysfunctional.CD8	SPINK1
1.95637546685974e-60	0.305149034664108	0.204	0.101	3.32036044235434e-56	Dysfunctional.CD8	BIN1
2.39693798758166e-60	-26.4805798510682	0.349	0.449	4.06808315252359e-56	Dysfunctional.CD8	TSPO
2.2401002963159e-59	-2.91499850136883	0.158	0.271	3.80189822290734e-55	Dysfunctional.CD8	RNH1
2.83776768183355e-59	-4.17993879519375	0.251	0.372	4.8162593096079e-55	Dysfunctional.CD8	LRRFIP1
2.86760256377348e-59	-9.6650761898774	0.152	0.272	4.86689507123635e-55	Dysfunctional.CD8	CAST
3.78734756587855e-59	-81.538526268463	0.367	0.474	6.42788628880907e-55	Dysfunctional.CD8	FKBP1A
4.3413758357626e-59	-31.218816936887	0.181	0.29	7.36818306845628e-55	Dysfunctional.CD8	FLNA
4.3493746692631e-59	-163.078345236589	0.569	0.675	7.38175868867334e-55	Dysfunctional.CD8	HSP90AA1
5.98424265698518e-59	-0.840414255256178	0.097	0.202	1.01564566374352e-54	Dysfunctional.CD8	SERINC3
1.4810836146099e-58	-3.26961274497338	0.203	0.314	2.51369511071592e-54	Dysfunctional.CD8	ATP6AP2
1.71610481223928e-58	-10.9644331527777	0.225	0.337	2.9125730873325e-54	Dysfunctional.CD8	OSTC
2.7962539279683e-58	-2.45996209251321	0.156	0.271	4.74580216654779e-54	Dysfunctional.CD8	LAMTOR2
3.14568454541925e-58	-2.38109163838817	0.103	0.208	5.33885581048556e-54	Dysfunctional.CD8	LMAN1
5.85751855816692e-58	-9.35068834627448	0.245	0.354	9.94138049692089e-54	Dysfunctional.CD8	ATP5F1C
2.55783223277514e-57	-38.3149922504064	0.332	0.445	4.34115286546598e-53	Dysfunctional.CD8	ATP5PO
7.88178593998804e-57	-14.1463657684785	0.311	0.432	1.33769670973477e-52	Dysfunctional.CD8	SLC25A3
8.69282465223414e-57	-10.4815583195802	0.31	0.185	1.47534619997718e-52	Dysfunctional.CD8	LIMD2
9.36067249454282e-57	-4.79311596232301	0.146	0.255	1.58869333577381e-52	Dysfunctional.CD8	TTC3
1.32201143109565e-56	-4.4208141342885	0.122	0.226	2.24371780085554e-52	Dysfunctional.CD8	PRMT1
1.44602321601515e-56	-86.5559733280622	0.318	0.44	2.45419060222091e-52	Dysfunctional.CD8	PKM
1.82249704162694e-56	1.64711157820318	0.212	0.108	3.09314197904924e-52	Dysfunctional.CD8	PRDM1
2.03176980099808e-56	-1.1284890602396	0.152	0.264	3.44831970625394e-52	Dysfunctional.CD8	CHMP5
5.46193135554445e-56	-0.741945573313438	0.101	0.206	9.26998989663004e-52	Dysfunctional.CD8	RAB10
5.54716973987113e-56	-5.6846150666887	0.198	0.302	9.41465648250928e-52	Dysfunctional.CD8	ELOC
1.40727314318068e-55	-9.83750375852924	0.099	0.205	2.38842397860625e-51	Dysfunctional.CD8	TKT
2.50865378438193e-55	-15.3045753176449	0.19	0.302	4.25768720285301e-51	Dysfunctional.CD8	VDAC2
4.65777867199165e-55	-2.90341235626497	0.218	0.329	7.90518196210423e-51	Dysfunctional.CD8	ZNHIT1
1.01006499251906e-54	-1.89833867361329	0.202	0.32	1.71428230530335e-50	Dysfunctional.CD8	EIF4B
2.67558820171679e-54	-19.8245067937631	0.095	0.2	4.54100829595374e-50	Dysfunctional.CD8	GOLGB1
2.9504824925434e-54	-12.0922038049805	0.177	0.281	5.00755888634465e-50	Dysfunctional.CD8	MYDGF
1.18142397161025e-53	-5.67669079085463	0.134	0.242	2.00511276461691e-49	Dysfunctional.CD8	GOLGA4
3.65576147404175e-53	-17.4183815177618	0.342	0.448	6.20455837374365e-49	Dysfunctional.CD8	SERP1
4.10004113434522e-53	-41.9437262053335	0.316	0.197	6.95858981321071e-49	Dysfunctional.CD8	LTB
4.2105480083165e-53	-36.2358967557577	0.36	0.464	7.14614207971476e-49	Dysfunctional.CD8	PNRC1
4.74030169563084e-53	-13.2998145242632	0.278	0.391	8.04524003782467e-49	Dysfunctional.CD8	ATP5PD
5.89214234438233e-53	-17.7220096430399	0.213	0.313	1.00001439868857e-48	Dysfunctional.CD8	CHCHD10
6.84443287420173e-53	-5.147175633517	0.218	0.329	1.16163714740952e-48	Dysfunctional.CD8	BLOC1S6
8.49411431574609e-53	-121.449547394591	0.246	0.363	1.44162108166843e-48	Dysfunctional.CD8	IFI6
9.98682602673122e-53	-4.07866296069668	0.129	0.242	1.69496411325682e-48	Dysfunctional.CD8	DDX3X
1.40809092054263e-52	-37.4353086248681	0.326	0.438	2.38981191034495e-48	Dysfunctional.CD8	RBX1
3.55018527867595e-52	-4.40864434332163	0.286	0.402	6.02537445496881e-48	Dysfunctional.CD8	RBM39
3.80197739970562e-52	-9.38403697199206	0.236	0.349	6.45271604278038e-48	Dysfunctional.CD8	CSDE1
5.12230632910169e-52	-34.5999925248639	0.268	0.379	8.69357830175139e-48	Dysfunctional.CD8	ARL6IP1
6.73887352807031e-52	-4.48748806524793	0.193	0.298	1.14372161518409e-47	Dysfunctional.CD8	RAB11A
9.44714994175566e-52	-2.66867737593352	0.155	0.262	1.60337028811477e-47	Dysfunctional.CD8	PDCD5
9.71459247936113e-52	-0.868869892148963	0.161	0.274	1.64876063559717e-47	Dysfunctional.CD8	EIF3C
1.10647311854203e-51	-45.2278084108654	0.83	0.707	1.87790617678954e-47	Dysfunctional.CD8	MYL12A
1.87576284230635e-51	-3.30240907543312	0.122	0.222	3.18354469596234e-47	Dysfunctional.CD8	CAMLG
2.86265197732497e-51	-4.3021139835365	0.129	0.23	4.85849293591595e-47	Dysfunctional.CD8	TIMM13
3.70317875610429e-51	-20.6984456306024	0.236	0.344	6.2850349848602e-47	Dysfunctional.CD8	CHMP2A
5.55727226487439e-51	-1.43522574259089	0.129	0.233	9.43180248794481e-47	Dysfunctional.CD8	NUCB1
7.56227632132515e-51	-1.02133400800146	0.141	0.25	1.2834695372553e-46	Dysfunctional.CD8	HNRNPD
1.06359300611787e-50	-1.24659402855352	0.192	0.294	1.80513004998325e-46	Dysfunctional.CD8	NDUFAF3
1.38643290661441e-50	-11.0907897606683	0.192	0.294	2.35305392910598e-46	Dysfunctional.CD8	EIF1B
2.52154839916299e-50	-22.5638348213298	0.159	0.265	4.27957194305942e-46	Dysfunctional.CD8	POLR2I
6.08092116850775e-50	-4.6936189309752	0.163	0.268	1.03205394071914e-45	Dysfunctional.CD8	TIMM8B
2.08555240599803e-49	-0.978054657062542	0.119	0.22	3.53959954345986e-45	Dysfunctional.CD8	RBMS1
2.13856585662139e-49	-13.0603368302927	0.228	0.335	3.62957397185783e-45	Dysfunctional.CD8	MRPL33
4.60601945151525e-49	-1.45433185560529	0.193	0.305	7.81733621311168e-45	Dysfunctional.CD8	FAM133B
4.80757831316157e-49	-42.8367888780218	0.546	0.428	8.15942191309783e-45	Dysfunctional.CD8	CD99
7.74167020995596e-49	-6.52674775332367	0.191	0.307	1.31391626803373e-44	Dysfunctional.CD8	TMEM123
9.50808145033125e-49	-20.2614408325461	0.274	0.164	1.61371158375022e-44	Dysfunctional.CD8	UCP2
1.23698023566607e-48	-6.92574287034451	0.297	0.189	2.09940285597245e-44	Dysfunctional.CD8	BUB3
1.3371138787875e-48	-9.42120981741874	0.235	0.342	2.26934967507814e-44	Dysfunctional.CD8	NDUFV2
2.10679291342242e-48	-7.99210404116124	0.168	0.271	3.57564893266053e-44	Dysfunctional.CD8	EIF5A
5.70665243766709e-48	-39.7388812750346	0.173	0.275	9.68533051720858e-44	Dysfunctional.CD8	RNASET2
1.14947213123806e-47	-70.9205993140855	0.161	0.267	1.95088410113724e-43	Dysfunctional.CD8	DNAJA1
1.76532016183406e-47	-12.4902665556093	0.178	0.287	2.99610137866477e-43	Dysfunctional.CD8	CCNL1
2.7217442360086e-47	-5.22472689986511	0.18	0.283	4.61934431735379e-43	Dysfunctional.CD8	ATP5MC1
3.49866247225911e-47	-29.6203054604581	0.387	0.266	5.93792994791815e-43	Dysfunctional.CD8	CLEC2B
5.41824810702228e-47	-5.350950433153	0.14	0.245	9.19585068723821e-43	Dysfunctional.CD8	ERGIC3
5.45673315360837e-47	-5.15719268783553	0.241	0.347	9.26116750830413e-43	Dysfunctional.CD8	NDUFA2
1.73685917619428e-46	-2.77487457205782	0.166	0.275	2.94779739383693e-42	Dysfunctional.CD8	TRA2B
2.38968693287463e-46	-14.1432615593201	0.22	0.329	4.05577666247482e-42	Dysfunctional.CD8	HNRNPH1
3.11393044152803e-46	-0.966580855548561	0.155	0.26	5.28496274536136e-42	Dysfunctional.CD8	SFPQ
9.33824627465498e-46	-0.989431275544378	0.181	0.284	1.58488715773444e-41	Dysfunctional.CD8	NDFIP1
2.64565603235858e-45	-5.42022398943414	0.24	0.34	4.49020741811899e-41	Dysfunctional.CD8	NDUFA12
2.72930184982202e-45	-1.49867400148259	0.165	0.271	4.63217109951793e-41	Dysfunctional.CD8	EIF2S3
3.06088878117729e-45	0.306571424440169	0.285	0.177	5.1949404394141e-41	Dysfunctional.CD8	CCND3
2.89283429635957e-44	-2.28912395829622	0.393	0.272	4.90971836778146e-40	Dysfunctional.CD8	PPP1CA
3.70089062978114e-41	-102.392414320053	0.783	0.675	6.28115157686455e-37	Dysfunctional.CD8	TXNIP
1.9406757642685e-40	-13.6617467454333	0.2	0.301	3.2937149071165e-36	Dysfunctional.CD8	DDT
3.7753515173544e-40	-3.45789103314437	0.311	0.414	6.40752659525389e-36	Dysfunctional.CD8	PCBP2
9.20646199718103e-38	-1.17523898219594	0.268	0.37	1.56252073016156e-33	Dysfunctional.CD8	SRSF11
9.19602252209427e-33	-22.0290666354534	0.581	0.467	1.56074894244984e-28	Dysfunctional.CD8	PSME1
1.24964615795589e-30	-3.85380582953918	0.589	0.483	2.12089945928274e-26	Dysfunctional.CD8	SARAF
3.47004567817119e-29	-73.6566982517633	0.449	0.346	5.88936152499214e-25	Dysfunctional.CD8	HMGB2
0	454.298615189329	0.79	0.121	0	Classical.Mono	S100A8
0	43.6427100206471	0.277	0.032	0	Classical.Mono	RETN
0	26.8790041522836	0.634	0.033	0	Classical.Mono	FCN1
0	23.9905101201127	0.733	0.151	0	Classical.Mono	LST1
0	5.69072381148064	0.897	0.564	0	Classical.Mono	SRGN
0	4.24802995244268	0.412	0.013	0	Classical.Mono	S100A12
0	4.24412949234456	0.454	0.105	0	Classical.Mono	STXBP2
0	2.64330266800236	0.398	0.08	0	Classical.Mono	CYBB
0	2.19585737359245	0.399	0.049	0	Classical.Mono	FPR1
0	1.59845632412401	0.213	0.016	0	Classical.Mono	CD300E
0	1.39736336660674	0.368	0.082	0	Classical.Mono	CLEC7A
0	1.39166835655153	0.222	0.018	0	Classical.Mono	CFP
0	0.931288048842237	0.257	0.031	0	Classical.Mono	MPEG1
0	0.922094159776323	0.291	0.056	0	Classical.Mono	TLR2
0	-1.85871736876221	0.39	0.095	0	Classical.Mono	TNFSF13B
0	-2.14609944943794	0.579	0.094	0	Classical.Mono	MNDA
0	-2.44973701808227	0.311	0.06	0	Classical.Mono	NCF2
0	-2.52485076677334	0.426	0.106	0	Classical.Mono	SPI1
0	-3.36486653783446	0.267	0.042	0	Classical.Mono	C5AR1
0	-3.40814148269897	0.779	0.163	0	Classical.Mono	S100A9
0	-5.4341941562598	0.634	0.152	0	Classical.Mono	C1orf162
0	-6.74060278033333	0.565	0.218	0	Classical.Mono	ITGB2
0	-13.406974128978	0.551	0.129	0	Classical.Mono	MS4A6A
0	-15.0986089785694	0.82	0.497	0	Classical.Mono	GPX1
0	-15.9084039566267	0.739	0.309	0	Classical.Mono	TYMP
0	-16.0620046803508	0.439	0.094	0	Classical.Mono	CD163
0	-22.3426700185131	0.44	0.088	0	Classical.Mono	BCL2A1
0	-23.3810786370585	0.875	0.249	0	Classical.Mono	FCER1G
0	-23.771313353924	0.788	0.293	0	Classical.Mono	CTSS
0	-26.0174627682563	0.288	0.026	0	Classical.Mono	CLEC4E
0	-32.2690399372674	0.622	0.175	0	Classical.Mono	VCAN
0	-36.1473511012693	0.575	0.179	0	Classical.Mono	RGS2
0	-36.8541703599231	0.385	0.093	0	Classical.Mono	FGL2
0	-37.3927584268735	0.831	0.183	0	Classical.Mono	AIF1
0	-41.7186532882597	0.57	0.125	0	Classical.Mono	CD14
0	-64.4923014518516	0.89	0.661	0	Classical.Mono	CYBA
0	-72.1439389003016	0.786	0.228	0	Classical.Mono	IFI30
0	-117.349177432402	0.921	0.27	0	Classical.Mono	TYROBP
0	-119.82374460239	0.852	0.49	0	Classical.Mono	FOS
0	-124.151829884495	0.954	0.66	0	Classical.Mono	SAT1
0	-128.21525368248	0.667	0.115	0	Classical.Mono	CSTA
0	-132.808000132803	0.975	0.354	0	Classical.Mono	LYZ
0	-132.80800013282	0.894	0.589	0	Classical.Mono	S100A4
0	-134.250695113814	0.683	0.3	0	Classical.Mono	COTL1
0	-274.83413100457	0.398	0.104	0	Classical.Mono	CFD
0	-290.061753449541	0.914	0.57	0	Classical.Mono	HLA-DRA
0	-308.813224264538	0.577	0.22	0	Classical.Mono	SERPINA1
1.49059605350304e-320	4.24802874867505	0.202	0.023	2.52983962200536e-316	Classical.Mono	IL1B
2.4856936707919e-318	0.973866820807963	0.277	0.053	4.21871929806801e-314	Classical.Mono	FGR
3.41122858228111e-313	-54.7165000183345	0.904	0.707	5.78953714984751e-309	Classical.Mono	SH3BGRL3
6.31851052502373e-302	-131.363887589297	0.152	0.47	1.07237760630703e-297	Classical.Mono	IL32
9.73201524303355e-289	-28.3212477310584	0.287	0.063	1.65171762704765e-284	Classical.Mono	CPVL
1.26771502744541e-288	-13.0503381142883	0.303	0.074	2.15156594458035e-284	Classical.Mono	IGSF6
4.95143003314307e-288	-88.1078793242657	0.834	0.519	8.40356705225042e-284	Classical.Mono	DUSP1
5.82035726255007e-288	-213.598922422586	0.928	0.655	9.87831034599997e-284	Classical.Mono	CST3
2.91911060891407e-283	-242.989338868439	0.103	0.391	4.95431452544896e-279	Classical.Mono	CALD1
2.73891043522737e-280	-7.80132105624439	0.545	0.266	4.64847879066789e-276	Classical.Mono	NAMPT
1.14183061082351e-277	1.19857397241293	0.252	0.059	1.93791491268966e-273	Classical.Mono	NUP214
2.43244978157675e-276	-28.0248050755357	0.389	0.126	4.12835376929206e-272	Classical.Mono	CD68
5.3349381724858e-267	-16.0832361078999	0.691	0.367	9.05445706634291e-263	Classical.Mono	LAPTM5
8.93055262503104e-267	-5.21035286424024	0.476	0.192	1.51569339152027e-262	Classical.Mono	PYCARD
1.88916913522963e-265	-2.0024586268879	0.349	0.105	3.20629785631173e-261	Classical.Mono	MS4A7
1.15466638785932e-258	8.39801742620001	0.247	0.051	1.95969979347484e-254	Classical.Mono	FCGR1A
4.26015090323733e-251	-71.6492338168343	0.211	0.491	7.23032811297439e-247	Classical.Mono	CD59
5.88200739931533e-249	-12.3960952356818	0.368	0.121	9.98294295811798e-245	Classical.Mono	RNASE6
3.52094194543854e-243	-15.6363907730612	0.074	0.328	5.97574266979829e-239	Classical.Mono	ZBTB20
9.0728830478576e-242	1.72996573474582	0.318	0.104	1.53984971088239e-237	Classical.Mono	GCA
2.09423509703943e-238	-90.3602939196832	0.107	0.364	3.55433580669533e-234	Classical.Mono	IGFBP4
2.53069177466196e-238	3.79581167200002	0.638	0.36	4.29509007995628e-234	Classical.Mono	EMP3
3.71619192419116e-238	-2.97050844912079	0.394	0.148	6.30712093373723e-234	Classical.Mono	AP1S2
1.92129399282977e-234	17.4449416475317	0.671	0.382	3.26082016463069e-230	Classical.Mono	CEBPB
6.76315869740605e-234	-21.70870187376	0.579	0.286	1.14784329412376e-229	Classical.Mono	HCST
2.0475062832624e-233	-33.2633540222126	0.786	0.501	3.47502766395294e-229	Classical.Mono	NPC2
1.8600107794701e-231	-10.2420186727694	0.334	0.108	3.15681029491666e-227	Classical.Mono	FCGR2A
1.23903104111562e-230	-4.23938979591427	0.635	0.352	2.10288348298144e-226	Classical.Mono	VAMP8
3.3219438994834e-229	-17.1045944584412	0.272	0.073	5.63800318620322e-225	Classical.Mono	PHACTR1
1.48183033900048e-228	-27.3762834735736	0.061	0.293	2.51496245135161e-224	Classical.Mono	CNN3
7.65469768712904e-228	-32.6374081900633	0.361	0.123	1.29915529145954e-223	Classical.Mono	MAFB
2.86566838722247e-225	-2.67412119745643	0.446	0.182	4.86361238679397e-221	Classical.Mono	LCP1
1.26405413833121e-220	-181.859619360452	0.131	0.377	2.14535268357572e-216	Classical.Mono	SPARCL1
6.10210369355523e-218	-84.4530919116181	0.834	0.564	1.03564903887019e-213	Classical.Mono	PSAP
4.76771289021324e-215	-13.5194231366627	0.247	0.062	8.09176231726991e-211	Classical.Mono	OLR1
2.92179045283269e-213	-112.388473718408	0.194	0.453	4.95886275654763e-209	Classical.Mono	DSTN
3.56571018139505e-206	-16.6882270173074	0.177	0.432	6.05172331986368e-202	Classical.Mono	PEBP1
2.05942973495173e-205	-144.345662661146	0.196	0.453	3.49526414616007e-201	Classical.Mono	IFITM1
3.11318567477629e-204	-6.92084668926222	0.284	0.085	5.28369872723032e-200	Classical.Mono	LY86
1.36238567777659e-200	-176.833463034371	0.077	0.301	2.31224097232243e-196	Classical.Mono	TIMP3
2.59615696007855e-200	-80.704576263728	0.055	0.266	4.40619759264531e-196	Classical.Mono	C1R
1.52810923644402e-198	0.908413581943333	0.328	0.114	2.59350699609278e-194	Classical.Mono	CD302
1.48812638665994e-193	-129.919045888292	0.316	0.108	2.52564810343925e-189	Classical.Mono	AREG
9.47403603787166e-191	-32.9113457650021	0.133	0.358	1.60793339634758e-186	Classical.Mono	SERPING1
1.40515517315214e-190	-27.0664869686666	0.114	0.34	2.38482935987382e-186	Classical.Mono	SELENOM
9.64006850322007e-190	-38.9079091653893	0.073	0.286	1.63611242636651e-185	Classical.Mono	PDLIM1
1.16404810217933e-189	0.932249910106248	0.352	0.137	1.97562243901876e-185	Classical.Mono	ZEB2
2.61176085745532e-189	-85.005015213149	0.042	0.236	4.43268052727317e-185	Classical.Mono	CAV1
3.49878502417653e-189	-2.87789649704834	0.407	0.189	5.93813794303241e-185	Classical.Mono	TKT
1.23390640967806e-188	-6.16253777589247	0.03	0.213	2.0941859585056e-184	Classical.Mono	NFIB
1.92369751783753e-188	0.866265038454479	0.224	0.057	3.26489942727386e-184	Classical.Mono	SLC7A7
3.28506707882756e-188	-312.144134652271	0.871	0.635	5.57541584618613e-184	Classical.Mono	LGALS1
2.83403262781881e-186	-2.76882281381719	0.234	0.063	4.80992017593408e-182	Classical.Mono	MXD1
8.92679264782508e-185	-24.4927013525593	0.035	0.219	1.51505524818887e-180	Classical.Mono	CAVIN1
1.05997778524976e-184	-10.1817834895606	0.202	0.047	1.7989942971259e-180	Classical.Mono	LGALS2
1.42220979320846e-183	-303.000295886706	0.211	0.45	2.4137744610334e-179	Classical.Mono	SPARC
3.22262584491826e-178	-17.5031174300165	0.855	0.734	5.46944058399527e-174	Classical.Mono	OAZ1
1.13215101750216e-177	-0.741071223170128	0.664	0.42	1.92148670690467e-173	Classical.Mono	MCL1
1.29858326518983e-175	-49.6876848613298	0.078	0.287	2.20395551768017e-171	Classical.Mono	ARID5B
5.10621609977861e-175	-60.1922983478614	0.056	0.248	8.66626996454425e-171	Classical.Mono	COL6A2
1.14982194290183e-173	-100.478753522913	0.16	0.385	1.95147780149299e-169	Classical.Mono	TPM1
5.90007835711693e-168	-48.9237280219038	0.323	0.561	1.00136129876989e-163	Classical.Mono	EIF4A2
5.29964128273761e-167	-17.1358759699511	0.241	0.072	8.99455118506227e-163	Classical.Mono	CALHM6
1.19629187961841e-165	-61.7104699319466	0.132	0.339	2.03034657808837e-161	Classical.Mono	A2M
6.26077789639432e-165	-5.73163358283784	0.051	0.236	1.06257922457604e-160	Classical.Mono	SYNE2
9.3700151946641e-165	-45.9915650626106	0.089	0.287	1.59027897883839e-160	Classical.Mono	GNG11
1.23051059523688e-163	-17.6979799464279	0.158	0.38	2.08842258223603e-159	Classical.Mono	C12orf57
1.30915249639515e-163	3.43535437526126	0.208	0.072	2.22189361688185e-159	Classical.Mono	TMEM107
1.88249972298835e-163	-49.0756856350849	0.045	0.223	3.19497852985583e-159	Classical.Mono	PRSS23
5.741315163678e-163	-5.43265490432782	0.404	0.183	9.74416009579431e-159	Classical.Mono	FYB1
4.4833534495079e-162	-35.3481776170612	0.252	0.47	7.60914747450481e-158	Classical.Mono	ITGB1
1.70331601422919e-161	-41.007310825023	0.047	0.226	2.89086793934978e-157	Classical.Mono	COL4A2
5.98285682437379e-161	0.608789107303999	0.3	0.112	1.01541046023272e-156	Classical.Mono	ARRB2
7.05488213517275e-161	-50.5205550604311	0.459	0.228	1.19735459598152e-156	Classical.Mono	CAPG
7.44951595152656e-159	-15.3912513533128	0.375	0.593	1.26433184729309e-154	Classical.Mono	CIRBP
2.58867739785518e-158	-201.859476064989	0.067	0.252	4.3935032796398e-154	Classical.Mono	BGN
1.16261547994156e-157	0.668128085202305	0.364	0.162	1.97319099255682e-153	Classical.Mono	VSIR
1.39057516835831e-157	-187.629448961257	0.112	0.312	2.36008417573772e-153	Classical.Mono	MYL9
2.07727131154563e-156	-90.9683441854309	0.111	0.311	3.52554486995525e-152	Classical.Mono	NNMT
5.78268075053315e-156	-47.7331970395219	0.629	0.381	9.81436576980486e-152	Classical.Mono	GLUL
7.2387090106523e-156	-5.05290915807999	0.316	0.125	1.22855369328791e-151	Classical.Mono	SAMSN1
8.06416365382148e-156	-23.4604980542367	0.07	0.252	1.36864985532658e-151	Classical.Mono	TCF4
1.35030151417713e-155	-604.569278495411	0.471	0.656	2.29173172986142e-151	Classical.Mono	IGFBP7
4.59913512838e-155	-54.6203091799986	0.086	0.274	7.80565213988654e-151	Classical.Mono	CRIP2
6.88454532953065e-155	-0.664234640271673	0.376	0.2	1.16844503332794e-150	Classical.Mono	SERPINB1
7.20881235909958e-155	-2.30678447612189	0.35	0.152	1.22347963358638e-150	Classical.Mono	TNFAIP3
8.82926883957335e-155	-80.4654377980586	0.058	0.239	1.49850350745239e-150	Classical.Mono	COL4A1
8.39455186709021e-153	-38.0838729537328	0.281	0.504	1.42472334288255e-148	Classical.Mono	NMNAT3
2.59930562477394e-152	-35.2798209169073	0.097	0.29	4.41154150636633e-148	Classical.Mono	S100A13
5.51901083648799e-152	-5.57382955733968	0.053	0.227	9.36686519168742e-148	Classical.Mono	SPTBN1
6.14120096707241e-152	-121.274980431181	0.663	0.421	1.04228462813153e-147	Classical.Mono	HLA-DPA1
5.45245238612612e-151	-43.0039756198419	0.054	0.227	9.25390218973324e-147	Classical.Mono	EPAS1
7.96073719295584e-151	-8.92509861733733	0.242	0.079	1.35109631638846e-146	Classical.Mono	JAML
1.5929119535447e-150	-237.789775939255	0.101	0.291	2.70349016755606e-146	Classical.Mono	TPM2
1.9515513824259e-150	-12.3548238453198	0.039	0.202	3.31217300625324e-146	Classical.Mono	PPIC
2.40722505118738e-150	-68.2826998537491	0.078	0.26	4.08554235687523e-146	Classical.Mono	C1S
1.91044831077748e-149	-1.24936958684063	0.217	0.065	3.24241287305155e-145	Classical.Mono	CD86
2.17031048932557e-149	-11.4917223172384	0.042	0.206	3.68345096248336e-145	Classical.Mono	CAV2
8.50505459609109e-149	-64.798480573054	0.181	0.395	1.44347786604858e-144	Classical.Mono	LMNA
3.37972710848656e-148	-58.0986820612002	0.047	0.218	5.73607284852339e-144	Classical.Mono	SELENOP
1.24921709677422e-146	-76.9548135685571	0.384	0.179	2.12017125664521e-142	Classical.Mono	TGFBI
2.22178571867809e-146	-106.829800771865	0.145	0.346	3.77081472174046e-142	Classical.Mono	TSC22D1
4.54358091511018e-145	-279.962894303158	0.297	0.116	7.711365529125e-141	Classical.Mono	CXCL8
1.90150710119843e-144	-685.354879270311	0.266	0.481	3.22723785215397e-140	Classical.Mono	MGP
3.01835894476191e-142	-11.9417465898793	0.088	0.267	5.12275880104991e-138	Classical.Mono	BEX3
6.08854479611603e-142	-3.10517690736491	0.06	0.229	1.03334782279681e-137	Classical.Mono	PTPRCAP
1.59791952762013e-141	-585.31072243491	0.939	0.767	2.71198902227689e-137	Classical.Mono	CD74
2.97931298881445e-141	0.965531915108286	0.37	0.171	5.05649000461588e-137	Classical.Mono	EVI2B
3.10114680346229e-141	-236.689073280481	0.413	0.617	5.26326635483621e-137	Classical.Mono	HSPB1
3.78695299492777e-141	-41.0462252921443	0.056	0.221	6.42721662299141e-137	Classical.Mono	CD3D
5.13077944551505e-141	-33.2780357036703	0.298	0.509	8.70795887492814e-137	Classical.Mono	SOD1
1.02997430391552e-140	-35.9338427350185	0.068	0.236	1.74807238860543e-136	Classical.Mono	CAVIN3
1.54770104056805e-140	-1.28186016609774	0.353	0.157	2.62675820605209e-136	Classical.Mono	RNF130
4.06835242576367e-140	-68.8225700559171	0.364	0.168	6.90480773700611e-136	Classical.Mono	PLAUR
2.25992340466485e-139	-2.96569612247976	0.222	0.071	3.83554200239719e-135	Classical.Mono	VSIG4
2.91830204027615e-139	-217.694989947412	0.614	0.383	4.95294222275668e-135	Classical.Mono	HLA-DRB1
4.13680976678681e-139	4.01105756223501	0.248	0.088	7.02099353619058e-135	Classical.Mono	ACSL1
9.04499079842002e-138	-4.3848276424166	0.127	0.312	1.53511583830785e-133	Classical.Mono	PTMS
3.38453053707618e-137	0.407881841723872	0.203	0.062	5.74422522752569e-133	Classical.Mono	PLEK
3.95426814812438e-137	-27.8472283761768	0.056	0.221	6.7111839009967e-133	Classical.Mono	SERPINH1
1.54708145772118e-135	-27.3436249595772	0.239	0.083	2.62570665004438e-131	Classical.Mono	FBP1
5.19807574035749e-135	-15.7357006519315	0.186	0.396	8.82217414653473e-131	Classical.Mono	CORO1B
5.44573108141459e-135	0.386985057853216	0.201	0.061	9.24249479137685e-131	Classical.Mono	ADA2
9.69696816754772e-135	-11.049121147351	0.355	0.162	1.6457694373962e-130	Classical.Mono	KCTD12
3.00709004542978e-134	-43.0979916458659	0.046	0.201	5.10363322510343e-130	Classical.Mono	COL6A1
1.29972406702874e-133	-10.6717912270443	0.338	0.151	2.20589168656118e-129	Classical.Mono	THBS1
2.71298952716266e-133	-21.5089446086898	0.051	0.209	4.60448582550046e-129	Classical.Mono	COL18A1
7.67839138827494e-133	-12.4804222174322	0.049	0.205	1.30317658641802e-128	Classical.Mono	GAS6
9.88947012247523e-133	-3.18707732708621	0.207	0.065	1.6784408691865e-128	Classical.Mono	GK
1.06940962255385e-132	-30.936368774586	0.155	0.342	1.8150020113984e-128	Classical.Mono	APP
2.69636830720735e-132	-17.3733371402264	0.557	0.333	4.57627629099231e-128	Classical.Mono	GRN
4.75952589313253e-131	-18.9870390384392	0.232	0.436	8.07786734582453e-127	Classical.Mono	NUCKS1
3.79707515878816e-130	-3.63543931691174	0.251	0.093	6.44439595949526e-126	Classical.Mono	SNX10
7.59597809505748e-130	-55.0867655317008	0.357	0.167	1.28918940229316e-125	Classical.Mono	PLIN2
9.38013313094012e-130	-14.4073223097554	0.634	0.434	1.59199619498316e-125	Classical.Mono	TSPO
4.52165219877342e-129	-27.4914594094906	0.349	0.162	7.67414811175825e-125	Classical.Mono	UPP1
1.23313208007743e-127	-22.7054939878369	0.22	0.421	2.09287176630741e-123	Classical.Mono	PIGN
2.98514787963864e-126	-7.1678400397859	0.055	0.211	5.0663929813227e-122	Classical.Mono	ODF2L
2.72997853493178e-125	-85.1856425871712	0.203	0.075	4.63331956948622e-121	Classical.Mono	G0S2
2.867676689948e-125	-84.8876074819784	0.084	0.249	4.86702087817975e-121	Classical.Mono	MDK
6.30476837297778e-125	-27.7873882527072	0.216	0.08	1.07004528826179e-120	Classical.Mono	CD36
1.19090122706938e-124	-31.8665119821632	0.061	0.214	2.02119756258215e-120	Classical.Mono	HSPG2
3.16542235141648e-123	-3.37833710924556	0.112	0.287	5.37235481482404e-119	Classical.Mono	PRDX2
4.20072525301316e-123	-98.1830463494241	0.098	0.273	7.12947089941393e-119	Classical.Mono	NUPR1
4.31455025715292e-123	-11.0035246500233	0.556	0.338	7.32265469643994e-119	Classical.Mono	APLP2
1.36276104448439e-122	-191.328134610494	0.055	0.208	2.3128780446989e-118	Classical.Mono	SPRY1
4.62814100738393e-122	-119.823082836363	0.922	0.761	7.85488091773201e-118	Classical.Mono	S100A11
8.57302166972571e-122	-11.1564277972374	0.202	0.07	1.45501323778585e-117	Classical.Mono	MS4A4A
1.66043230934211e-121	-3.25848234620024	0.13	0.312	2.81808571541543e-117	Classical.Mono	GCC2
2.7919402232571e-121	-282.37268178538	0.187	0.376	4.73848094691196e-117	Classical.Mono	MT1E
2.49148884462258e-119	-52.5538385741686	0.39	0.199	4.22855486709344e-115	Classical.Mono	SLC2A3
3.76599492112283e-119	-96.7180428124043	0.636	0.419	6.39164658012966e-115	Classical.Mono	HLA-DPB1
2.02278068895159e-118	-33.8535027584264	0.49	0.656	3.43306338528863e-114	Classical.Mono	EEF2
2.57460478020576e-118	-12.5343787999	0.374	0.549	4.36961923296522e-114	Classical.Mono	NOP53
3.06296870760381e-118	-47.4184005883173	0.205	0.073	5.19847049054519e-114	Classical.Mono	CCL3L1
1.0194294335266e-117	0.450830183201793	0.228	0.084	1.73017563458134e-113	Classical.Mono	LYN
7.09969247323042e-117	-36.1474076439976	0.641	0.486	1.20495980655667e-112	Classical.Mono	NFKBIA
1.0953745407871e-116	-36.7617516311949	0.109	0.275	1.85906967062387e-112	Classical.Mono	LGALS3BP
1.75141107777799e-116	-164.543629303014	0.158	0.336	2.97249488120481e-112	Classical.Mono	TM4SF1
2.25162046602548e-116	-4.17983513344638	0.741	0.571	3.82145025493844e-112	Classical.Mono	GABARAP
4.54662315559536e-116	-20.1562441526138	0.24	0.422	7.71652881967645e-112	Classical.Mono	SEPTIN7
4.59346223279797e-116	-574.724623565549	0.064	0.214	7.79602410150472e-112	Classical.Mono	IGFBP5
3.22652163480739e-115	-209.270837302067	0.263	0.108	5.47605251859509e-111	Classical.Mono	CCL3
3.97778360631785e-115	-238.124737604627	0.131	0.297	6.75109433664266e-111	Classical.Mono	ADIRF
1.74927712458447e-114	-6.56254404988343	0.355	0.178	2.96887313584476e-110	Classical.Mono	GPR183
3.00072440298438e-114	-163.064463178328	0.611	0.401	5.09282945674509e-110	Classical.Mono	CTSB
6.9205814706749e-114	-11.6132564733259	0.087	0.246	1.17456108720294e-109	Classical.Mono	TCEAL9
1.88062197951771e-113	-1.93402118535698	0.22	0.081	3.19179162363746e-109	Classical.Mono	PLBD1
4.03122536806427e-113	-5.74985713519525	0.06	0.211	6.84179569467869e-109	Classical.Mono	SNRPN
1.40209410888241e-112	-148.697977802185	0.09	0.246	2.37963412159522e-108	Classical.Mono	RARRES2
6.68542195153733e-112	-6.85933984454706	0.107	0.274	1.13464981361491e-107	Classical.Mono	EVL
1.5154438574068e-111	-40.3630884838727	0.524	0.322	2.57201131479082e-107	Classical.Mono	CEBPD
1.58998638626512e-111	-455.970308826622	0.133	0.296	2.69852489476916e-107	Classical.Mono	DCN
1.07809200228197e-109	-3.41700534516883	0.297	0.487	1.82973774627295e-105	Classical.Mono	PNISR
1.52118511782e-109	-76.0891381924795	0.082	0.234	2.58175538196411e-105	Classical.Mono	TCIM
1.34664260288005e-108	-26.6164312287681	0.218	0.391	2.28552182560802e-104	Classical.Mono	SELENOW
2.51929475223682e-108	-4.95264204351505	0.165	0.335	4.27574705349633e-104	Classical.Mono	YWHAQ
3.30205446991637e-108	-3.94134976927941	0.348	0.174	5.60424684634206e-104	Classical.Mono	SAMHD1
4.56589479353727e-108	-0.538222502769948	0.266	0.121	7.74923664359146e-104	Classical.Mono	LTA4H
5.48400904460331e-107	-18.6335970049448	0.731	0.59	9.30746015050074e-103	Classical.Mono	ARPC3
9.00466719714907e-107	-2.20303793609432	0.221	0.399	1.52827211670014e-102	Classical.Mono	VAMP2
2.23788707318232e-106	-22.2395499420219	0.21	0.392	3.79814194060504e-102	Classical.Mono	LUC7L3
7.5257203294829e-106	-42.8670663376368	0.09	0.248	1.27726525431984e-101	Classical.Mono	OCIAD2
2.669319251575e-104	-233.796586370315	0.865	0.714	4.53036863377308e-100	Classical.Mono	VIM
2.96772386080617e-104	-8.88565212835715	0.347	0.177	5.03682093656023e-100	Classical.Mono	SLC25A37
3.93788687663905e-104	-69.328928755857	0.417	0.239	6.6833816070318e-100	Classical.Mono	ALOX5AP
4.88321655932763e-104	-22.870919848406	0.19	0.362	8.28779514449086e-100	Classical.Mono	RHOC
9.8111735494983e-104	-18.9951956661594	0.064	0.201	1.66515237482085e-99	Classical.Mono	S100A16
1.29842859708771e-103	-123.664337266474	0.096	0.241	2.20369301497726e-99	Classical.Mono	SERPINF1
3.09308385998599e-103	-119.351444328174	0.603	0.726	5.24958192716822e-99	Classical.Mono	IFITM2
6.99849297932407e-103	-20.1213989295664	0.339	0.493	1.18778422845088e-98	Classical.Mono	EID1
1.43800603296531e-102	-704.115033724585	0.166	0.324	2.44058383914873e-98	Classical.Mono	TAGLN
1.95660628798547e-102	-9.05803178291753	0.271	0.45	3.32075219196893e-98	Classical.Mono	L2HGDH
2.52729728250297e-101	-6.58228095100144	0.287	0.465	4.28932894786403e-97	Classical.Mono	ORC4
4.80014986598962e-101	-27.0642890989552	0.07	0.211	8.14681435255758e-97	Classical.Mono	MMP14
2.58351012509937e-100	-501.435210187782	0.248	0.419	4.38473338431865e-96	Classical.Mono	GSN
4.6538742919899e-100	-70.4072615788316	0.573	0.721	7.89855544836525e-96	Classical.Mono	NPM1
6.67293192262286e-99	-21.4944559833136	0.433	0.597	1.13253000590755e-94	Classical.Mono	SKP1
8.53813737804178e-99	-72.1346023085183	0.129	0.284	1.44909267580125e-94	Classical.Mono	ID3
2.04566431549841e-98	-5.49997437061466	0.257	0.431	3.4719014762639e-94	Classical.Mono	N4BP2L2
6.51022783083223e-98	-5.80638068287601	0.342	0.176	1.10491586744885e-93	Classical.Mono	LY96
9.23363654907478e-98	-59.7657419981875	0.316	0.488	1.56713279510897e-93	Classical.Mono	PPDPF
2.20605421919319e-97	-47.52303016002	0.27	0.442	3.74411522081469e-93	Classical.Mono	CD99
6.95388416910582e-97	-10.2654612531292	0.382	0.209	1.18021322118064e-92	Classical.Mono	GLRX
1.25940382332373e-96	18.8843371660732	0.154	0.321	2.13746016894504e-92	Classical.Mono	AKAP9
3.54189648627711e-96	-124.860068530632	0.073	0.211	6.01130671650951e-92	Classical.Mono	C12orf75
8.50372454812143e-96	-5.09720290765568	0.354	0.19	1.44325213030717e-91	Classical.Mono	GLIPR1
9.01826356252393e-96	-5.74070890128269	0.116	0.266	1.53057969183156e-91	Classical.Mono	SBDS
2.32346532737945e-95	-1.34816271089399	0.16	0.321	3.9433853536284e-91	Classical.Mono	ATRX
4.58928206300506e-95	-496.431057991014	0.148	0.303	7.78892951733219e-91	Classical.Mono	ACTA2
3.80711581986019e-94	-3.61563204196498	0.124	0.268	6.46143696946671e-90	Classical.Mono	CYB5R3
1.00132823192086e-93	0.421164319935172	0.248	0.11	1.69945427521608e-89	Classical.Mono	TNFRSF1B
1.66525575150281e-93	-29.6781024481387	0.446	0.603	2.82627206145057e-89	Classical.Mono	HINT1
2.15850911588404e-93	-15.800382861397	0.244	0.406	3.6634216714784e-89	Classical.Mono	MGST3
3.86831314112111e-93	-57.7878635407141	0.611	0.756	6.56530106311075e-89	Classical.Mono	HMGB1
4.2658185437657e-93	-525.221043659608	0.189	0.341	7.23994723247915e-89	Classical.Mono	COL1A2
5.91871640786588e-93	-1.10020050166145	0.165	0.325	1.004524548743e-88	Classical.Mono	DDX24
5.97133669604042e-93	-12.5904140098965	0.156	0.311	1.01345526405198e-88	Classical.Mono	LPP
6.77824911232468e-93	-169.578729816576	0.416	0.593	1.15040443934374e-88	Classical.Mono	HSP90AB1
7.04830075857559e-92	2.30589913530434	0.459	0.279	1.19623760474545e-87	Classical.Mono	FCGRT
1.15222395995803e-91	-11.0821841311726	0.1	0.239	1.95555450484077e-87	Classical.Mono	SPATS2L
2.21702756436684e-91	-12.6297138452417	0.093	0.234	3.76273918224341e-87	Classical.Mono	IL6ST
3.45002878566678e-91	-223.697796573153	0.301	0.457	5.85538885503366e-87	Classical.Mono	IFI27
1.83968205978143e-90	-238.365589159632	0.104	0.245	3.12230839186104e-86	Classical.Mono	CLU
3.94556506261889e-90	-2.80233540045661	0.32	0.167	6.69641302427678e-86	Classical.Mono	RAB31
7.38480576242527e-90	-271.292958420809	0.849	0.686	1.25334923399882e-85	Classical.Mono	S100A10
7.70926698703494e-90	-20.2693372897502	0.475	0.299	1.30841679303957e-85	Classical.Mono	CORO1A
7.95343112094003e-90	-45.8390122011962	0.42	0.246	1.34985632984594e-85	Classical.Mono	IER3
1.09722422937206e-89	-7.50656658745518	0.211	0.087	1.86220896209026e-85	Classical.Mono	SELL
2.27467482731249e-89	-26.2348306787134	0.587	0.399	3.86057811691477e-85	Classical.Mono	CD52
2.9677578234688e-89	-832.51509496393	0.182	0.334	5.03687857799124e-85	Classical.Mono	COL1A1
2.37473229442167e-88	-8.83248763065525	0.522	0.341	4.03039565009246e-84	Classical.Mono	AP2S1
2.61134926355817e-88	-151.562881844584	0.657	0.775	4.43198197011092e-84	Classical.Mono	SRP14
3.7719145089155e-88	-98.3664117823742	0.56	0.696	6.40169330453139e-84	Classical.Mono	UBB
9.81907272124863e-88	-363.438849037096	0.212	0.354	1.66649302225032e-83	Classical.Mono	COL3A1
1.46098680380222e-87	-0.808651472066248	0.16	0.32	2.47958680341313e-83	Classical.Mono	MPHOSPH8
3.77498370293156e-87	-12.0034387594112	0.374	0.535	6.40690234061545e-83	Classical.Mono	SON
7.49100811579998e-87	-16.7845515084083	0.113	0.253	1.27137389741357e-82	Classical.Mono	TCEAL4
7.94778025810274e-87	-15.5708073328631	0.116	0.257	1.3488972654052e-82	Classical.Mono	GYPC
1.22738766455191e-86	-54.832371180449	0.509	0.343	2.0831223442775e-82	Classical.Mono	HMGB2
2.01092579041001e-86	-0.590294576355976	0.252	0.117	3.41294325148387e-82	Classical.Mono	EFHD2
2.3678873434526e-86	-0.75463849892157	0.31	0.162	4.01877839930775e-82	Classical.Mono	IFNGR2
7.91493968720517e-86	-10.9914884776145	0.13	0.273	1.34332356371246e-81	Classical.Mono	MORF4L2
1.76318404135397e-85	-16.700951183249	0.252	0.392	2.99247595498597e-81	Classical.Mono	MYH9
2.20199102375817e-85	-2.75761602498868	0.193	0.352	3.73721916552236e-81	Classical.Mono	ISCU
6.32036400658653e-84	-12.5502024184025	0.434	0.266	1.07269217919787e-79	Classical.Mono	HLA-DMA
8.48190117764434e-83	-2.70327504728098	0.276	0.136	1.4395482678698e-78	Classical.Mono	SLA
9.45628046183823e-83	-1.74853273779527	0.334	0.186	1.60491991998318e-78	Classical.Mono	RHOG
1.28014299312733e-82	-3.20240817271694	0.117	0.256	2.1726586879357e-78	Classical.Mono	TTC3
1.3942881226912e-82	-2.78174425264376	0.223	0.103	2.3663858018315e-78	Classical.Mono	CXCL2
6.64759418433757e-82	-5.91672427991432	0.374	0.215	1.12822968496577e-77	Classical.Mono	RGS10
6.83635101099387e-82	-19.4905024905653	0.129	0.262	1.16026549358588e-77	Classical.Mono	STOM
1.04144733053241e-81	-38.6753968123601	0.107	0.239	1.76754440937961e-77	Classical.Mono	CYB5A
1.92215910152928e-81	-11.4463570175705	0.084	0.209	3.26228842711549e-77	Classical.Mono	CALU
5.25465085892705e-81	-34.5072158163785	0.241	0.113	8.91819343777099e-77	Classical.Mono	KLF4
4.57796957018357e-80	-29.938382993016	0.45	0.283	7.76972995451556e-76	Classical.Mono	ASAH1
1.15615079115622e-79	0.458331997146557	0.307	0.165	1.96221912275034e-75	Classical.Mono	CNPY3
1.23329599576898e-79	-17.5646253965427	0.683	0.792	2.09314996401911e-75	Classical.Mono	HNRNPA1
3.12565738870778e-79	-297.835450795803	0.118	0.252	5.30486572011484e-75	Classical.Mono	KRT18
3.97282254208094e-79	-60.6001401454416	0.276	0.438	6.74267441841978e-75	Classical.Mono	HSPA8
6.64716292617992e-79	-1.26556775681211	0.132	0.271	1.12815649183126e-74	Classical.Mono	NDUFA5
1.28314145964028e-78	-2.41444556251884	0.2	0.35	2.17774768530148e-74	Classical.Mono	POLR2J3
3.91074738161961e-78	0.394050241507325	0.262	0.131	6.63732045608481e-74	Classical.Mono	SMAP2
1.39710924185331e-77	-9.92265368463592	0.501	0.347	2.37117380527343e-73	Classical.Mono	GSTO1
1.70421403613733e-77	-9.64594435360773	0.131	0.261	2.89239206213227e-73	Classical.Mono	RRBP1
2.76100049690814e-77	-19.1639624845468	0.585	0.706	4.68597004335249e-73	Classical.Mono	DDX5
1.31669848373837e-76	-23.9340553337877	0.294	0.157	2.23470066660076e-72	Classical.Mono	SLC16A3
1.56425439004905e-76	-9.99625088462576	0.257	0.4	2.65485255079124e-72	Classical.Mono	KTN1
4.96720696715498e-76	-219.369701805406	0.723	0.558	8.43034366465544e-72	Classical.Mono	ZFP36
8.85762499884175e-76	0.284870644712295	0.341	0.194	1.50331611480342e-71	Classical.Mono	GPSM3
1.29757142751496e-75	0.577933260964959	0.256	0.126	2.2022382267784e-71	Classical.Mono	ATP6V1B2
1.43217084149285e-75	-15.0561778032839	0.277	0.416	2.43068035218166e-71	Classical.Mono	RABAC1
2.21153969849381e-75	-2.33511439602428	0.085	0.209	3.75342517628369e-71	Classical.Mono	LMAN1
1.1433134338766e-74	-2.37447514641218	0.145	0.279	1.94043155997536e-70	Classical.Mono	TLE5
1.23265884757575e-74	-3.30425352681049	0.083	0.204	2.09206859610556e-70	Classical.Mono	REXO2
1.75248818543528e-74	-2.42695885153509	0.141	0.281	2.97432294832076e-70	Classical.Mono	PNN
2.31353181519136e-74	-54.9340187079323	0.386	0.237	3.92652619674278e-70	Classical.Mono	SOCS3
2.66193646129493e-74	-4.18088939113496	0.139	0.276	4.51783856210975e-70	Classical.Mono	NKTR
3.01735068122837e-74	0.63449631090487	0.292	0.156	5.1210475761808e-70	Classical.Mono	RNF149
3.69553199364467e-74	-2.7027289601445	0.413	0.264	6.27205689961373e-70	Classical.Mono	PTPRC
1.15976651213086e-73	-704.1055481243	0.166	0.296	1.96835572438849e-69	Classical.Mono	LUM
3.88359166263592e-73	-36.1155685977887	0.53	0.363	6.59123176982568e-69	Classical.Mono	SOD2
5.37919013083381e-73	-27.3134335855501	0.097	0.215	9.12956149005115e-69	Classical.Mono	RDX
5.6524570711946e-73	-1.91479869638723	0.18	0.321	9.59335014123148e-69	Classical.Mono	EIF4B
1.25193689580477e-72	-24.5917078492813	0.142	0.271	2.12478729955986e-68	Classical.Mono	ACTN4
1.94543200648541e-72	-5.65619368960088	0.153	0.289	3.30178720140703e-68	Classical.Mono	CMPK1
5.32994180783287e-72	-2.16601318141351	0.255	0.129	9.04597723625394e-68	Classical.Mono	NFKBIZ
7.8299463236746e-72	-14.3542474626794	0.451	0.588	1.32889849005405e-67	Classical.Mono	NAP1L1
8.79607796493715e-72	-1.73620743193841	0.567	0.404	1.49287035220913e-67	Classical.Mono	ATP6V0C
1.71559359001072e-71	-6.17852940745769	0.505	0.348	2.91170544096619e-67	Classical.Mono	CD44
2.25550473384515e-71	-27.4304033719151	0.249	0.389	3.82804263428198e-67	Classical.Mono	LDHB
6.42559274732115e-71	-44.5325147483553	0.242	0.121	1.09055160107535e-66	Classical.Mono	PLAC8
9.04666929309281e-71	-196.226987809259	0.089	0.205	1.53540071242371e-66	Classical.Mono	ATP1B1
7.46635514493797e-70	-2.94272778420548	0.149	0.28	1.26718979519887e-65	Classical.Mono	FOXP1
1.00583677004673e-69	-48.9107698255569	0.375	0.478	1.7071061661233e-65	Classical.Mono	LAPTM4A
1.12595456455314e-69	-4.34868271519478	0.104	0.227	1.91097008695959e-65	Classical.Mono	PRMT1
8.35750482724058e-69	-104.608476673814	0.106	0.222	1.41843571927927e-64	Classical.Mono	CD24
1.07508761861089e-68	-6.29143380046224	0.187	0.32	1.8246387063064e-64	Classical.Mono	TMED2
1.3791419237533e-68	-18.0640699368719	0.389	0.512	2.3406796729941e-64	Classical.Mono	GNAS
2.17188087671621e-68	-151.251872361438	0.164	0.292	3.68611622396275e-64	Classical.Mono	KRT8
3.37524950482942e-68	-93.0408456297846	0.239	0.38	5.72847345959648e-64	Classical.Mono	CD9
4.67011159227172e-68	-627.652395814813	0.106	0.224	7.92611339440356e-64	Classical.Mono	SFRP2
6.16992301153886e-68	-13.7867787402093	0.157	0.278	1.04715933351838e-63	Classical.Mono	CD151
6.5075291177838e-68	-13.5563494443929	0.422	0.561	1.10445784187027e-63	Classical.Mono	SNRPD2
1.75663557704527e-67	-1.04071662584206	0.108	0.227	2.98136190136124e-63	Classical.Mono	TCEAL8
2.54935396701217e-67	-0.642708842107691	0.094	0.213	4.32676355281306e-63	Classical.Mono	BBX
2.56203230619463e-67	-17.9366950168059	0.401	0.521	4.34828123007352e-63	Classical.Mono	SEC62
6.4019734265488e-67	-23.7349489120066	0.165	0.29	1.08654292995386e-62	Classical.Mono	CCDC85B
1.14038751442334e-66	-21.7833236156785	0.291	0.411	1.9354656894793e-62	Classical.Mono	TPM4
1.32138110755212e-66	-9.05064658444038	0.427	0.276	2.24264801573746e-62	Classical.Mono	CD53
5.1628351575765e-66	-21.2561166861088	0.124	0.246	8.76236382943883e-62	Classical.Mono	TACC1
6.01856368540534e-66	-338.182778268824	0.598	0.436	1.02147062868699e-61	Classical.Mono	ANXA1
1.07166687813697e-65	-16.2818368562058	0.314	0.179	1.81883302557406e-61	Classical.Mono	BLVRB
1.47068090591426e-65	-13.4433688977073	0.265	0.39	2.49603963351768e-61	Classical.Mono	BSG
1.57695939353599e-65	-4.72900958842671	0.11	0.228	2.67641548270928e-61	Classical.Mono	MPC2
1.9519336878679e-65	-108.745146090354	0.088	0.202	3.3128218550494e-61	Classical.Mono	BIRC3
3.58272996645906e-65	-0.637609470774459	0.104	0.223	6.08060929907431e-61	Classical.Mono	CHD9
7.07143550545854e-65	-17.6097483212181	0.205	0.336	1.20016403398642e-60	Classical.Mono	SNHG32
9.98660620380084e-65	-7.46284768290352	0.146	0.274	1.69492680490908e-60	Classical.Mono	MZT2A
3.87714573243693e-64	-0.765648437959105	0.151	0.28	6.58029173709196e-60	Classical.Mono	TERF2IP
4.60673049852907e-64	-49.6133527352083	0.218	0.339	7.81854300210354e-60	Classical.Mono	ATP1A1
7.9807462344382e-64	-79.3589214287336	0.1	0.215	1.35449225090885e-59	Classical.Mono	SOX4
9.75779926363804e-64	-1.07531549748826	0.134	0.255	1.65609369102465e-59	Classical.Mono	SLC16A7
1.29274698664322e-63	-14.2354436757291	0.579	0.435	2.19405018573088e-59	Classical.Mono	SERP1
1.83572609428421e-63	-39.8203422727194	0.434	0.559	3.11559432721916e-59	Classical.Mono	EIF3E
3.53838495969293e-63	-40.0733118304599	0.39	0.517	6.00534695359085e-59	Classical.Mono	TMEM59
3.84996905954723e-63	0.607335578001876	0.224	0.12	6.53416748786355e-59	Classical.Mono	CASP1
4.84150927041434e-63	-18.1002402191166	0.223	0.346	8.21700953374722e-59	Classical.Mono	CD81
4.86078549239052e-63	0.534024192866367	0.233	0.122	8.24972513768519e-59	Classical.Mono	UBE2D1
5.21251102577682e-63	-20.7460606870125	0.24	0.37	8.84667371294842e-59	Classical.Mono	ST13
9.19122081436573e-63	-7.09303143681828	0.483	0.333	1.55993399661415e-58	Classical.Mono	ATP6V0B
2.42177795421252e-62	-4.71511995786238	0.122	0.238	4.11024154388949e-58	Classical.Mono	PSMB5
2.56306463298848e-62	-12.2798251489272	0.093	0.202	4.35003329510804e-58	Classical.Mono	TSPAN3
9.58214042773643e-62	-5.14634288238711	0.331	0.466	1.62628087339543e-57	Classical.Mono	ANAPC16
1.99821594845972e-61	-8.2895315667384	0.156	0.278	3.39137210772584e-57	Classical.Mono	RAB13
3.93067205647939e-61	-0.647565274480512	0.107	0.222	6.67113661425683e-57	Classical.Mono	PHF14
7.35024036617366e-61	-1.49694722834042	0.114	0.227	1.24748279494699e-56	Classical.Mono	ARL2
2.10506258723205e-60	-13.1505323078745	0.218	0.115	3.57271222305023e-56	Classical.Mono	NCF1
3.08484354564361e-60	-5.56548930268446	0.363	0.228	5.23559646566634e-56	Classical.Mono	TMEM167A
4.95937522125319e-60	-2.26330987919092	0.243	0.369	8.41705162551092e-56	Classical.Mono	HNRNPA0
8.19270908168834e-60	-8.36268923908831	0.208	0.332	1.39046658534414e-55	Classical.Mono	NDUFC1
9.59084265068487e-60	-4.3831032365667	0.194	0.317	1.62775781467424e-55	Classical.Mono	MRFAP1
1.53719120410932e-59	-15.7800905770259	0.37	0.484	2.60892091161434e-55	Classical.Mono	MORF4L1
1.88701106357802e-59	-124.17330171961	0.105	0.208	3.20263517710462e-55	Classical.Mono	LTB
2.17476947448658e-59	-1.37629006959466	0.201	0.334	3.69101875209863e-55	Classical.Mono	ANKRD12
3.33963741657054e-59	-0.529638749998222	0.096	0.205	5.66803262340352e-55	Classical.Mono	RSF1
3.94360773871049e-59	-11.2561683907962	0.366	0.496	6.69309105413945e-55	Classical.Mono	SRSF5
4.5225366495231e-59	-9.68479557628135	0.147	0.256	7.6756492015706e-55	Classical.Mono	NENF
5.29622290209758e-59	-2.30074691195954	0.221	0.352	8.98874950944001e-55	Classical.Mono	KMT2E
7.72351059923896e-59	-261.894195911167	0.192	0.305	1.31083421890284e-54	Classical.Mono	ANXA4
2.06902896037701e-58	-4.03202424103999	0.2	0.323	3.51155595155186e-54	Classical.Mono	ARGLU1
3.04487373051575e-58	-92.3040570657355	0.362	0.24	5.16775969543132e-54	Classical.Mono	HLA-DQB1
4.059766790442e-58	-18.4218723758736	0.395	0.268	6.89023619673817e-54	Classical.Mono	CD37
1.25819853459132e-57	-20.553790399285	0.268	0.154	2.13541455290838e-53	Classical.Mono	HLA-DMB
1.48468071956082e-57	-8.30026008351653	0.209	0.106	2.51980011723862e-53	Classical.Mono	NR4A2
1.54488618036365e-57	-5.98351913830069	0.098	0.2	2.62198082531319e-53	Classical.Mono	CARHSP1
1.63143423096024e-57	-4.8822888429828	0.135	0.252	2.76887017678573e-53	Classical.Mono	FSIP2
5.04036493146204e-57	-1.58085273099211	0.37	0.245	8.55450736167737e-53	Classical.Mono	TALDO1
9.8787729909821e-57	-56.4244894752203	0.272	0.404	1.67662535202948e-52	Classical.Mono	TUBB
1.13288435015166e-56	-9.18738873176888	0.251	0.379	1.9227313190774e-52	Classical.Mono	C11orf58
4.68466604198274e-56	-9.59179969895656	0.367	0.495	7.95081520645311e-52	Classical.Mono	SARAF
1.00556448031985e-55	-1.81796003272372	0.122	0.23	1.70664403599884e-51	Classical.Mono	SYPL1
1.76871232119038e-55	-36.2719285364941	0.396	0.263	3.00185855152431e-51	Classical.Mono	RNASET2
3.02680591610157e-55	-6.73544945879015	0.376	0.245	5.13709500080759e-51	Classical.Mono	CTSH
4.45983567375857e-55	-10.7713878676751	0.17	0.291	7.56923310550305e-51	Classical.Mono	DUT
2.34403571148754e-54	-15.2564631842462	0.4	0.265	3.97829740953665e-50	Classical.Mono	C4orf48
3.08597487687954e-54	-1.59864748388247	0.19	0.312	5.23751656103995e-50	Classical.Mono	EIF5B
3.38579719602174e-54	-0.567457534612511	0.214	0.111	5.7463750010881e-50	Classical.Mono	PTPN6
4.05634339059318e-54	-35.4234060042642	0.544	0.403	6.88442600251474e-50	Classical.Mono	ATP6V1F
4.09180677010704e-54	-7.8381795732651	0.12	0.227	6.94461445022567e-50	Classical.Mono	KPNA5
4.26165058539652e-54	-4.78507844624916	0.211	0.329	7.23287337353498e-50	Classical.Mono	BLOC1S6
8.57611859953269e-54	-111.219413688614	0.217	0.339	1.45553884871269e-49	Classical.Mono	CYSTM1
1.20176359126482e-53	-8.93495155770399	0.323	0.44	2.03963316709466e-49	Classical.Mono	SSR2
1.765738871418e-53	-2.93071185321952	0.126	0.233	2.99681201257063e-49	Classical.Mono	GTF2I
2.68817946295994e-53	-28.1322844665726	0.244	0.136	4.56237818453562e-49	Classical.Mono	ARL4A
3.06834900908101e-53	-0.67028229665496	0.119	0.227	5.2076019382123e-49	Classical.Mono	TNRC6B
3.2028130043591e-53	-22.5286661558978	0.152	0.265	5.43581423099827e-49	Classical.Mono	POLR2I
5.91364809868262e-53	-30.9485933638577	0.21	0.33	1.00366435530841e-48	Classical.Mono	KRT10
7.87599800370049e-53	-1.30821455313387	0.247	0.371	1.33671438118805e-48	Classical.Mono	SRSF11
3.01083790360166e-52	-95.1146705244282	0.703	0.574	5.10999408999274e-48	Classical.Mono	JUNB
3.75767935933028e-52	-5.81430106218433	0.142	0.248	6.37753340865535e-48	Classical.Mono	SELENOS
6.02398843382802e-52	-1.67621210246083	0.103	0.208	1.02239131698929e-47	Classical.Mono	NSD3
1.04809421391534e-51	-0.676924351149203	0.24	0.133	1.77882549985712e-47	Classical.Mono	LGALS9
1.41799691220421e-51	-9.66270309372518	0.488	0.381	2.40662435939299e-47	Classical.Mono	PSME2
1.80281070564389e-51	-17.3183435904203	0.432	0.296	3.05973032961882e-47	Classical.Mono	CKLF
2.07012548338133e-51	-15.9063069420722	0.367	0.239	3.5134169703948e-47	Classical.Mono	LSP1
2.53702358938331e-51	-7.18082710590074	0.609	0.486	4.30583643590135e-47	Classical.Mono	RNASEK
2.77740882109399e-51	-2.11019204144922	0.119	0.225	4.71381825116071e-47	Classical.Mono	TECR
3.2649005226383e-51	-0.4764301718967	0.099	0.201	5.54118916702172e-47	Classical.Mono	ZRANB2
4.83486765941626e-51	-5.97183264971037	0.369	0.241	8.20573739156128e-47	Classical.Mono	IFNGR1
1.2103963995952e-50	-14.0188070087718	0.137	0.246	2.05428476939297e-46	Classical.Mono	TAF7
1.43335102104122e-50	-65.9122300301532	0.122	0.223	2.43268335291116e-46	Classical.Mono	EMP1
1.80666308109087e-50	-0.638976530298797	0.165	0.279	3.06626858122742e-46	Classical.Mono	ARID4B
2.39705204402189e-50	-1.33593710527336	0.148	0.256	4.06827672911396e-46	Classical.Mono	SRSF10
3.64138191897655e-50	-1.57368537314829	0.141	0.252	6.180153392887e-46	Classical.Mono	UGP2
3.92880129305949e-50	-1.97325940325	0.12	0.223	6.66796155458056e-46	Classical.Mono	WDPCP
4.03913182410233e-50	-11.4986178157208	0.22	0.337	6.85521453186648e-46	Classical.Mono	SRP9
6.83029767978943e-50	-6.25720527668446	0.237	0.356	1.15923812221386e-45	Classical.Mono	MZT2B
1.37748232059704e-49	-20.5252160254563	0.39	0.502	2.3378629945173e-45	Classical.Mono	TRMT112
2.17702294139149e-49	-17.9478956622132	0.392	0.498	3.69484333612963e-45	Classical.Mono	CCNI
1.0455176857105e-48	0.350521191641684	0.242	0.138	1.77445261618785e-44	Classical.Mono	GRINA
1.19064678782215e-48	-2.11943845491739	0.186	0.294	2.02076572829176e-44	Classical.Mono	PCNP
1.79278820348073e-48	-4.32890309951584	0.204	0.316	3.0427201389475e-44	Classical.Mono	TMED9
3.08761993896688e-48	-6.07868881318826	0.135	0.241	5.24030856041458e-44	Classical.Mono	TCEA1
3.92769217364798e-48	-1.91144368013357	0.144	0.245	6.66607915711535e-44	Classical.Mono	NME3
1.33978911445687e-47	-32.7633280238611	0.426	0.548	2.27389008505621e-43	Classical.Mono	ZFP36L2
1.39623456679055e-47	0.585618046147211	0.29	0.177	2.36968930675692e-43	Classical.Mono	CD48
2.71143306505041e-47	-3.70656879468647	0.174	0.286	4.60184419800356e-43	Classical.Mono	POLR2K
3.47111182879265e-47	-2.0991425400038	0.118	0.22	5.89117099582688e-43	Classical.Mono	EMC4
4.66853851238958e-47	-20.1417831126341	0.208	0.315	7.92344356322759e-43	Classical.Mono	ATF4
6.80802171497134e-47	-0.754096996704752	0.128	0.231	1.15545744546494e-42	Classical.Mono	TPR
9.01531376038786e-47	-2.89894667344549	0.168	0.27	1.53007905141303e-42	Classical.Mono	WASF2
2.25775394550941e-46	-4.16081842101422	0.195	0.298	3.83185999631856e-42	Classical.Mono	ATRAID
2.71815136056781e-46	-53.8908967537168	0.278	0.177	4.61324648915568e-42	Classical.Mono	HLA-DQA1
1.32407324033959e-45	-14.9529217420273	0.427	0.305	2.24721710350434e-41	Classical.Mono	JUND
2.04905603681068e-45	-4.11744514049599	0.252	0.363	3.47765790567509e-41	Classical.Mono	SERBP1
2.94221875719534e-45	-39.8665075392079	0.33	0.454	4.99353367471193e-41	Classical.Mono	HMGN1
6.99690940800581e-45	-26.2665333006526	0.283	0.389	1.18751546472675e-40	Classical.Mono	GABARAPL2
8.31031244241731e-45	-17.567202291883	0.306	0.409	1.41042622772707e-40	Classical.Mono	SPCS2
4.7405056829747e-44	-0.628806328844834	0.155	0.259	8.04558624514465e-40	Classical.Mono	RTF1
6.6211042378098e-44	-2.58565202410232	0.545	0.427	1.12373381124108e-39	Classical.Mono	LAMTOR4
9.18271218606501e-44	-20.4450078036412	0.538	0.64	1.55848991221895e-39	Classical.Mono	EEF1B2
1.2232191330701e-43	-0.670665899236039	0.2	0.313	2.07604751264657e-39	Classical.Mono	PRPF38B
1.60380624565239e-43	-7.48071367313636	0.311	0.2	2.72197996012124e-39	Classical.Mono	PPT1
1.69236858974771e-43	-16.8328520151311	0.311	0.205	2.87228797051982e-39	Classical.Mono	FOSB
1.70642033642825e-43	-0.94060094833854	0.168	0.274	2.89613659498602e-39	Classical.Mono	OCIAD1
2.62411872418455e-43	-99.9241138870372	0.185	0.287	4.45365429868602e-39	Classical.Mono	ARF4
2.99062423355453e-43	-0.929583037423598	0.182	0.286	5.07568744918875e-39	Classical.Mono	RBMX
4.3653108530004e-43	-57.4216440987916	0.326	0.429	7.40880557971227e-39	Classical.Mono	DAD1
4.3768614275845e-43	-77.9855163394048	0.294	0.187	7.42840921489642e-39	Classical.Mono	C15orf48
6.21458165010028e-43	-5.13697682317708	0.142	0.242	1.05473879765502e-38	Classical.Mono	GOLGA4
5.52180794450274e-42	-1.9141792047838	0.232	0.34	9.37161244341006e-38	Classical.Mono	PRRC2C
5.57091369919233e-42	-0.714757636395082	0.161	0.267	9.45495473026922e-38	Classical.Mono	EIF3D
2.06509687367718e-41	-18.5749752832807	0.328	0.431	3.50488241400491e-37	Classical.Mono	ATP5IF1
2.52315764502535e-41	-7.51147570999874	0.281	0.391	4.28230315513702e-37	Classical.Mono	PTGES3
4.44088345856803e-41	-122.811738502511	0.525	0.407	7.53706740588167e-37	Classical.Mono	CTSD
5.31222460121162e-41	-102.693228464273	0.37	0.479	9.01590759317637e-37	Classical.Mono	DDIT4
8.52936056574624e-41	-46.8406160687908	0.194	0.3	1.44760307521845e-36	Classical.Mono	TAF1D
4.84603496062963e-40	-6.63989090252154	0.153	0.254	8.22469053518061e-36	Classical.Mono	RSRC2
8.03302717893587e-40	-101.413915543227	0.203	0.307	1.363365372809e-35	Classical.Mono	SQSTM1
3.8657469552797e-39	-39.3283231726826	0.237	0.349	6.56094573250071e-35	Classical.Mono	NCL
4.0877622338285e-39	-12.3563869812818	0.389	0.493	6.93775006325374e-35	Classical.Mono	CNBP
1.68457321194586e-38	-21.5992448323579	0.389	0.274	2.85905765531451e-34	Classical.Mono	ATP1B3
4.85786372398283e-38	-0.502144193501347	0.161	0.261	8.24476631234365e-34	Classical.Mono	AP1M1
1.40906368171076e-37	-32.6293914750172	0.476	0.58	2.3914628805995e-33	Classical.Mono	CALM1
2.14320585873937e-37	-Inf	0.771	0.662	3.63744898345247e-33	Classical.Mono	TIMP1
2.49338199832668e-37	-3.24276981519738	0.302	0.404	4.23176792756005e-33	Classical.Mono	ARL6IP5
9.31546745687957e-37	1.11658181891128	0.298	0.197	1.5810211367816e-32	Classical.Mono	CELF2
3.06575990040869e-36	5.67970749572791	0.333	0.231	5.20320770297363e-32	Classical.Mono	VAMP5
6.78580551483301e-36	-1.30890551339097	0.235	0.338	1.15168691197746e-31	Classical.Mono	RSRP1
1.0531050127005e-35	-19.2310057849467	0.512	0.395	1.78732982755528e-31	Classical.Mono	SDCBP
8.70063082589864e-35	-2.09782720312434	0.539	0.425	1.47667106377152e-30	Classical.Mono	ARPC5
1.56535508064474e-33	-4.04655062420172	0.485	0.376	2.65672064287025e-29	Classical.Mono	BLOC1S1
6.21842173786163e-33	-86.261209299427	0.326	0.432	1.05539053734988e-28	Classical.Mono	HSPE1
5.8689211449917e-28	-16.477849292532	0.446	0.344	9.96073296727991e-24	Classical.Mono	IER2
1.06693740642738e-27	-12.3501513674926	0.62	0.519	1.81080616618856e-23	Classical.Mono	ARHGDIB
0	Inf	0.602	0.179	0	Neoplastic	LCN2
0	Inf	0.786	0.319	0	Neoplastic	SPINK1
0	Inf	0.511	0.078	0	Neoplastic	TFF2
0	712.601593576002	0.543	0.123	0	Neoplastic	TFF3
0	445.712711263671	0.6	0.147	0	Neoplastic	TFF1
0	310.099377395143	0.601	0.121	0	Neoplastic	AGR2
0	275.474696438774	0.499	0.209	0	Neoplastic	MMP7
0	223.29263893621	0.638	0.142	0	Neoplastic	TSPAN8
0	144.189387294724	0.709	0.172	0	Neoplastic	ATP1B1
0	135.533211510395	0.493	0.092	0	Neoplastic	PIGR
0	134.090582431655	0.891	0.684	0	Neoplastic	S100A10
0	128.3198022681	0.261	0.031	0	Neoplastic	REG4
0	108.122080397646	0.794	0.431	0	Neoplastic	IFI27
0	105.236681613876	0.314	0.041	0	Neoplastic	PHGR1
0	100.642428651343	0.742	0.162	0	Neoplastic	ELF3
0	92.2524250542621	0.834	0.595	0	Neoplastic	HSPB1
0	81.9704425475711	0.748	0.366	0	Neoplastic	LYZ
0	79.0584015665809	0.21	0.021	0	Neoplastic	MUCL3
0	69.1693055886784	0.714	0.179	0	Neoplastic	FXYD3
0	69.1692376957086	0.493	0.084	0	Neoplastic	GPX2
0	66.2839155098741	0.79	0.52	0	Neoplastic	CSTB
0	64.8376246115851	0.827	0.57	0	Neoplastic	ANXA2
0	61.9558061140975	0.374	0.115	0	Neoplastic	ERO1A
0	60.3435009683326	0.475	0.063	0	Neoplastic	S100A14
0	56.5354186675912	0.231	0.026	0	Neoplastic	MUC20
0	54.7818015862873	0.465	0.087	0	Neoplastic	PDZK1IP1
0	53.9518994437525	0.217	0.021	0	Neoplastic	ZG16B
0	50.4100774619013	0.502	0.048	0	Neoplastic	TSPAN1
0	48.2801927393382	0.546	0.074	0	Neoplastic	CEACAM6
0	45.9631657051091	0.241	0.019	0	Neoplastic	MUC13
0	42.948081808723	0.247	0.021	0	Neoplastic	SMIM24
0	42.1928706574854	0.536	0.368	0	Neoplastic	DYNLRB1
0	40.3158231662169	0.599	0.114	0	Neoplastic	LGALS4
0	37.4258680019315	0.245	0.015	0	Neoplastic	CEACAM5
0	37.1575146397956	0.25	0.028	0	Neoplastic	LAMA3
0	36.9782516399469	0.373	0.102	0	Neoplastic	OLFM4
0	35.1306149923062	0.617	0.474	0	Neoplastic	ATP5MF
0	34.5445506606098	0.504	0.176	0	Neoplastic	C15orf48
0	34.4926595455356	0.58	0.045	0	Neoplastic	TMC5
0	32.6952767544075	0.43	0.038	0	Neoplastic	CLDN18
0	31.0782139111013	0.742	0.555	0	Neoplastic	RAC1
0	30.6270779429379	0.217	0.017	0	Neoplastic	CXCL17
0	30.2165390463263	0.369	0.078	0	Neoplastic	MGST1
0	28.8446395643734	0.649	0.495	0	Neoplastic	SEM1
0	28.8270157977222	0.711	0.313	0	Neoplastic	CYSTM1
0	28.6914269509801	0.232	0.023	0	Neoplastic	GABRP
0	27.842683334626	0.294	0.058	0	Neoplastic	TM4SF4
0	26.2695623696004	0.676	0.125	0	Neoplastic	EPCAM
0	25.7187264845078	0.729	0.122	0	Neoplastic	C19orf33
0	24.5309358444061	0.284	0.049	0	Neoplastic	SYT8
0	24.434465577505	0.283	0.056	0	Neoplastic	AKR1C3
0	24.3093347028926	0.355	0.108	0	Neoplastic	TESC
0	22.8341430333379	0.311	0.058	0	Neoplastic	CALML4
0	20.6922752281553	0.298	0.041	0	Neoplastic	CXADR
0	20.5266173261056	0.728	0.601	0	Neoplastic	ELOB
0	18.800861181561	0.44	0.078	0	Neoplastic	LMO7
0	18.7715023000767	0.299	0.02	0	Neoplastic	ANXA10
0	18.1004604470075	0.499	0.062	0	Neoplastic	CYP3A5
0	17.4758409315351	0.339	0.038	0	Neoplastic	SDCBP2
0	17.1769767609048	0.214	0.011	0	Neoplastic	HHLA2
0	15.5865147671503	0.232	0.027	0	Neoplastic	PRSS3
0	15.5344210830823	0.213	0.029	0	Neoplastic	VNN1
0	15.5282367400625	0.284	0.023	0	Neoplastic	SULT1C2
0	14.7287218628188	0.254	0.028	0	Neoplastic	LAMC2
0	14.409946889717	0.429	0.059	0	Neoplastic	CLDN7
0	14.3565818662579	0.719	0.467	0	Neoplastic	PPDPF
0	14.0442579523502	0.381	0.065	0	Neoplastic	ITGB4
0	13.9202622511834	0.588	0.457	0	Neoplastic	ATP5ME
0	13.7292339769368	0.285	0.049	0	Neoplastic	DSP
0	13.3753289518464	0.747	0.566	0	Neoplastic	GSTP1
0	13.175393772684	0.476	0.18	0	Neoplastic	S100A16
0	12.7198897095016	0.532	0.224	0	Neoplastic	OCIAD2
0	12.7080254346834	0.621	0.098	0	Neoplastic	SMIM22
0	12.6634924476989	0.273	0.037	0	Neoplastic	PRSS8
0	11.6962421445293	0.285	0.037	0	Neoplastic	PRR15L
0	11.4669027298424	0.616	0.392	0	Neoplastic	YWHAZ
0	11.4614384540738	0.464	0.136	0	Neoplastic	PHLDA2
0	11.2989319884326	0.437	0.172	0	Neoplastic	TM9SF3
0	10.8198883371092	0.263	0.028	0	Neoplastic	IFT172
0	10.6467586432138	0.502	0.052	0	Neoplastic	CTSE
0	10.4383759835788	0.427	0.173	0	Neoplastic	SLC25A37
0	10.3163700737081	0.304	0.042	0	Neoplastic	SFTA2
0	10.0130380253639	0.457	0.082	0	Neoplastic	ABCC3
0	9.76233955551908	0.283	0.068	0	Neoplastic	DUOX2
0	9.54782237751977	0.391	0.044	0	Neoplastic	AGR3
0	8.8754618523614	0.356	0.03	0	Neoplastic	SLC44A4
0	8.72086746091793	0.419	0.107	0	Neoplastic	ABHD2
0	8.69828331711673	0.507	0.057	0	Neoplastic	MAL2
0	8.66889955814184	0.333	0.066	0	Neoplastic	SPINT1
0	8.58580218531581	0.644	0.098	0	Neoplastic	MUC1
0	8.56705298355176	0.552	0.156	0	Neoplastic	PERP
0	8.51394333782329	0.218	0.023	0	Neoplastic	SLC6A8
0	8.2950609146452	0.267	0.018	0	Neoplastic	AMN
0	8.11973990834038	0.484	0.264	0	Neoplastic	VDAC1
0	8.09977221806926	0.322	0.079	0	Neoplastic	BACE2
0	7.8481058954401	0.289	0.036	0	Neoplastic	BIK
0	7.20338594941261	0.528	0.224	0	Neoplastic	JPT1
0	7.12642656806685	0.418	0.031	0	Neoplastic	CAPN8
0	7.06498878707052	0.346	0.034	0	Neoplastic	ONECUT2
0	6.9902239625218	0.321	0.043	0	Neoplastic	RAB25
0	6.7404405883015	0.286	0.056	0	Neoplastic	PPP1R16A
0	6.71389077080086	0.363	0.059	0	Neoplastic	DSG2
0	6.51401148544569	0.328	0.025	0	Neoplastic	KCNK1
0	6.21100186417042	0.443	0.082	0	Neoplastic	RAB11FIP1
0	5.96415465014853	0.33	0.124	0	Neoplastic	AGPAT2
0	5.94240218459126	0.258	0.027	0	Neoplastic	ITGB6
0	5.80827336655573	0.335	0.132	0	Neoplastic	TMEM141
0	5.71697392689783	0.423	0.095	0	Neoplastic	SDC4
0	5.63397335295525	0.272	0.049	0	Neoplastic	TMEM54
0	5.18124650773044	0.299	0.05	0	Neoplastic	LPCAT4
0	5.02607488302686	0.273	0.041	0	Neoplastic	CRACR2B
0	4.8650274481557	0.382	0.061	0	Neoplastic	JUP
0	4.6685285051455	0.288	0.066	0	Neoplastic	SLC39A4
0	4.58678816779901	0.414	0.087	0	Neoplastic	GOLM1
0	4.2616402054243	0.308	0.09	0	Neoplastic	ANKRD36C
0	4.23882444079646	0.847	0.241	0	Neoplastic	KRT19
0	4.22638198036373	0.235	0.031	0	Neoplastic	KRTCAP3
0	4.15377341725322	0.219	0.028	0	Neoplastic	SEZ6L2
0	4.11088628323546	0.349	0.033	0	Neoplastic	SFN
0	3.98201866413793	0.525	0.216	0	Neoplastic	SPATS2L
0	3.8663440084217	0.282	0.037	0	Neoplastic	OCLN
0	3.82149344303432	0.398	0.134	0	Neoplastic	TMBIM1
0	3.74987196274448	0.421	0.048	0	Neoplastic	CDH1
0	3.73940473178151	0.429	0.148	0	Neoplastic	TOB1
0	3.71118221260731	0.337	0.032	0	Neoplastic	MLPH
0	3.68775862960342	0.411	0.149	0	Neoplastic	PLAAT3
0	3.39627508190519	0.431	0.042	0	Neoplastic	ERBB3
0	3.15094061005779	0.481	0.237	0	Neoplastic	CLTB
0	3.1337779078093	0.229	0.013	0	Neoplastic	TRIM54
0	3.01094638343901	0.349	0.105	0	Neoplastic	CLINT1
0	2.99999321839211	0.554	0.178	0	Neoplastic	TSPAN3
0	2.99934967289244	0.445	0.096	0	Neoplastic	CAMK2N1
0	2.97985965037748	0.344	0.048	0	Neoplastic	LLGL2
0	2.88841321586118	0.336	0.029	0	Neoplastic	MYH14
0	2.87482726501463	0.527	0.251	0	Neoplastic	ACTN4
0	2.83541944407576	0.263	0.053	0	Neoplastic	ABHD11
0	2.74274306497263	0.232	0.019	0	Neoplastic	RNF128
0	2.72960941715756	0.4	0.158	0	Neoplastic	TSTD1
0	2.68622214729906	0.313	0.021	0	Neoplastic	LIPH
0	2.63852457422419	0.381	0.096	0	Neoplastic	MYO6
0	2.61437437381534	0.214	0.019	0	Neoplastic	FOXQ1
0	2.60478484141347	0.34	0.072	0	Neoplastic	F11R
0	2.52206517048583	0.372	0.119	0	Neoplastic	MTRNR2L8
0	2.43552526321583	0.327	0.079	0	Neoplastic	RASSF7
0	2.36385925199598	0.39	0.091	0	Neoplastic	SLC40A1
0	2.12888718202043	0.325	0.055	0	Neoplastic	PTPRF
0	2.09414947512833	0.302	0.028	0	Neoplastic	PKP3
0	2.01930181496501	0.321	0.051	0	Neoplastic	DDR1
0	1.96551764967689	0.221	0.027	0	Neoplastic	EHF
0	1.95731733706321	0.29	0.044	0	Neoplastic	GALNT4
0	1.95673232513733	0.315	0.062	0	Neoplastic	ST14
0	1.95228908393238	0.301	0.019	0	Neoplastic	TMPRSS4
0	1.94425254396693	0.284	0.067	0	Neoplastic	RASEF
0	1.92995375865121	0.302	0.063	0	Neoplastic	TRAK1
0	1.89961196520298	0.228	0.02	0	Neoplastic	ARL14
0	1.85584905800409	0.304	0.022	0	Neoplastic	GCNT3
0	1.82402042460493	0.623	0.36	0	Neoplastic	ARL6IP1
0	1.79262556703147	0.267	0.044	0	Neoplastic	ERBB2
0	1.76174426918641	0.231	0.034	0	Neoplastic	EPS8L1
0	1.64004414270533	0.261	0.017	0	Neoplastic	EPS8L3
0	1.60367182269194	0.427	0.079	0	Neoplastic	NQO1
0	1.56058368156815	0.459	0.047	0	Neoplastic	KLF5
0	1.55753521756713	0.22	0.027	0	Neoplastic	VILL
0	1.50019372728346	0.467	0.055	0	Neoplastic	GPRC5A
0	1.46755821416726	0.206	0.026	0	Neoplastic	F2RL1
0	1.43666820463492	0.215	0.011	0	Neoplastic	BCAS1
0	1.39894308230521	0.239	0.023	0	Neoplastic	SHROOM3
0	1.38512248833324	0.282	0.046	0	Neoplastic	IGF2BP2
0	1.27119115194108	0.227	0.035	0	Neoplastic	GALE
0	1.19779388837166	0.562	0.419	0	Neoplastic	ATP5IF1
0	1.1899694880258	0.246	0.018	0	Neoplastic	PLS1
0	1.08137929573204	0.213	0.026	0	Neoplastic	MET
0	1.06942412446381	0.297	0.034	0	Neoplastic	GALNT3
0	1.06708131927045	0.237	0.021	0	Neoplastic	INAVA
0	1.04446371157092	0.291	0.035	0	Neoplastic	LAD1
0	0.944712044501581	0.213	0.019	0	Neoplastic	SGPP2
0	0.910845453108871	0.25	0.028	0	Neoplastic	BAIAP2L1
0	0.797595469059148	0.215	0.022	0	Neoplastic	BICDL2
0	-1.94465860084228	0.333	0.105	0	Neoplastic	APOL1
0	-2.95137481702185	0.203	0.023	0	Neoplastic	CCL28
0	-4.49256610259345	0.285	0.051	0	Neoplastic	ANXA3
0	-4.57835440179938	0.37	0.066	0	Neoplastic	STARD10
0	-5.42624725511542	0.297	0.05	0	Neoplastic	ITGA3
0	-5.87658173399767	0.334	0.06	0	Neoplastic	SOX9
0	-5.91512872108798	0.369	0.039	0	Neoplastic	MSLN
0	-6.34006127476836	0.054	0.383	0	Neoplastic	GMFG
0	-6.58686545238667	0.334	0.066	0	Neoplastic	SDC1
0	-8.19334922645503	0.274	0.027	0	Neoplastic	VSIG2
0	-8.33099157055639	0.202	0.019	0	Neoplastic	AZGP1
0	-8.73481906175676	0.475	0.077	0	Neoplastic	LSR
0	-11.5317069044925	0.346	0.037	0	Neoplastic	LAMB3
0	-11.6216162567862	0.842	0.256	0	Neoplastic	KRT8
0	-13.0309353089721	0.534	0.109	0	Neoplastic	TACSTD2
0	-13.7542542580348	0.555	0.215	0	Neoplastic	EZR
0	-14.5069979152992	0.605	0.119	0	Neoplastic	CLDN4
0	-15.9424948549684	0.704	0.54	0	Neoplastic	UQCRQ
0	-20.2775845979906	0.662	0.212	0	Neoplastic	SPINT2
0	-20.2777869434637	0.703	0.388	0	Neoplastic	LGALS3
0	-26.0434570609094	0.899	0.763	0	Neoplastic	S100A11
0	-34.3117838529483	0.082	0.399	0	Neoplastic	LAPTM5
0	-49.1316853020699	0.746	0.524	0	Neoplastic	TXN
0	-49.133002275683	0.543	0.215	0	Neoplastic	MARCKSL1
0	-56.1634271792837	0.581	0.115	0	Neoplastic	KRT7
0	-60.4666378486119	0.692	0.191	0	Neoplastic	CD24
0	-69.3293515743282	0.524	0.188	0	Neoplastic	C12orf75
0	-87.2739218502596	0.665	0.309	0	Neoplastic	TM4SF1
0	-108.279471675029	0.526	0.075	0	Neoplastic	S100P
0	-115.495659642135	0.79	0.217	0	Neoplastic	KRT18
0	-137.13608525547	0.484	0.113	0	Neoplastic	WFDC2
0	-139.027145560779	0.157	0.603	0	Neoplastic	SRGN
0	-171.760762916088	0.704	0.278	0	Neoplastic	ANXA4
0	-247.745477509731	0.596	0.145	0	Neoplastic	SLPI
0	-268.420714496963	0.297	0.744	0	Neoplastic	VIM
1.48219693752374e-323	1.22639960551743	0.236	0.04	2.51558464236529e-319	Neoplastic	MTMR11
2.51973479379036e-322	3.49217066789306	0.332	0.113	4.27649389202099e-318	Neoplastic	LDLR
5.73116149175846e-322	-22.3394968312667	0.208	0.541	9.72692728381246e-318	Neoplastic	ARHGDIB
2.71538478954349e-320	14.1602611626026	0.584	0.434	4.60855106481321e-316	Neoplastic	PRDX5
1.88046325463637e-319	-2.9935953470482	0.492	0.33	3.19152223576884e-315	Neoplastic	CHMP2A
5.41990013487847e-319	3.17982552157089	0.276	0.053	9.19865450891575e-315	Neoplastic	CLDN1
5.74750518332289e-318	3.52619426685003	0.337	0.123	9.75466579713561e-314	Neoplastic	CHP1
1.78957891565586e-315	-46.2337587305499	0.59	0.418	3.03727333565113e-311	Neoplastic	HSPE1
1.36703453631959e-314	3.16504929594279	0.307	0.081	2.32013101504161e-310	Neoplastic	ITPRID2
1.05557225628122e-313	0.94386829153248	0.201	0.026	1.79151723336048e-309	Neoplastic	CAPN12
1.9608000631516e-312	2.84806536691343	0.329	0.083	3.32786986718089e-308	Neoplastic	NET1
4.53631453366748e-312	8.47050107769001	0.289	0.062	7.69903302654045e-308	Neoplastic	MALL
1.15747982212941e-306	5.19177746918321	0.211	0.03	1.96447475411803e-302	Neoplastic	ITGA2
1.86210530893445e-306	8.50567728951489	0.611	0.462	3.16036513032355e-302	Neoplastic	TAGLN2
2.39286307726113e-305	8.65308889991409	0.205	0.036	4.06116721472759e-301	Neoplastic	PSCA
1.16338569487041e-303	35.4185304793308	0.25	0.051	1.97449820133406e-299	Neoplastic	CREB3L1
4.54085612833406e-303	4.80294847049728	0.316	0.132	7.70674102100857e-299	Neoplastic	CISD3
3.72452404354049e-302	0.881077096275447	0.233	0.044	6.32126220669692e-298	Neoplastic	EPS8L2
1.65990686262469e-300	35.469210682438	0.212	0.036	2.81719392724662e-296	Neoplastic	DNAL1
1.77818454993883e-299	4.08816998456767	0.315	0.082	3.01793481815618e-295	Neoplastic	RBM47
4.7751099990409e-299	3.90443918677551	0.307	0.108	8.10431669037221e-295	Neoplastic	NAPRT
6.91631168725773e-299	1.96252351846787	0.323	0.099	1.17383641956138e-294	Neoplastic	ADAM9
1.20097896480407e-298	3.3272534163909	0.347	0.108	2.03830149906547e-294	Neoplastic	MGLL
3.04070342667185e-298	1.26721231949873	0.395	0.134	5.16068185574747e-294	Neoplastic	CTTN
4.97258700594061e-297	67.7143106905039	0.213	0.037	8.4394746664824e-293	Neoplastic	PI3
9.64352914319862e-297	19.8787144540635	0.452	0.305	1.63669976618367e-292	Neoplastic	NDUFB3
3.27351612218009e-296	8.78612626602064	0.52	0.259	5.55581156256406e-292	Neoplastic	CD151
5.46099256444325e-295	-5.06741300264781	0.029	0.285	9.26839658037308e-291	Neoplastic	PTPRC
2.35308529888805e-293	-14.5070067797598	0.347	0.106	3.9936563692728e-289	Neoplastic	KRT17
9.11144640883221e-293	7.60553405695549	0.584	0.437	1.546394684507e-288	Neoplastic	TSPO
1.49196188963808e-292	5.52738268828749	0.493	0.293	2.53215771909375e-288	Neoplastic	GCC2
3.73319005477401e-292	5.56046584432313	0.216	0.032	6.33597016096244e-288	Neoplastic	SEMA3B
3.77651003607381e-289	7.31134043513993	0.202	0.03	6.40949283322447e-285	Neoplastic	PROM1
7.21134181993114e-289	-69.4881155897537	0.127	0.423	1.22390893367871e-284	Neoplastic	CD52
2.948418804523e-288	-10.0182703631745	0.314	0.085	5.00405639503644e-284	Neoplastic	EFNA1
4.21052319225019e-288	2.85442495500267	0.41	0.183	7.14609996188703e-284	Neoplastic	CAPN2
9.15251070869069e-288	21.4936258120353	0.719	0.485	1.55336411747898e-283	Neoplastic	VMP1
7.79664909121345e-287	0.958131487223285	0.202	0.033	1.32324728376075e-282	Neoplastic	STK39
1.71900755771616e-286	-81.4166451128517	0.174	0.473	2.91749962695587e-282	Neoplastic	CXCR4
6.30225324104118e-285	5.69980277147421	0.349	0.106	1.06961842006951e-280	Neoplastic	FHL2
3.00625977397184e-284	1.13620690184938	0.227	0.048	5.10222408838501e-280	Neoplastic	MGAT4B
5.12351689620216e-283	3.87422735379897	0.293	0.099	8.6956328762343e-279	Neoplastic	RIOK3
1.05542290261151e-282	1.98225971838022	0.31	0.109	1.79126375031226e-278	Neoplastic	ETNK1
1.39556987855779e-282	9.73409680362164	0.523	0.369	2.36856119788829e-278	Neoplastic	CIB1
1.45810170171507e-282	12.8734188769748	0.353	0.209	2.47469020815082e-278	Neoplastic	ETFB
2.33618576593057e-282	-38.5616806155578	0.503	0.227	3.96497448193736e-278	Neoplastic	MDK
7.22409846776421e-281	0.678437194720358	0.204	0.032	1.22607399194894e-276	Neoplastic	ITPR3
7.86405866294914e-281	2.23504961945284	0.265	0.069	1.33468803627573e-276	Neoplastic	GFPT1
8.1861279956231e-281	61.2057645098941	0.227	0.053	1.38934964341715e-276	Neoplastic	CES2
9.79516358317178e-279	-12.8652029985389	0.04	0.297	1.66243516333592e-274	Neoplastic	CD53
1.07084434903379e-278	0.77444490586727	0.694	0.541	1.81743702918015e-274	Neoplastic	TMBIM6
1.16293970118079e-278	1.06616242838194	0.209	0.034	1.97374126084403e-274	Neoplastic	KIAA1522
5.48684887046825e-278	2.35424765050633	0.295	0.086	9.31227990295872e-274	Neoplastic	FLNB
2.43020583638699e-276	0.954377683099045	0.327	0.12	4.124545345516e-272	Neoplastic	ZBTB7A
4.43340590957314e-276	1.56251054625343	0.232	0.053	7.52437650972754e-272	Neoplastic	RNF103
4.92825437170847e-276	12.1712784351862	0.309	0.088	8.36423331966362e-272	Neoplastic	TPD52
1.40350626115566e-274	-43.3609073731954	0.435	0.184	2.38203082643338e-270	Neoplastic	BIRC3
3.54381819252279e-274	3.77571578016988	0.209	0.041	6.01456823634967e-270	Neoplastic	CDC42EP5
7.43278921028309e-273	2.82053039870805	0.434	0.227	1.26149298476925e-268	Neoplastic	GOLGA4
1.03678544007255e-272	2.58818741716056	0.453	0.204	1.75963224889113e-268	Neoplastic	CTNNA1
3.01424610601863e-272	-11.7244686270283	0.356	0.141	5.11577849113482e-268	Neoplastic	LMO4
4.55553306902254e-272	2.41468476593372	0.251	0.064	7.73165072474506e-268	Neoplastic	CRYZ
5.2206678039929e-272	-19.796923129619	0.037	0.287	8.86051739693674e-268	Neoplastic	CD37
2.3223954353882e-271	-5.03240847530465	0.342	0.096	3.94156953294085e-267	Neoplastic	ITGA6
1.3049812160011e-269	-13.514745317311	0.555	0.433	2.21481411979707e-265	Neoplastic	SNRPG
2.20530342758323e-268	1.68964077431593	0.424	0.182	3.74284097729426e-264	Neoplastic	MAP3K13
7.85310926862894e-266	5.36868162561992	0.404	0.171	1.3328297050717e-261	Neoplastic	PLEC
3.23532439340083e-264	1.25586483584094	0.264	0.058	5.49099256047988e-260	Neoplastic	PLPP2
1.23227827265036e-262	0.922855975475681	0.217	0.042	2.0914226843422e-258	Neoplastic	TRAF4
1.42294886297886e-262	-13.2474330759539	0.38	0.125	2.41502881024771e-258	Neoplastic	DEFB1
1.83055567316821e-262	9.60942337538274	0.336	0.136	3.10681908850108e-258	Neoplastic	LENG8
8.09411985039166e-262	3.71207762042039	0.39	0.191	1.37373402100847e-257	Neoplastic	CHMP4B
1.81495321977766e-260	6.24935852500651	0.344	0.145	3.08033860460664e-256	Neoplastic	ASPH
2.08305576448683e-259	-21.1770796161652	0.111	0.397	3.53536224348704e-255	Neoplastic	LDHB
1.30165650074392e-257	2.17120819954217	0.401	0.15	2.20917141306258e-253	Neoplastic	CTNND1
1.15401797200625e-256	1.70191373678995	0.203	0.036	1.95859930208901e-252	Neoplastic	EPHA2
2.37837503656554e-255	5.01627660329465	0.481	0.317	4.03657811205903e-251	Neoplastic	NDUFC1
3.18073106103506e-255	-23.5759434100488	0.027	0.255	5.3983367567887e-251	Neoplastic	TCF4
3.97301432044322e-254	-2.93120647110506	0.556	0.369	6.74299990465623e-250	Neoplastic	COX17
8.69879615203415e-254	-11.5512513281811	0.449	0.317	1.47635968292324e-249	Neoplastic	SRI
7.13529505421977e-253	1.7101637354502	0.284	0.096	1.21100227660218e-248	Neoplastic	MACC1
8.01885657837597e-253	2.27655797580273	0.394	0.149	1.36096033848197e-248	Neoplastic	LIMA1
1.88118805786345e-251	7.7049708001363	0.403	0.222	3.19275237180584e-247	Neoplastic	PTP4A2
1.09013652271378e-250	0.776624170111959	0.213	0.041	1.85017970634983e-246	Neoplastic	DDAH1
4.28461405534287e-249	3.3745853833277	0.303	0.108	7.27184697472792e-245	Neoplastic	PON2
6.04391904532989e-249	3.00949485856814	0.323	0.114	1.02577394037339e-244	Neoplastic	EFHD2
1.25768324734492e-248	1.11920812783908	0.203	0.037	2.13454000739379e-244	Neoplastic	KCNN4
2.74246866355269e-248	1.5636966863261	0.285	0.081	4.65451781578162e-244	Neoplastic	ADAM28
4.58238157454657e-246	7.08644115483968	0.281	0.105	7.77721800832043e-242	Neoplastic	HTATIP2
1.11849984336549e-245	-40.8721746209257	0.065	0.313	1.89831793415991e-241	Neoplastic	HCST
6.35322373273525e-245	-18.8087413723366	0.426	0.162	1.07826913191983e-240	Neoplastic	ID1
1.17703993718641e-244	0.272064592314632	0.242	0.066	1.99767218139278e-240	Neoplastic	ANG
3.00617794384033e-244	5.08053510736345	0.454	0.265	5.1020852062858e-240	Neoplastic	TAX1BP1
3.73834099382463e-244	-64.8084874526652	0.392	0.149	6.34471233471917e-240	Neoplastic	TNFRSF12A
5.79220683722797e-242	0.901705449868208	0.214	0.049	9.83053344414331e-238	Neoplastic	PYGB
2.68632818367043e-241	28.7738533109501	0.509	0.291	4.55923619332545e-237	Neoplastic	SQSTM1
1.12433579164722e-240	3.40579847690518	0.351	0.165	1.90822270558366e-236	Neoplastic	FAM120A
9.83284231522922e-240	0.905783634383319	0.242	0.06	1.6688299977407e-235	Neoplastic	CD2AP
1.16816098478313e-239	-35.6037377379522	0.07	0.32	1.98260282337392e-235	Neoplastic	CORO1A
1.53005337569775e-238	3.34648325626491	0.365	0.148	2.59680658923422e-234	Neoplastic	QSOX1
2.18756233170244e-238	0.975080623885012	0.228	0.061	3.71273078936538e-234	Neoplastic	C1GALT1
9.7614331524894e-236	20.1176071999189	0.601	0.427	1.6567104346405e-231	Neoplastic	ARF1
1.41338771941084e-235	-210.163966811568	0.125	0.377	2.39880163738408e-231	Neoplastic	SPARCL1
7.7906807870736e-235	4.15655453021329	0.489	0.242	1.32223434318213e-230	Neoplastic	RRBP1
2.26941663819237e-234	10.2072507266728	0.207	0.039	3.85165391834009e-230	Neoplastic	HSD17B2
9.95063067603717e-233	12.0550985692433	0.461	0.256	1.68882103833703e-228	Neoplastic	CAST
1.51808915233632e-232	2.95754502797669	0.391	0.172	2.5765009093452e-228	Neoplastic	CD46
1.54624966785641e-232	1.44914754428972	0.209	0.049	2.62429493628591e-228	Neoplastic	ACSL5
7.14982989894161e-231	6.70157650255748	0.27	0.079	1.21346913044837e-226	Neoplastic	PLBD1
3.08389675551597e-230	1.12476853941486	0.229	0.061	5.2339895734617e-226	Neoplastic	GIPC1
7.54501673388514e-230	27.33033337712	0.408	0.223	1.28054024007499e-225	Neoplastic	CYB5A
1.03870684124487e-228	21.7666054629933	0.492	0.362	1.7628932509608e-224	Neoplastic	PRR13
4.70838610196701e-228	16.7829226822839	0.207	0.045	7.99107289225841e-224	Neoplastic	EGLN3
1.1187864610617e-227	2.69688891738783	0.252	0.062	1.89880438171392e-223	Neoplastic	MPZL2
1.18793585926567e-227	2.07087862528754	0.318	0.134	2.0161647403457e-223	Neoplastic	SVIP
2.1865869548714e-227	-53.4598670256697	0.657	0.359	3.71107537980774e-223	Neoplastic	TPM1
1.29596869168258e-226	7.22366501561863	0.236	0.076	2.19951806352368e-222	Neoplastic	CHPT1
7.21160215804169e-225	7.79490235884836	0.414	0.23	1.22395311826284e-220	Neoplastic	NDUFA7
4.41811994683073e-224	25.6265230335719	0.346	0.17	7.49843317376112e-220	Neoplastic	CFDP1
5.31023908657649e-224	28.5279867407633	0.225	0.05	9.01253777773762e-220	Neoplastic	SLC2A1
1.73303256213313e-223	-15.7891479697189	0.041	0.261	2.94130286445235e-219	Neoplastic	GYPC
6.11714867852749e-222	41.2475607340554	0.415	0.194	1.03820247371969e-217	Neoplastic	CD55
6.79729869323843e-221	0.524742825012359	0.45	0.293	1.15363753421643e-216	Neoplastic	TMEM123
8.07156592333152e-221	2.78823428696406	0.395	0.15	1.36990616850782e-216	Neoplastic	ERRFI1
1.64540620017539e-220	0.699664330860616	0.328	0.127	2.79258340293768e-216	Neoplastic	ZKSCAN1
9.09191396694977e-220	8.78984377140007	0.453	0.274	1.54307963847071e-215	Neoplastic	CMPK1
1.06336696218478e-219	-62.1085993205755	0.1	0.34	1.80474640822001e-215	Neoplastic	A2M
9.02795225425166e-218	30.2121786641768	0.292	0.118	1.53222405659159e-213	Neoplastic	PLAC8
3.16107104870893e-216	5.6044175637005	0.203	0.055	5.36496978386879e-212	Neoplastic	CYP51A1
2.00367166091149e-215	0.970431589572198	0.244	0.081	3.40063154289899e-211	Neoplastic	DNM2
5.35001737514208e-215	3.15086704914176	0.323	0.125	9.08004948909114e-211	Neoplastic	HEBP2
2.00337537359303e-214	79.268172077519	0.424	0.228	3.40012868406208e-210	Neoplastic	SERPINA1
2.34689614132271e-214	-7.28203728582072	0.054	0.277	3.9831521310529e-210	Neoplastic	EVL
1.11389241203693e-211	1.39073503009957	0.251	0.085	1.89049820170907e-207	Neoplastic	CPD
1.53138948344686e-211	2.30365893785799	0.483	0.321	2.59907423130601e-207	Neoplastic	SCP2
2.33939072849567e-211	33.7755529475537	0.224	0.059	3.97041394440284e-207	Neoplastic	DMKN
9.84942923649895e-211	1.29993052003957	0.292	0.106	1.6716451300186e-206	Neoplastic	HDGF
4.97893285297056e-210	8.08389201091412	0.31	0.141	8.45024483806163e-206	Neoplastic	LASP1
7.14813954622756e-208	1.4615904793814	0.222	0.058	1.21318224378574e-203	Neoplastic	INF2
9.17747058938757e-208	-1.22188038673484	0.021	0.212	1.55760030843086e-203	Neoplastic	CELF2
1.54209923824786e-207	2.72308611462277	0.277	0.115	2.61725082715427e-203	Neoplastic	FDFT1
1.81265944209252e-207	3.94671947881575	0.51	0.363	3.07644560511942e-203	Neoplastic	HSBP1
3.07500184447608e-206	1.36264759682251	0.551	0.427	5.2188931304448e-202	Neoplastic	LY6E
1.13024149247638e-205	-35.6343411765175	0.493	0.718	1.91824586103092e-201	Neoplastic	BTG1
4.25682733754903e-205	63.85044455482	0.208	0.053	7.22468735728822e-201	Neoplastic	CLDN3
1.89985141538518e-204	8.32002478441582	0.237	0.073	3.22442782219172e-200	Neoplastic	SLC12A2
3.18062210550189e-204	-176.745634696972	0.107	0.345	5.3981518374578e-200	Neoplastic	RGS1
1.61354678301019e-203	-51.9891269056951	0.272	0.086	2.7385116001249e-199	Neoplastic	CFB
4.23332138304135e-203	28.7293136571585	0.301	0.095	7.18479305129779e-199	Neoplastic	GATM
1.47389422889963e-201	3.86361069977362	0.444	0.307	2.50149328528846e-197	Neoplastic	TMED10
1.85317165960767e-201	1.09451051561909	0.244	0.089	3.14520294068613e-197	Neoplastic	ARRDC1
3.06556930728962e-201	3.97025129149502	0.311	0.121	5.20288422833195e-197	Neoplastic	HMGA1
3.13179548777094e-201	0.804076744301514	0.247	0.076	5.31528330184483e-197	Neoplastic	PDXDC1
6.53242597530205e-201	1.48520860718857	0.321	0.127	1.10868333652826e-196	Neoplastic	SUN1
1.46717663061366e-200	-300.160626937243	0.406	0.659	2.4900921774775e-196	Neoplastic	LGALS1
1.98970221085242e-200	-41.2885608067459	0.325	0.11	3.37692259225873e-196	Neoplastic	CCND1
9.22056950743696e-200	4.48083388694969	0.419	0.271	1.5649150568022e-195	Neoplastic	POLD4
1.71261476925517e-199	2.81897816805146	0.368	0.183	2.90664978637988e-195	Neoplastic	MVP
2.01928076852891e-199	-10.1741914080642	0.211	0.058	3.42712332034726e-195	Neoplastic	SRD5A3
1.18151325816823e-198	-10.6741805543392	0.383	0.253	2.00526430176312e-194	Neoplastic	POLR2I
5.36433272117676e-198	19.2180014141186	0.468	0.35	9.10434549438119e-194	Neoplastic	COX5A
1.48181684838974e-197	29.2401395216293	0.224	0.058	2.51493955508707e-193	Neoplastic	UBD
1.08577290883662e-196	-248.459231670291	0.157	0.389	1.84277378087751e-192	Neoplastic	CALD1
1.67796812097174e-196	1.3433937873582	0.318	0.196	2.84784749491324e-192	Neoplastic	PSENEN
1.287706505957e-195	-1.02316117474497	0.318	0.108	2.18549548191021e-191	Neoplastic	TSPAN13
1.45207409258243e-195	-7.66689690082727	0.023	0.207	2.46446014993089e-191	Neoplastic	GIMAP4
4.77846235516917e-195	3.09870990481065	0.311	0.142	8.11000630919312e-191	Neoplastic	SCOC
5.59517425107742e-195	13.3779036684593	0.381	0.245	9.4961297389286e-191	Neoplastic	MRPL52
1.23756490134571e-194	-11.7080330618408	0.527	0.404	2.10039515056393e-190	Neoplastic	LAMTOR5
5.74747575087567e-194	17.7843732557106	0.337	0.187	9.75461584438619e-190	Neoplastic	MIEN1
1.64346597853728e-192	1.41812775209371	0.211	0.054	2.78929045877347e-188	Neoplastic	TJP2
1.95528147314116e-192	1.19917697277107	0.284	0.105	3.31850371621518e-188	Neoplastic	ARHGAP5
1.2292212610544e-191	3.04242787792674	0.248	0.085	2.08623432426153e-187	Neoplastic	BCL2L1
1.04736236977601e-190	-165.986018162383	0.082	0.301	1.77758341398385e-186	Neoplastic	TIMP3
1.669693161769e-189	1.18353293512249	0.237	0.08	2.83380323415434e-185	Neoplastic	PNPLA2
7.7723050434353e-189	-7.2947136547379	0.577	0.32	1.31911561197184e-184	Neoplastic	ATP1A1
1.01858729768895e-188	2.80414532049315	0.398	0.18	1.72874636163769e-184	Neoplastic	PMEPA1
3.24891070890171e-188	-25.8778242051832	0.053	0.255	5.51405125514798e-184	Neoplastic	LSP1
1.5524673969907e-187	-8.62932165828903	0.025	0.206	2.63484766617262e-183	Neoplastic	CYTIP
5.46439156769724e-187	-39.0328140807216	0.421	0.198	9.27416536869575e-183	Neoplastic	SOX4
1.37183906147755e-185	4.67157147040769	0.313	0.142	2.3282852551397e-181	Neoplastic	PCBD1
4.41385330509062e-185	0.348144992940906	0.49	0.282	7.4911918293998e-181	Neoplastic	RAB11A
7.37030476904523e-185	-16.3148338111461	0.318	0.112	1.25088812540236e-180	Neoplastic	SH3YL1
8.03874265615573e-185	0.726761285720229	0.449	0.216	1.36433540360275e-180	Neoplastic	GTF2I
3.45322929562042e-184	1.1439280649323	0.251	0.082	5.86082076052697e-180	Neoplastic	TCF7L2
4.82642653220512e-183	1.23787664342216	0.222	0.061	8.19141111045852e-179	Neoplastic	ADGRG1
1.98678302914761e-182	8.51363645775942	0.366	0.208	3.37196815706932e-178	Neoplastic	MGST2
2.15658396586962e-181	9.22579216071073	0.262	0.121	3.66015430687392e-177	Neoplastic	SEPHS2
3.46501212329982e-181	-323.625706845363	0.214	0.449	5.88081857566446e-177	Neoplastic	SPARC
4.40119823949513e-181	-8.74778554888434	0.033	0.215	7.46971365207114e-177	Neoplastic	MEF2C
1.65583202762301e-180	4.44526329907585	0.245	0.094	2.81027811728176e-176	Neoplastic	MPST
8.44891892200303e-180	0.501267508144771	0.203	0.049	1.43395051944235e-175	Neoplastic	EFNB1
3.62970019043161e-179	3.11046254919755	0.251	0.111	6.16032716320052e-175	Neoplastic	UBALD2
5.20000841975224e-179	3.66714502371444	0.354	0.155	8.8254542900035e-175	Neoplastic	DST
6.8610490934675e-179	-65.0348131473077	0.035	0.218	1.1644572521433e-174	Neoplastic	SLC2A3
6.79051100837391e-178	-23.5862778144406	0.602	0.487	1.15248552834122e-173	Neoplastic	NMNAT3
5.01815356665708e-177	32.5842552830091	0.244	0.072	8.51681023333039e-173	Neoplastic	F3
9.62419824361165e-176	3.62733938392394	0.455	0.215	1.63341892590577e-171	Neoplastic	TCIM
4.87671906605415e-175	-17.2296021353959	0.054	0.245	8.2767675989071e-171	Neoplastic	ITGB2
6.6160833393304e-174	4.23542579219653	0.585	0.472	1.12288166435116e-169	Neoplastic	GNG5
4.57223453881164e-173	4.67407498671842	0.498	0.316	7.75999645927112e-169	Neoplastic	SRRM2
2.24317943728661e-172	4.0923252206598	0.351	0.225	3.80712414096284e-168	Neoplastic	EIF6
2.8585953377382e-172	-1.25801189306618	0.432	0.207	4.85160800720928e-168	Neoplastic	SPTBN1
5.67508225989719e-172	4.23631450194373	0.512	0.392	9.63174961149751e-168	Neoplastic	MRPS21
9.72694447669733e-172	8.09848428451065	0.264	0.099	1.65085701658507e-167	Neoplastic	KLF3
2.87547442345622e-171	13.9685796890931	0.502	0.359	4.8802551914899e-167	Neoplastic	CD164
5.51191362624927e-171	-18.3824258874782	0.285	0.161	9.35481980647026e-167	Neoplastic	EIF4EBP1
1.32839943382096e-170	1.75730002089729	0.266	0.105	2.25455951908093e-166	Neoplastic	WDR45B
1.87025830481057e-170	0.715496848899387	0.219	0.063	3.1742023949245e-166	Neoplastic	PLEKHA5
1.5264044756985e-169	-176.641710265692	0.114	0.312	2.59061367615549e-165	Neoplastic	TYROBP
2.4435786873369e-169	-1.49638274715598	0.553	0.444	4.14724174814819e-165	Neoplastic	DBI
8.49260546321569e-169	21.2528213249107	0.485	0.255	1.44136499921697e-164	Neoplastic	LGALS3BP
9.21982463007844e-169	-2.07149819710579	0.205	0.052	1.56478863621691e-164	Neoplastic	PPP1R1B
1.84622161204672e-168	-206.031578126615	0.062	0.252	3.13340731996569e-164	Neoplastic	BGN
1.4789636924035e-167	-7.13730853471331	0.033	0.207	2.51009717874722e-163	Neoplastic	GLIPR1
9.60537727729676e-167	0.607457449951739	0.2	0.059	1.63022463150281e-162	Neoplastic	SLC35A3
1.47413468662027e-166	-2.95838665618597	0.047	0.23	2.50190139013193e-162	Neoplastic	PTPRCAP
5.41670922952543e-166	-2.41434417648445	0.693	0.496	9.19323890435056e-162	Neoplastic	GNAS
8.71703628625299e-165	4.24852195138665	0.629	0.521	1.47945539850286e-160	Neoplastic	LDHA
1.49564917065093e-164	0.873945074850395	0.23	0.078	2.53841577242875e-160	Neoplastic	SLC35F5
2.10577007683541e-164	0.921826921184181	0.219	0.089	3.57391297440506e-160	Neoplastic	EPN1
1.30530900524428e-163	148.517532840557	0.244	0.078	2.21537044370059e-159	Neoplastic	CCL20
1.33005450443007e-163	5.86316690794593	0.401	0.241	2.25736850491871e-159	Neoplastic	MRPL23
2.17547378006814e-163	2.09636914091744	0.399	0.249	3.69221409953165e-159	Neoplastic	PDCD5
2.66132261611454e-163	1.39317088959409	0.22	0.076	4.5167967440696e-159	Neoplastic	SLC9A3R1
3.83496503441445e-163	-21.9470721283382	0.262	0.087	6.50870265640821e-159	Neoplastic	CLDN10
1.56772027972734e-162	-12.0478644325717	0.365	0.186	2.66073485875324e-158	Neoplastic	GOLGB1
3.37033499924502e-162	4.28650238709193	0.336	0.143	5.72013256071865e-158	Neoplastic	EPS8
3.59048136111688e-162	2.21096357223569	0.397	0.216	6.09376496608757e-158	Neoplastic	SYNGR2
8.25828275365265e-162	-57.772699066509	0.062	0.248	1.40159574894993e-157	Neoplastic	COL6A2
1.60184345111279e-161	-0.342871263938002	0.204	0.06	2.71864870522862e-157	Neoplastic	TNFRSF6B
5.16050590776507e-161	-15.7472463849506	0.442	0.329	8.75841062665888e-157	Neoplastic	PFDN2
8.29200825048725e-161	0.945868859484018	0.272	0.109	1.4073196402727e-156	Neoplastic	LTBR
1.5483188832896e-160	-4.9276669229355	0.035	0.204	2.62780680871911e-156	Neoplastic	LCP1
2.44826148115934e-160	-9.80893572336122	0.547	0.339	4.15518938582364e-156	Neoplastic	APLP2
4.20435225125576e-160	0.898136838215343	0.234	0.08	7.13562664083128e-156	Neoplastic	SSBP3
2.27551571152552e-159	-29.3749742849878	0.346	0.211	3.86200526560111e-155	Neoplastic	FAM162A
5.67152662891149e-159	0.731719769003142	0.22	0.071	9.62571499458859e-155	Neoplastic	CLCN3
9.87939110672894e-159	-93.1863005264778	0.058	0.239	1.67673025863404e-154	Neoplastic	COL4A1
1.66670423223128e-158	2.0394894155616	0.279	0.117	2.82873042294293e-154	Neoplastic	SAMD12
1.71137076600574e-158	3.82801457652597	0.432	0.254	2.90453846406495e-154	Neoplastic	ANXA11
4.15143727192638e-158	2.4135203561211	0.584	0.449	7.04581933791346e-154	Neoplastic	ORC4
7.64512164849145e-158	-18.6537471822634	0.626	0.437	1.29753004618197e-153	Neoplastic	KLF6
1.54285776280266e-157	-48.7372899199763	0.092	0.287	2.61853819502867e-153	Neoplastic	GNG11
2.22015811183335e-157	3.49241014760576	0.278	0.115	3.76805234740357e-153	Neoplastic	PPP1R14B
8.40293361478301e-156	-48.6011648514299	0.475	0.243	1.42614589310097e-151	Neoplastic	IER3
1.423468493142e-155	0.254318789904342	0.552	0.357	2.4159107265606e-151	Neoplastic	LRRFIP1
1.46050423642375e-155	4.40939836524838	0.426	0.318	2.47876779005838e-151	Neoplastic	ZNHIT1
7.10569293545298e-155	-73.7800869209486	0.054	0.223	1.20597820500508e-150	Neoplastic	AIF1
8.60535704035188e-155	5.53538496483286	0.398	0.219	1.46050119688852e-150	Neoplastic	PTTG1IP
9.8346453715687e-155	0.968846235072431	0.248	0.084	1.66913601246264e-150	Neoplastic	AGRN
1.32931181177893e-154	-24.5336169529611	0.493	0.269	2.2561080069512e-150	Neoplastic	S100A13
2.42578826397001e-154	-4.57598385048641	0.486	0.33	4.11704784160991e-150	Neoplastic	CANX
1.03904411235478e-153	-15.8622530627363	0.609	0.505	1.76346566748854e-149	Neoplastic	TMEM59
1.3497948090837e-153	1.34167287573198	0.347	0.164	2.29087174997686e-149	Neoplastic	ADD3
2.25236305231398e-153	1.2635155942458	0.275	0.107	3.82271057238728e-149	Neoplastic	UBE2H
8.61193503126987e-153	-1.11068622718152	0.385	0.262	1.46161761350712e-148	Neoplastic	MZT2A
1.87308040524618e-152	34.5428416707277	0.474	0.285	3.17899206378382e-148	Neoplastic	TAF1D
4.13680190782399e-152	-13.8016769167995	0.471	0.304	7.02098019795888e-148	Neoplastic	AKAP9
8.44664098234112e-152	-42.1960911319442	0.054	0.226	1.43356390752294e-147	Neoplastic	COL4A2
1.57717658198781e-151	-13.4142432711704	0.52	0.337	2.67678409494971e-147	Neoplastic	P4HB
3.10478142694583e-151	9.52581557850868	0.377	0.225	5.26943503781247e-147	Neoplastic	CD47
7.75112802696635e-151	-157.140844779589	0.219	0.441	1.31552144873673e-146	Neoplastic	HLA-DPB1
1.04693328511225e-150	-3.65536596037165	0.397	0.286	1.77685517149251e-146	Neoplastic	PLP2
4.910247069356e-150	0.638241507762502	0.212	0.063	8.333671326111e-146	Neoplastic	FNBP1L
1.96661998134301e-149	11.2187684592819	0.232	0.08	3.33774743233535e-145	Neoplastic	GABBR1
5.64256859249568e-149	2.18675620660216	0.342	0.177	9.57656741518367e-145	Neoplastic	KIAA1328
8.62036479482099e-149	3.69338856755831	0.327	0.188	1.46304831297702e-144	Neoplastic	CAPNS1
1.45841348768223e-148	3.05768116802562	0.396	0.281	2.47521937129428e-144	Neoplastic	SNRPD1
2.71305761069449e-148	-3.33273774545586	0.377	0.218	4.60460137687069e-144	Neoplastic	TXNDC17
4.81486465341617e-148	1.05006589399821	0.221	0.09	8.17178828977792e-144	Neoplastic	PRELID3B
7.83746089454837e-148	5.2085584967185	0.225	0.093	1.33017386302275e-143	Neoplastic	SCCPDH
3.21709635152209e-147	3.76934581109191	0.314	0.154	5.4600559278033e-143	Neoplastic	PGRMC1
1.28272502356677e-146	-124.087961621475	0.074	0.257	2.17704090999752e-142	Neoplastic	ALOX5AP
2.00401238201917e-146	6.07934138638234	0.332	0.189	3.40120981476293e-142	Neoplastic	COX20
7.64519473401497e-146	73.9782355701428	0.607	0.425	1.29754245025702e-141	Neoplastic	PKM
1.16196161707113e-145	-5.22653565157052	0.438	0.308	1.97208125649312e-141	Neoplastic	ROMO1
2.26810032347593e-145	1.27520593978607	0.469	0.299	3.84941986900334e-141	Neoplastic	AHNAK
9.09773769510243e-145	-30.9708345542319	0.167	0.384	1.54406804161278e-140	Neoplastic	EMP3
5.26168565052021e-144	2.08070124372106	0.379	0.221	8.93013288606289e-140	Neoplastic	CBWD5
7.95751924384732e-144	-6.87306923235139	0.343	0.178	1.35055016606577e-139	Neoplastic	BLVRB
1.58504610698977e-143	5.0778627963998	0.217	0.095	2.69014025278304e-139	Neoplastic	SUPT5H
4.48573557113013e-143	1.00331081147984	0.22	0.078	7.61319041132206e-139	Neoplastic	RRAS
2.61925032770096e-142	4.02266482795686	0.204	0.063	4.44539165617407e-138	Neoplastic	TNFRSF21
5.52527549016817e-142	-1.4351486539204	0.496	0.302	9.37749756191342e-138	Neoplastic	JUND
1.24159208556725e-141	-40.6076252238888	0.057	0.221	2.10723008762474e-137	Neoplastic	CD3D
2.74939968748038e-141	35.9873163327752	0.667	0.565	4.6662811495917e-137	Neoplastic	ALDOA
6.71980042829828e-141	-23.701095945557	0.212	0.069	1.14048452869078e-136	Neoplastic	CLIC3
1.16680449494963e-140	-161.669134310013	0.233	0.443	1.98030058882851e-136	Neoplastic	HLA-DPA1
1.28126497577634e-140	1.84195441150871	0.32	0.14	2.17456291688761e-136	Neoplastic	NPIPB5
1.43542539826059e-140	22.9957123565141	0.221	0.105	2.43620398592787e-136	Neoplastic	SAMD9
2.26364794736485e-140	0.740749172697185	0.218	0.076	3.84186329626762e-136	Neoplastic	FGD4
1.08920416470251e-139	2.06285418546769	0.224	0.081	1.84859730833309e-135	Neoplastic	CDC42BPA
1.3896651830674e-138	-97.3632241061988	0.114	0.289	2.35853974870198e-134	Neoplastic	FCER1G
2.17331797464817e-138	-11.4919610385137	0.551	0.403	3.68855526657288e-134	Neoplastic	PIGN
2.64436232924331e-138	5.05950950267106	0.391	0.278	4.48801174519175e-134	Neoplastic	TMEM219
3.64813684824378e-138	0.837171775999905	0.217	0.091	6.19161785883935e-134	Neoplastic	GNPAT
2.87351989274389e-137	4.29102867034542	0.393	0.22	4.87693796196493e-133	Neoplastic	BRI3
1.76651027728299e-136	-8.12387589914767	0.518	0.375	2.9981212426047e-132	Neoplastic	SELENOW
2.94286477580542e-136	2.96433465340341	0.31	0.19	4.99463009749697e-132	Neoplastic	LSM4
3.71663086483819e-136	4.24492104903182	0.385	0.615	6.30786590380338e-132	Neoplastic	TSC22D3
3.91457244966923e-136	-18.4473426822195	0.526	0.341	6.64381236157862e-132	Neoplastic	FKBP2
7.11722974569456e-136	-16.8611289265398	0.387	0.286	1.20793623243928e-131	Neoplastic	CIAO2B
9.98052027502626e-136	1.81015856595762	0.372	0.236	1.69389390107746e-131	Neoplastic	DPY30
1.22448045141794e-135	0.624105980100639	0.212	0.075	2.07818822214652e-131	Neoplastic	WIPF2
3.83911928926246e-135	-42.7343942461357	0.304	0.129	6.51575325773626e-131	Neoplastic	INSR
6.26545835435308e-134	4.03233180265648	0.395	0.218	1.0633735919008e-129	Neoplastic	SYNE2
2.08740055742884e-133	2.28753581539068	0.21	0.072	3.54273622606823e-129	Neoplastic	NDFIP2
5.11422516596003e-133	2.74258727090616	0.265	0.132	8.67986295166737e-129	Neoplastic	CDK2AP2
6.48773482522684e-133	0.3659768599535	0.268	0.111	1.1010983545375e-128	Neoplastic	NPIPB4
6.77472774538851e-133	-119.7342298113	0.075	0.242	1.14980679294734e-128	Neoplastic	SERPINF1
2.3917249586296e-132	6.32184025067688	0.475	0.352	4.05923559978615e-128	Neoplastic	ZNF706
6.56023592546431e-132	1.56881411975051	0.294	0.147	1.1134032412698e-127	Neoplastic	RALBP1
7.66349755294482e-132	-1.64829373720883	0.293	0.12	1.3006488046858e-127	Neoplastic	VEGFA
9.78545482797073e-132	1.14974453805576	0.247	0.119	1.66078739340319e-127	Neoplastic	ZNF593
1.66951519407633e-131	11.2976719545112	0.247	0.108	2.83350118738635e-127	Neoplastic	CKS1B
1.94733680989181e-131	2.065008678823	0.245	0.113	3.30502003374838e-127	Neoplastic	STK24
1.47122283921774e-130	1.38699016915437	0.28	0.128	2.49695940272035e-126	Neoplastic	KDM5B
4.33948722980794e-130	4.65998126596769	0.391	0.29	7.36497772643004e-126	Neoplastic	SSU72
1.00096085229058e-129	-1.48132784925494	0.497	0.346	1.69883075850757e-125	Neoplastic	RHOC
2.03933105110034e-129	-679.589354558286	0.503	0.654	3.4611526599275e-125	Neoplastic	IGFBP7
2.58562107996347e-129	5.21854081419891	0.338	0.216	4.38831609691401e-125	Neoplastic	MPC2
3.81838343048204e-129	1.74487337302056	0.336	0.225	6.48056035821412e-125	Neoplastic	RAB5IF
1.55112641676147e-128	-604.814078001545	0.057	0.215	2.63257175452756e-124	Neoplastic	IGFBP5
3.7263555870439e-128	0.724014359547252	0.245	0.098	6.3243707023309e-124	Neoplastic	TES
6.68559192411223e-128	0.775596325726577	0.233	0.099	1.13467866136033e-123	Neoplastic	AP1S1
1.01132741865891e-127	-9.68292558916704	0.208	0.068	1.71642489494791e-123	Neoplastic	CKB
1.97910254364176e-127	0.695167131733953	0.211	0.072	3.35893283706879e-123	Neoplastic	PTPRK
2.70408269071738e-127	3.58033234468823	0.282	0.143	4.58936914268554e-123	Neoplastic	MMP24OS
2.79732151254379e-127	0.988653234629905	0.211	0.074	4.74761407108932e-123	Neoplastic	ABLIM1
3.17226949585678e-127	0.745970852649691	0.232	0.101	5.38397578836812e-123	Neoplastic	PKN2
5.28177934409368e-127	1.17414369973736	0.203	0.076	8.96423590279579e-123	Neoplastic	BCL10
5.43315265253427e-127	0.697477480936926	0.242	0.104	9.22114668188116e-123	Neoplastic	NT5C3A
6.86820860496221e-127	1.05420535596679	0.228	0.099	1.16567236443419e-122	Neoplastic	DAP
2.30410456790388e-126	3.20484918605205	0.339	0.19	3.91052627264647e-122	Neoplastic	PDIA4
3.19509611177429e-126	-7.16600907850503	0.26	0.101	5.42271712090333e-122	Neoplastic	RND3
3.6779266228501e-126	0.62008494392161	0.357	0.201	6.2421770643012e-122	Neoplastic	SERPINB1
4.07400544542357e-126	0.733225767579572	0.242	0.096	6.91440204197288e-122	Neoplastic	GNG12
4.90602663337235e-126	-33.2766066137204	0.595	0.373	8.32650840215955e-122	Neoplastic	LMNA
4.8568890584585e-125	0.680785681257777	0.225	0.089	8.24311211001576e-121	Neoplastic	PLXNB2
9.25095197259495e-125	1.3960527920835	0.391	0.286	1.57007156878881e-120	Neoplastic	AURKAIP1
2.45318045006184e-124	2.59097153524456	0.371	0.263	4.16353785984495e-120	Neoplastic	POLR2J
9.37451770049139e-124	3.4412405008634	0.319	0.158	1.5910431441274e-119	Neoplastic	ARPC1A
9.41830635707839e-124	0.873878427519396	0.232	0.108	1.59847495492334e-119	Neoplastic	CAPN1
1.03323091065618e-123	-6.65800750210298	0.048	0.202	1.75359950156566e-119	Neoplastic	FYB1
1.08069710634972e-123	-3.31266147990781	0.255	0.122	1.83415912889675e-119	Neoplastic	TMEM106B
1.52624226426518e-123	0.893078344516324	0.228	0.102	2.59033837091087e-119	Neoplastic	ERGIC1
1.57307698550192e-123	-2.95581971053595	0.538	0.357	2.66982625979386e-119	Neoplastic	VAMP8
2.7167206219728e-123	1.08274031598477	0.387	0.244	4.61081823961223e-119	Neoplastic	SRSF10
3.47809217341243e-123	-5.82566193310811	0.348	0.164	5.90301803671558e-119	Neoplastic	TINAGL1
3.85662859709678e-123	-50.0534940623675	0.11	0.285	6.54547005499266e-119	Neoplastic	ARID5B
3.12189315192614e-122	2.39112273472538	0.33	0.175	5.29847705744904e-118	Neoplastic	HDLBP
4.26237431322341e-122	4.13900044488042	0.437	0.336	7.23410168440277e-118	Neoplastic	NDUFA2
5.56001459439409e-122	1.03096339040866	0.319	0.18	9.43645676960565e-118	Neoplastic	NT5C
8.27938573308416e-122	0.957615219030446	0.224	0.101	1.40517734661904e-117	Neoplastic	ERBIN
1.05557478731728e-121	3.30587076013326	0.261	0.126	1.79152152903488e-117	Neoplastic	GOLPH3
2.66496924693082e-121	2.20963381661927	0.206	0.081	4.52298580589099e-117	Neoplastic	CEBPG
5.40612483219501e-121	0.408297523284145	0.237	0.099	9.17527506520137e-117	Neoplastic	PLPP5
8.06004473248538e-121	-2.37355773875476	0.206	0.079	1.36795079199742e-116	Neoplastic	CXXC5
1.54167871148977e-120	0.896160842907225	0.236	0.112	2.61653710914044e-116	Neoplastic	CTBP1
6.05429447608314e-120	4.83847814784457	0.35	0.21	1.02753485848083e-115	Neoplastic	SPINK9
9.47822893672333e-120	0.741684042348337	0.269	0.113	1.60864501514068e-115	Neoplastic	NCKAP1
4.45810510010089e-119	2.45786906930109	0.342	0.172	7.56629597589122e-115	Neoplastic	CD82
4.75871247622117e-119	-52.0165291328243	0.6	0.492	8.07648681464258e-115	Neoplastic	PRDX1
9.02647803123619e-119	0.956754639283911	0.367	0.239	1.53197385146141e-114	Neoplastic	FSIP2
2.26331254652794e-118	-249.666307309006	0.227	0.091	3.84129405396722e-114	Neoplastic	MT1G
2.83360621206015e-118	6.93977045245012	0.234	0.099	4.80919646310848e-114	Neoplastic	NPEPPS
2.68107189555776e-117	-85.9011650752483	0.118	0.284	4.55031522114063e-113	Neoplastic	ID3
7.42754998100021e-117	6.74160202330633	0.247	0.119	1.26060378277536e-112	Neoplastic	TNIP1
7.66717292778187e-117	3.0625776055379	0.477	0.335	1.30127258930314e-112	Neoplastic	POLR2J3
9.7791742758105e-117	3.75371171652732	0.27	0.14	1.65972145809056e-112	Neoplastic	GPI
1.30268674669442e-116	1.48486694086948	0.361	0.231	2.21091994648977e-112	Neoplastic	FAM177A1
1.57841273729885e-116	-80.1517509702131	0.104	0.263	2.67888209774361e-112	Neoplastic	C1R
1.62224635308043e-116	1.78881100449172	0.271	0.137	2.7532765104481e-112	Neoplastic	SLC25A39
2.07400119893201e-116	0.62409110709714	0.225	0.093	3.51999483482742e-112	Neoplastic	SINHCAF
2.11689944292863e-116	2.05131486734018	0.327	0.189	3.59280173453847e-112	Neoplastic	PNKD
2.32699470667986e-116	-1.34953769563784	0.058	0.208	3.94937541617706e-112	Neoplastic	GPSM3
8.05210989247735e-116	1.2678127828143	0.35	0.209	1.36660409095126e-111	Neoplastic	PHF14
1.38525557848945e-114	5.69670089050055	0.405	0.304	2.3510557678123e-110	Neoplastic	UFC1
1.5430397957047e-114	6.50457021924192	0.273	0.121	2.61884714127003e-110	Neoplastic	RNASE4
9.79233815669862e-114	2.47197128523182	0.393	0.25	1.66195563195489e-109	Neoplastic	PDCD6
1.59689110642622e-113	-3.15457853595106	0.326	0.176	2.71024358582659e-109	Neoplastic	TBC1D8B
2.65078708180196e-113	0.838199687827238	0.208	0.087	4.49891583523429e-109	Neoplastic	SLC50A1
2.82917196484691e-113	7.61120975370855	0.327	0.2	4.80167065873818e-109	Neoplastic	BOLA2B
4.14086383667895e-113	1.16196586759922	0.302	0.156	7.02787410361152e-109	Neoplastic	CDK5RAP3
5.13347341588083e-113	0.992705844766472	0.361	0.204	8.71253108143294e-109	Neoplastic	RPN1
5.60866559779181e-113	5.62734816742019	0.358	0.205	9.51902725257226e-109	Neoplastic	SERPINB6
6.31894780014533e-113	4.209108331842	0.443	0.317	1.07245182064067e-108	Neoplastic	BLOC1S6
1.06794063501603e-112	0.761538167576567	0.213	0.086	1.81250884574921e-108	Neoplastic	ZMYND8
1.2896487000909e-112	0.583947577242322	0.22	0.089	2.18879177379428e-108	Neoplastic	PLEKHA1
6.42886199027747e-112	22.5569719051954	0.647	0.524	1.09110645698989e-107	Neoplastic	NME2
2.06070929297086e-111	0.74242312522737	0.269	0.13	3.49743581203015e-107	Neoplastic	XIAP
2.29953539002971e-111	-19.867731635406	0.421	0.314	3.90277146395842e-107	Neoplastic	TOMM20
9.39846017646595e-111	1.46804100808596	0.273	0.156	1.5951066611498e-106	Neoplastic	CHMP2B
3.59831032034559e-110	1.33580337084688	0.304	0.163	6.10705227569054e-106	Neoplastic	STAU1
9.74780483166372e-110	4.18799568936944	0.257	0.147	1.65439743602997e-105	Neoplastic	PFDN6
1.25018460900707e-109	-93.8546968199129	0.079	0.232	2.12181331840679e-105	Neoplastic	RGCC
2.89076474081784e-109	1.5942449475265	0.327	0.187	4.90620591811604e-105	Neoplastic	UFM1
6.0327355753768e-109	2.41369893313948	0.337	0.232	1.02387588185295e-104	Neoplastic	DGUOK
7.09189382061139e-109	1.52102220126995	0.271	0.133	1.20363621923417e-104	Neoplastic	AHR
8.78708811360133e-109	1.01349047849642	0.262	0.147	1.49134459464042e-104	Neoplastic	METTL5
1.23808644590679e-108	-515.122185968378	0.298	0.479	2.10128031599301e-104	Neoplastic	MGP
5.24331946398625e-108	-69.5504493598601	0.108	0.258	8.89896179427746e-104	Neoplastic	C1S
3.01124332905308e-107	10.5081254832333	0.325	0.175	5.11068217806888e-103	Neoplastic	FAM3C
3.06558747650949e-107	0.535096957486634	0.208	0.089	5.20291506513191e-103	Neoplastic	PSMG3
1.00183651648763e-106	1.38477715584324	0.407	0.265	1.7003169357828e-102	Neoplastic	TLE5
1.41558754510314e-106	4.90469515656867	0.448	0.323	2.40253518154905e-102	Neoplastic	EIF1AX
5.68462725340194e-106	-535.13671797396	0.176	0.342	9.64794937447378e-102	Neoplastic	COL1A2
2.28246543118726e-105	-4.36431861432147	0.443	0.287	3.87380032981102e-101	Neoplastic	KDELR2
7.34414030701245e-105	4.92419237448142	0.28	0.177	1.24644749290615e-100	Neoplastic	PPCS
2.72136528661354e-104	3.60362583046589	0.294	0.166	4.6187011644405e-100	Neoplastic	RNF145
2.83022311358319e-104	3.05025399940875	0.331	0.196	4.80345466837339e-100	Neoplastic	NSD3
3.56279402708568e-104	-176.887480906551	0.092	0.247	6.04677402276982e-100	Neoplastic	TUBA1A
3.64266407582826e-104	-3.18569973378893	0.293	0.138	6.18232946949573e-100	Neoplastic	SLC44A1
1.07515201509801e-103	-0.418997266009205	0.413	0.3	1.82474800002434e-99	Neoplastic	EIF2S2
1.82043329052633e-103	-357.86785776157	0.193	0.355	3.08963938068129e-99	Neoplastic	COL3A1
2.74882480860967e-103	-4.03327361215716	0.348	0.188	4.66530546517233e-99	Neoplastic	MIDN
4.57252378516335e-103	3.02396266631478	0.266	0.132	7.76048736817923e-99	Neoplastic	IP6K2
6.63322253830504e-103	0.716888295872941	0.241	0.118	1.12579052920113e-98	Neoplastic	KRAS
6.64879779708955e-103	0.827638727447501	0.31	0.181	1.12843396212204e-98	Neoplastic	CELF1
1.16769378660184e-102	-13.0380611761113	0.463	0.299	1.98180989462064e-98	Neoplastic	PPA1
3.84343465961151e-102	0.359034319140635	0.355	0.245	6.52307730429265e-98	Neoplastic	BOLA2
3.87233058410773e-101	1.27417465656966	0.25	0.122	6.57211946734765e-97	Neoplastic	RTL8A
4.09602278326219e-101	1.08424602626612	0.281	0.145	6.95176986775259e-97	Neoplastic	DYNC1LI2
6.83727216026351e-101	-4.06391282884863	0.525	0.386	1.16042183103992e-96	Neoplastic	KTN1
1.00322727257598e-100	1.72461070509853	0.214	0.084	1.70267732701595e-96	Neoplastic	MEIS2
1.05069846821205e-100	1.95774671125678	0.349	0.23	1.78324544024949e-96	Neoplastic	RER1
1.0755172208879e-100	0.833926550287307	0.25	0.133	1.82536782729095e-96	Neoplastic	TNFRSF14
1.35814256295938e-100	1.18364493441055	0.348	0.203	2.30503955785467e-96	Neoplastic	PABPN1
7.59219826164318e-100	0.699612766210624	0.253	0.124	1.28854788896608e-95	Neoplastic	LARP1
8.09620200338894e-100	2.4611528547435	0.266	0.145	1.37408740401517e-95	Neoplastic	LRP10
1.1133144547035e-99	1.26037163805358	0.247	0.129	1.88951729252278e-95	Neoplastic	TMED3
1.2522846026611e-99	0.960252300734823	0.242	0.112	2.12537742763641e-95	Neoplastic	CLSTN1
1.42645166169968e-99	1.19246565352554	0.257	0.128	2.42097376023669e-95	Neoplastic	HDAC1
4.07018435605091e-99	7.62900347726729	0.445	0.302	6.90791688908961e-95	Neoplastic	ATF4
7.2620609143812e-99	-128.296788790138	0.841	0.666	1.23251697838878e-94	Neoplastic	SAT1
9.00054331489767e-99	-29.7725532240672	0.117	0.28	1.52757221140443e-94	Neoplastic	CLEC2B
1.02031946849921e-98	-29.3922121957499	0.202	0.355	1.73168620193686e-94	Neoplastic	SERPING1
1.67649547963195e-98	-14.1451484386092	0.23	0.413	2.84534812803134e-94	Neoplastic	IFI16
2.86225689669564e-98	-119.823753629	0.25	0.112	4.85782240507184e-94	Neoplastic	AREG
4.14485325648828e-98	0.612604637908393	0.206	0.088	7.03464494691192e-94	Neoplastic	SHROOM1
4.30111586166624e-98	0.925761288880352	0.209	0.105	7.29985384041995e-94	Neoplastic	COA6
1.55965804430426e-96	1.10566494507426	0.231	0.119	2.64705163279319e-92	Neoplastic	FAM107B
1.8084346749768e-96	2.23178601179731	0.282	0.152	3.06927533037062e-92	Neoplastic	TFG
1.98812033195573e-96	0.534563017492517	0.201	0.09	3.37423782739527e-92	Neoplastic	EIF2AK1
5.04882780338216e-96	0.86716517911899	0.465	0.327	8.5688705479002e-92	Neoplastic	PRRC2C
1.28363403005813e-95	3.86177636326228	0.374	0.236	2.17858367581466e-91	Neoplastic	SELENOS
4.75723935931693e-95	-5.7407295464342	0.285	0.169	8.0739866406327e-91	Neoplastic	MRPL14
5.63654246138558e-95	7.13293492220691	0.506	0.349	9.56633986546361e-91	Neoplastic	IFI6
1.85728584708767e-94	0.567738618015481	0.23	0.11	3.1521855396772e-90	Neoplastic	PTBP3
2.79130776792563e-94	-23.614961202876	0.646	0.469	4.73740754372338e-90	Neoplastic	CD59
8.89061113670174e-94	-24.5956936686705	0.31	0.168	1.50891452212102e-89	Neoplastic	SMS
9.39612865852947e-94	0.895847137757954	0.249	0.143	1.59471095592562e-89	Neoplastic	TSG101
1.1038305428355e-93	2.37134039137956	0.322	0.215	1.87342119730041e-89	Neoplastic	EMC10
2.37189564715491e-93	2.23983537749159	0.381	0.263	4.02558129235131e-89	Neoplastic	CBX3
6.84085025496055e-93	1.38943628351037	0.212	0.111	1.16102910527191e-88	Neoplastic	ISOC2
1.03946135055934e-92	1.71531943331114	0.465	0.354	1.76417380416931e-88	Neoplastic	TRIM56
1.09804573444386e-92	-7.29353202819777	0.279	0.163	1.86360322049811e-88	Neoplastic	IGFBP2
1.98167936615361e-92	-1.44505069532746	0.301	0.19	3.36330622023591e-88	Neoplastic	HSPA9
2.11634467056348e-92	0.519634536053373	0.22	0.099	3.59186017488033e-88	Neoplastic	TOR1AIP2
2.11829262507267e-92	2.74784317022299	0.213	0.101	3.59516624327333e-88	Neoplastic	TRIM28
3.0534662243345e-92	-196.207926594574	0.167	0.309	5.18234287594051e-88	Neoplastic	MYL9
6.82652312458229e-92	1.1878121809871	0.306	0.175	1.15859750470411e-87	Neoplastic	MAT2A
7.29040659980107e-92	1.12239825141446	0.299	0.187	1.23732780811824e-87	Neoplastic	MLF2
3.60512819633769e-91	-14.3596744840116	0.317	0.164	6.11862357482433e-87	Neoplastic	NPDC1
4.6432753944786e-91	-35.0233862470975	0.33	0.179	7.88056699950908e-87	Neoplastic	NBL1
7.56766563949928e-91	0.632154051132726	0.212	0.102	1.28438421233582e-86	Neoplastic	BSDC1
1.11228360911762e-90	-5.51955758825843	0.082	0.219	1.88776774139442e-86	Neoplastic	RAC2
1.76012412627557e-90	0.691945618308222	0.211	0.092	2.98728266711489e-86	Neoplastic	SLK
2.39129304655693e-90	-35.8814403190635	0.306	0.163	4.05850255861643e-86	Neoplastic	NDRG1
5.24642635096411e-90	1.27539485942786	0.21	0.095	8.90423480285629e-86	Neoplastic	MKNK2
6.75064290884662e-90	-2.68320874883633	0.345	0.229	1.14571911448945e-85	Neoplastic	TMEM167A
7.35756573388077e-90	-1.01902468016892	0.135	0.291	1.24872605635424e-85	Neoplastic	FKBP5
9.56761122706444e-90	0.538983521573174	0.207	0.084	1.62381497745738e-85	Neoplastic	AFDN
7.90322391047301e-89	-24.23960176334	0.088	0.216	1.34133516208548e-84	Neoplastic	CAVIN1
2.07765274448428e-88	0.321305712429624	0.224	0.098	3.52619223793873e-84	Neoplastic	ARHGEF12
2.64153942484658e-88	5.2120965877377	0.387	0.268	4.48322071184961e-84	Neoplastic	PNN
9.63480262583128e-88	1.40288687670482	0.295	0.184	1.63521870165608e-83	Neoplastic	RTN3
3.7494653276185e-87	0.902877471215325	0.24	0.135	6.36359255403412e-83	Neoplastic	COA4
4.45367596057163e-87	-405.47604789263	0.153	0.295	7.55877884028217e-83	Neoplastic	DCN
4.78026746905923e-87	-183.305898222588	0.17	0.325	8.11306994848733e-83	Neoplastic	FN1
5.48483233035899e-87	1.84600379507507	0.31	0.162	9.30885743108528e-83	Neoplastic	EMP2
5.90576307208437e-87	1.42557995709302	0.274	0.155	1.00232610859416e-82	Neoplastic	HNRNPAB
6.16631032823083e-87	1.26772818743222	0.308	0.199	1.04654618890734e-82	Neoplastic	PIN4
3.19920611637117e-86	4.18750411163758	0.22	0.111	5.42969262070515e-82	Neoplastic	LRRC59
4.36135744353864e-86	-94.6295427180983	0.714	0.577	7.40209585317378e-82	Neoplastic	CRIP1
5.84092252909755e-86	0.525157173150596	0.208	0.101	9.91321371638436e-82	Neoplastic	UHMK1
9.85428407560898e-86	2.91681786829297	0.205	0.101	1.67246909331236e-81	Neoplastic	BFAR
3.39685084187488e-85	24.3758703290833	0.495	0.377	5.76513524883005e-81	Neoplastic	LUC7L3
4.75290516294153e-85	1.74303851173429	0.267	0.146	8.06663064254436e-81	Neoplastic	EI24
4.97024699299298e-85	0.819073365035574	0.202	0.092	8.43550319650768e-81	Neoplastic	NBR1
7.63510689754894e-85	-1.05835178097373	0.315	0.173	1.29583034265201e-80	Neoplastic	HNMT
7.81989470614512e-85	0.625897819571076	0.227	0.115	1.32719252952695e-80	Neoplastic	SMIM15
1.83908653048199e-84	2.78745553954068	0.218	0.099	3.12129765953404e-80	Neoplastic	CDC42EP1
1.86331973894461e-84	-5.85491918291091	0.363	0.213	3.1624262609368e-80	Neoplastic	BHLHE40
2.38336931073588e-84	1.67946187196031	0.225	0.12	4.04505439418093e-80	Neoplastic	ATP9B
5.73286816553371e-84	-0.329486571849524	0.252	0.142	9.72982385054381e-80	Neoplastic	MFSD10
6.40030399091442e-84	0.603486381628035	0.237	0.119	1.086259593338e-79	Neoplastic	POLR2H
1.03395079877965e-83	1.32195802419944	0.269	0.158	1.75482129568882e-79	Neoplastic	AK2
4.70109873373666e-83	-0.378500592188823	0.278	0.146	7.97870477089787e-79	Neoplastic	PIM3
5.73064977367978e-83	0.680239291728068	0.201	0.096	9.72605879588932e-79	Neoplastic	PPP2CB
6.55727318776467e-83	-79.4230825384134	0.244	0.356	1.11290040542742e-78	Neoplastic	IGFBP4
5.81963996339637e-82	-72.2128000394	0.39	0.262	9.87709294587632e-78	Neoplastic	HSPD1
5.82512187155668e-82	-96.1491060003867	0.611	0.431	9.886396840406e-78	Neoplastic	DSTN
6.89419219721042e-82	0.752753525925396	0.226	0.124	1.17008229971055e-77	Neoplastic	HECTD1
7.92743134888111e-82	-66.3738671178271	0.195	0.359	1.3454436485321e-77	Neoplastic	HMGB2
9.2558713859145e-82	0.745120052054541	0.203	0.096	1.57090649161741e-77	Neoplastic	DNAJC10
1.58085832342628e-81	1.07249716182494	0.271	0.167	2.68303274651908e-77	Neoplastic	APH1A
1.64099492164453e-81	-906.092542049267	0.214	0.365	2.7850965810151e-77	Neoplastic	APOE
2.35716441022358e-81	1.23836159753694	0.237	0.127	4.00057943703146e-77	Neoplastic	IRF3
4.84690581549347e-81	0.819731811423686	0.259	0.151	8.22616855005552e-77	Neoplastic	TMED4
9.19224957925878e-81	0.655028519652143	0.23	0.114	1.5601085985918e-76	Neoplastic	PDCD6IP
1.14960059679713e-80	72.5515907000252	0.077	0.207	1.95110213288409e-76	Neoplastic	CCL4
1.90418401526519e-80	0.568291564882553	0.327	0.214	3.23178111070808e-76	Neoplastic	GNB1
1.00805952776351e-79	-6.53854208599201	0.24	0.112	1.71087863052023e-75	Neoplastic	DUSP6
9.47727016275433e-79	-0.566007580829273	0.441	0.322	1.60848229202266e-74	Neoplastic	PPP1CB
1.89655252058411e-78	-76.5162291029536	0.304	0.163	3.21882893793535e-74	Neoplastic	RNASE1
4.41438942941991e-78	0.588580510346849	0.228	0.12	7.49210173961147e-74	Neoplastic	TMED7
5.62303625303726e-78	0.840132094231334	0.218	0.112	9.54341712865485e-74	Neoplastic	SAR1B
6.66427257854028e-78	-18.690766540229	0.394	0.267	1.13106034202986e-73	Neoplastic	ALDH2
8.92159559465139e-78	-500.636462547307	0.165	0.302	1.51417320432423e-73	Neoplastic	ACTA2
9.33586928565932e-78	0.753032615378264	0.204	0.089	1.5844837351621e-73	Neoplastic	TJP1
9.79778006548633e-78	-689.688282488534	0.193	0.323	1.66287923271434e-73	Neoplastic	TAGLN
8.48866974531309e-77	0.603070239816865	0.242	0.132	1.44069702917454e-72	Neoplastic	CCDC47
9.94095480190446e-77	2.80126277414751	0.42	0.3	1.68717884897923e-72	Neoplastic	EIF5B
8.75778937144756e-76	13.0396605709413	0.264	0.151	1.48637201212208e-71	Neoplastic	PARP14
1.20047461703027e-75	-235.167525803291	0.252	0.402	2.03744552002377e-71	Neoplastic	HLA-DRB1
2.30302938620737e-75	0.610377402973595	0.237	0.123	3.90870147427115e-71	Neoplastic	TRIM8
2.38859912327165e-75	1.39103772002075	0.319	0.212	4.05393043201665e-71	Neoplastic	WDPCP
7.39901813281241e-75	0.621055733435839	0.218	0.115	1.25576135750092e-70	Neoplastic	CSNK2A1
1.66112099768501e-74	-17.8708430655508	0.128	0.262	2.819254557271e-70	Neoplastic	STOM
4.3202745546746e-74	-5.079789017312	0.246	0.403	7.33236997419372e-70	Neoplastic	SH3BGRL
4.95249334514717e-74	0.396010675619139	0.212	0.103	8.40537170538379e-70	Neoplastic	RABGAP1L
1.63313395245952e-73	-67.6807298422776	0.314	0.174	2.77175494411429e-69	Neoplastic	DEPP1
5.65904840529301e-73	0.311304959126307	0.261	0.147	9.6045369534633e-69	Neoplastic	PAIP1
8.17303260336262e-73	-60.7507967090715	0.234	0.123	1.3871270934427e-68	Neoplastic	SLC9A3R2
8.48476862008155e-73	3.55591813725027	0.314	0.202	1.44003493020024e-68	Neoplastic	AUP1
9.10012205634081e-73	3.37139955243909	0.333	0.218	1.54447271540216e-68	Neoplastic	TOP1
1.29566323907022e-72	7.10691134146821	0.265	0.142	2.19899964934998e-68	Neoplastic	TNFSF10
3.70215459381613e-72	0.880542796076707	0.202	0.101	6.28329677662474e-68	Neoplastic	PARP9
5.14072512412826e-72	3.19744250915869	0.497	0.385	8.72483868067049e-68	Neoplastic	DDX17
5.37985741999634e-72	1.1603433222875	0.245	0.144	9.1306940132178e-68	Neoplastic	BUD23
5.7512992827978e-72	0.689060545427698	0.235	0.125	9.76110514276442e-68	Neoplastic	ADAM10
9.2502596421676e-72	1.59580467847295	0.325	0.211	1.56995406646869e-67	Neoplastic	KPNB1
1.69146090669185e-71	0.299276050175948	0.531	0.403	2.87074745083741e-67	Neoplastic	HNRNPU
1.73775880859567e-71	-78.002085190005	0.088	0.209	2.94932424994858e-67	Neoplastic	LTB
1.86071133190836e-71	0.702590062736989	0.203	0.094	3.15799927251487e-67	Neoplastic	MPZL1
1.23120075753176e-70	0.919169903330094	0.299	0.19	2.08959392568291e-66	Neoplastic	ZRANB2
1.51290453637685e-70	0.576683780977228	0.232	0.125	2.56770157913878e-66	Neoplastic	TBL1XR1
6.78587091709067e-70	1.49725057913468	0.416	0.293	1.15169801204863e-65	Neoplastic	CSNK1A1
1.08392280929556e-69	0.318578040555616	0.285	0.176	1.83963379193642e-65	Neoplastic	CFAP54
1.46079806021573e-69	0.522008990068468	0.2	0.098	2.47926646779814e-65	Neoplastic	NUMA1
1.88487150492976e-69	33.0868734424254	0.39	0.284	3.1990039181668e-65	Neoplastic	CFLAR
2.81161252076161e-69	0.577808081115581	0.218	0.116	4.7718687702366e-65	Neoplastic	NPTN
3.06287715742631e-69	1.36378200841611	0.36	0.248	5.19831511158393e-65	Neoplastic	PPP4C
8.605808416475e-69	1.01011188643677	0.242	0.14	1.46057780444414e-64	Neoplastic	WASHC1
9.57429391961508e-69	3.70813796681675	0.315	0.195	1.62494916403707e-64	Neoplastic	RNF213
1.77660679776959e-68	-8.77953305788898	0.442	0.588	3.01525705717455e-64	Neoplastic	NAP1L1
3.89376899796237e-68	-5.1676180211664	0.333	0.216	6.60850474334173e-64	Neoplastic	KPNA5
6.66559106445389e-68	1.33141291895489	0.311	0.183	1.13128411545911e-63	Neoplastic	SEC31A
1.07634512915602e-67	0.550837561946688	0.238	0.131	1.82677295320359e-63	Neoplastic	EIF4G1
5.40966361302485e-67	-3.79056356624565	0.281	0.157	9.18128108402578e-63	Neoplastic	TGIF1
1.58145803074733e-66	0.757586094618143	0.261	0.159	2.68405056978437e-62	Neoplastic	PFDN1
1.67028527545728e-66	0.46391281679499	0.226	0.123	2.8348081695061e-62	Neoplastic	IST1
2.02406605736456e-66	-0.291726292763557	0.216	0.115	3.43524491255914e-62	Neoplastic	PTOV1
1.78945167379513e-65	-265.535934967085	0.805	0.661	3.0370573807651e-61	Neoplastic	CST3
2.44246545353088e-65	-135.510267864146	0.656	0.5	4.14535236773262e-61	Neoplastic	FOS
3.82658518035711e-64	0.454010717987739	0.234	0.124	6.49448036810209e-60	Neoplastic	OFD1
1.0073912876711e-63	0.758439616257525	0.27	0.16	1.70974449343539e-59	Neoplastic	ZNF292
2.64925990374911e-63	-0.670638191351598	0.281	0.176	4.49632390864298e-59	Neoplastic	CCT5
3.32304339378595e-63	-0.847905030007284	0.26	0.154	5.63986924793351e-59	Neoplastic	SREK1IP1
4.92220573568864e-63	1.23094012674688	0.349	0.219	8.35396757461076e-59	Neoplastic	IRF2BP2
5.74520751414212e-63	-119.565824948725	0.151	0.262	9.75076619300201e-59	Neoplastic	IFI30
8.35698476450724e-63	-29.4472656796701	0.302	0.173	1.41834745423217e-58	Neoplastic	SMIM14
1.46144603048681e-62	-20.1640781928678	0.17	0.288	2.48036620294221e-58	Neoplastic	CNN3
3.64521830331264e-62	-1.53428409635026	0.399	0.293	6.18666450438222e-58	Neoplastic	RAB1A
8.33230580762971e-62	0.960765534944387	0.314	0.206	1.41415894167091e-57	Neoplastic	ANKRD11
2.79548807630559e-61	0.447335497590049	0.228	0.124	4.74450236310585e-57	Neoplastic	PUM1
3.89754899760208e-61	1.1810277117199	0.207	0.347	6.61492015873026e-57	Neoplastic	CD81
3.90875479664621e-61	1.24219697624929	0.338	0.229	6.63393864086794e-57	Neoplastic	ZNF207
5.06089211412402e-61	-39.8822387523552	0.295	0.441	8.58934609609128e-57	Neoplastic	CD99
3.09385866091223e-60	-85.5471860746096	0.585	0.447	5.25089691930024e-56	Neoplastic	IL32
1.2159417101589e-59	-12.083915803514	0.271	0.158	2.06369627048169e-55	Neoplastic	SYAP1
2.43247470696526e-59	-79.746236732737	0.099	0.205	4.12839607266143e-55	Neoplastic	RGS2
4.06773144798555e-59	1.31153367011471	0.35	0.239	6.90375381352108e-55	Neoplastic	CBWD1
4.30376265780587e-59	-17.8384934683823	0.578	0.706	7.30434598282813e-55	Neoplastic	DDX5
9.076638124641e-59	0.685216313743246	0.235	0.129	1.54048702251407e-54	Neoplastic	NUFIP2
1.38387830297182e-58	-0.261713064898814	0.238	0.135	2.34871825580377e-54	Neoplastic	TMOD3
1.48705807940032e-58	-5.22311560969479	0.423	0.319	2.52383497235822e-54	Neoplastic	HNRNPH1
2.4341096417021e-58	-82.313600949211	0.246	0.137	4.13117088389681e-54	Neoplastic	MT1F
5.13617704404355e-58	-61.9030216651541	0.183	0.303	8.71711967915071e-54	Neoplastic	GADD45B
6.78999463632006e-58	-859.926098590554	0.22	0.332	1.15239788967624e-53	Neoplastic	COL1A1
7.24636849455626e-58	-24.2467065898161	0.472	0.325	1.22985366089609e-53	Neoplastic	APP
2.54765434914892e-57	-0.684441694111462	0.238	0.127	4.32387896137554e-53	Neoplastic	CXCL16
2.58696984625607e-57	0.464834324681763	0.256	0.143	4.3906052230658e-53	Neoplastic	FBLIM1
4.97698774997882e-57	-29.7878174377265	0.406	0.268	8.44694360926405e-53	Neoplastic	PDLIM1
5.6085843972911e-57	0.629590719203691	0.239	0.137	9.51888943908245e-53	Neoplastic	TMEM87A
2.58622853849251e-56	-18.7273992987809	0.42	0.28	4.38934707552949e-52	Neoplastic	RHOB
4.07694124475283e-55	-2.23387765960042	0.376	0.264	6.9193846805945e-51	Neoplastic	NKTR
4.17686091196867e-55	0.648877422286309	0.376	0.262	7.08896833979323e-51	Neoplastic	EIF3C
1.17598662179484e-54	-24.1135011105066	0.167	0.291	1.9958844945102e-50	Neoplastic	FLNA
1.78642393856263e-54	0.914336976676198	0.42	0.318	3.0319187085285e-50	Neoplastic	RAB2A
5.16501037799035e-54	0.414873536352706	0.245	0.14	8.76605561352522e-50	Neoplastic	ATP2A2
1.28714345799188e-53	1.02416529081458	0.24	0.135	2.18453987690382e-49	Neoplastic	RALA
1.41257886410209e-53	-45.4919408390502	0.276	0.163	2.39742884815407e-49	Neoplastic	HES1
1.57411791493021e-53	-8.27261381459298	0.122	0.228	2.67159292521955e-49	Neoplastic	RGS10
4.69475851779525e-53	1.48693348647121	0.293	0.19	7.96794415640209e-49	Neoplastic	CARHSP1
5.99751467007413e-53	-9.68874024401504	0.105	0.211	1.01789818980498e-48	Neoplastic	PPT1
7.82806131783281e-53	-49.1059868282418	0.125	0.232	1.32857856686258e-48	Neoplastic	CAV1
6.65453054086231e-52	-55.8138651963281	0.257	0.374	1.12940692339515e-47	Neoplastic	ID2
1.07486371007311e-51	-30.0421970058334	0.134	0.242	1.82425868873609e-47	Neoplastic	VAMP5
1.16172646245014e-51	1.06359379432906	0.296	0.192	1.97168215207037e-47	Neoplastic	ANKRD10
6.08503891934808e-51	-15.8256689556029	0.263	0.158	1.03275280539176e-46	Neoplastic	SLC16A3
8.13977971612164e-51	-43.1098779425324	0.355	0.478	1.38148341342016e-46	Neoplastic	SNX3
9.08610527470685e-51	-90.9504953064389	0.664	0.778	1.54209378722325e-46	Neoplastic	PFN1
1.54728550004239e-50	-9.24679956817393	0.184	0.303	2.62605295067195e-46	Neoplastic	MSN
3.97500111298209e-50	-3.62372015843406	0.302	0.193	6.7463718889532e-46	Neoplastic	CAV2
1.24583553763742e-49	-32.6635119257572	0.338	0.465	2.11443207447823e-45	Neoplastic	PNRC1
1.4800454186744e-49	-21.1290970475084	0.525	0.655	2.51193308457419e-45	Neoplastic	HLA-E
2.11742278544934e-49	7.45624972977068	0.511	0.632	3.59368995146462e-45	Neoplastic	SLC25A6
2.12465365438351e-49	-2.96079277576685	0.382	0.276	3.6059621822197e-45	Neoplastic	CCNL1
1.64495266884746e-48	-17.4283953384447	0.306	0.197	2.7918136695679e-44	Neoplastic	TUBB4B
1.75472405933085e-48	-23.7503104942464	0.238	0.136	2.97811767349632e-44	Neoplastic	ALDH1A1
2.84654162094738e-48	-9.99799848602803	0.425	0.297	4.8311504390719e-44	Neoplastic	LPP
5.43869557559875e-48	-12.2155098300462	0.291	0.178	9.23055413090619e-44	Neoplastic	PDLIM5
9.05550237726939e-48	-99.3137400812785	0.444	0.33	1.53689986347016e-43	Neoplastic	HSPA1A
4.35948823852959e-47	1.36262860553292	0.69	0.803	7.39892343843243e-43	Neoplastic	HLA-C
4.19229670948173e-46	-68.4638474082147	0.618	0.725	7.11516597533239e-42	Neoplastic	IFITM2
5.69915849540814e-46	-2.33587256542019	0.269	0.165	9.6726117984067e-42	Neoplastic	SYTL2
1.40634461700299e-45	-13.614760012593	0.269	0.391	2.38684808397748e-41	Neoplastic	CORO1B
1.45147790126587e-45	-2.2245386445193	0.261	0.156	2.46344829402844e-41	Neoplastic	PTP4A1
1.71209044164088e-45	-7.94403646284394	0.373	0.498	2.9057598975529e-41	Neoplastic	RNASEK
1.87720391932499e-44	-1.43675122771639	0.369	0.255	3.18599049187837e-40	Neoplastic	PLSCR1
3.78259665506369e-44	268.261221234309	0.388	0.489	6.4198230429741e-40	Neoplastic	CCL5
4.04778424236145e-44	0.338442905648892	0.384	0.267	6.86989941613585e-40	Neoplastic	FOXP1
1.55812915979597e-41	108.121893663799	0.484	0.611	2.64445681000572e-37	Neoplastic	S100A4
1.65418577286354e-41	0.714087037016381	0.418	0.317	2.807484093704e-37	Neoplastic	ACTR2
2.19733826319603e-41	-11.894255732518	0.291	0.185	3.72932250029631e-37	Neoplastic	CHMP1B
6.71839480297578e-41	-76.569045287762	0.438	0.539	1.14024596596105e-36	Neoplastic	DUSP1
3.94093609599976e-40	-5.66805097810922	0.245	0.354	6.6885567421308e-36	Neoplastic	EIF3L
1.02704780012615e-39	-8.73706522882047	0.373	0.261	1.7431055263741e-35	Neoplastic	CTNNB1
6.0821805010518e-38	-8.25653553650098	0.473	0.588	1.03226767463851e-33	Neoplastic	CIRBP
5.01517655632041e-35	-28.3931586539307	0.555	0.454	8.511757651387e-31	Neoplastic	ITGB1
9.43918277179836e-35	-42.8388693193288	0.473	0.367	1.60201810002962e-30	Neoplastic	CD9
2.12333950999083e-32	70.7932064867936	0.338	0.445	3.60373181635644e-28	Neoplastic	IFITM1
2.45689323138772e-32	-4.72787402822782	0.501	0.611	4.16983919231125e-28	Neoplastic	COMMD6
1.2320704152273e-31	-72.031254691296	0.589	0.478	2.09106990872377e-27	Neoplastic	JUN
0	494.764342653896	0.972	0.293	0	myCAF	COL1A1
0	301.885902214177	0.982	0.3	0	myCAF	COL1A2
0	301.443207174775	0.483	0.066	0	myCAF	MMP11
0	175.928738617435	0.371	0.06	0	myCAF	CXCL14
0	96.3743046062447	0.606	0.083	0	myCAF	POSTN
0	89.2867789590038	0.556	0.104	0	myCAF	ASPN
0	73.4973939752812	0.926	0.632	0	myCAF	LGALS1
0	62.384307785091	0.31	0.026	0	myCAF	GJB2
0	57.6277420037284	0.974	0.314	0	myCAF	COL3A1
0	50.4142702224257	0.792	0.122	0	myCAF	CTHRC1
0	48.9712420435528	0.311	0.026	0	myCAF	C1QTNF3
0	47.2348531609455	0.505	0.055	0	myCAF	SULF1
0	46.0861849374286	0.958	0.346	0	myCAF	CALD1
0	43.2007948336785	0.827	0.186	0	myCAF	SFRP2
0	39.907367360071	0.567	0.042	0	myCAF	COL10A1
0	39.8583492798348	0.896	0.14	0	myCAF	COL6A3
0	38.8727097329293	0.461	0.109	0	myCAF	IGFBP3
0	36.9781198387637	0.769	0.353	0	myCAF	TPM1
0	29.5189414394594	0.71	0.419	0	myCAF	CD99
0	27.3311494047237	0.698	0.269	0	myCAF	TIMP3
0	19.6573387900221	0.357	0.065	0	myCAF	PRELP
0	18.6771442843601	0.497	0.031	0	myCAF	COL11A1
0	18.6470052544763	0.585	0.065	0	myCAF	COL12A1
0	17.6322002640576	0.565	0.059	0	myCAF	ISLR
0	16.0295413094058	0.748	0.082	0	myCAF	COL5A1
0	15.2464796884867	0.649	0.18	0	myCAF	MMP14
0	13.7469105295815	0.715	0.243	0	myCAF	TIMP2
0	13.5959186014702	0.602	0.265	0	myCAF	CNN3
0	12.9037151079996	0.772	0.21	0	myCAF	RARRES2
0	12.8990087729245	0.616	0.144	0	myCAF	HTRA1
0	12.7021462413828	0.556	0.191	0	myCAF	CAVIN1
0	11.5332042644279	0.242	0.021	0	myCAF	MATN3
0	11.4579289786923	0.357	0.067	0	myCAF	CYP1B1
0	11.1290535974592	0.401	0.077	0	myCAF	CHPF
0	10.3847356919503	0.528	0.211	0	myCAF	ACTN1
0	10.0775676490405	0.587	0.182	0	myCAF	CALU
0	10.0500419143822	0.262	0.04	0	myCAF	SEMA3C
0	9.57723126055124	0.309	0.067	0	myCAF	SDC1
0	9.38969120689662	0.46	0.072	0	myCAF	RCN3
0	8.87183877670263	0.468	0.047	0	myCAF	MFAP2
0	8.79212787483432	0.564	0.226	0	myCAF	MARCKS
0	8.75972850560178	0.761	0.149	0	myCAF	AEBP1
0	8.61013468330297	0.732	0.077	0	myCAF	THBS2
0	8.40201189347503	0.475	0.047	0	myCAF	MXRA5
0	8.38021686440402	0.712	0.144	0	myCAF	FSTL1
0	7.33248724938121	0.748	0.164	0	myCAF	COL6A1
0	7.20337479319719	0.822	0.12	0	myCAF	COL5A2
0	7.18700499041241	0.556	0.048	0	myCAF	COL8A1
0	7.13622803849899	0.408	0.035	0	myCAF	ITGBL1
0	6.74178178443979	0.374	0.036	0	myCAF	LOXL1
0	6.58520972918034	0.421	0.131	0	myCAF	SLC44A1
0	6.34921276012629	0.229	0.02	0	myCAF	OMD
0	6.25113693617348	0.495	0.158	0	myCAF	RAB31
0	6.14808799088419	0.561	0.054	0	myCAF	CDH11
0	6.14335444720519	0.575	0.319	0	myCAF	OSTC
0	5.9924590167512	0.494	0.237	0	myCAF	VKORC1
0	5.69602959356448	0.44	0.04	0	myCAF	GREM1
0	5.66029099728648	0.38	0.056	0	myCAF	PRRX1
0	5.63511468460156	0.319	0.047	0	myCAF	EDIL3
0	5.51144609834734	0.607	0.172	0	myCAF	PPIC
0	5.39525014058658	0.568	0.232	0	myCAF	TTC3
0	5.14404946840636	0.263	0.045	0	myCAF	LOXL2
0	5.08379276931067	0.41	0.106	0	myCAF	SEPTIN11
0	4.72331859468435	0.342	0.021	0	myCAF	NTM
0	4.69187247272508	0.352	0.044	0	myCAF	CERCAM
[truncated: 22,661 more rows]
