# Supplementary material for: Coordinated single-cell tumor microenvironment dynamics reinforce pancreatic cancer subtype
Source: Nat Commun. 2023 Aug 26;14:5226. doi: 10.1038/s41467-023-40895-6 (PMC10460409; doi:10.1038/s41467-023-40895-6)
Supplement: Supplementary file 5 — Supplementary Data 3 [file 41467_2023_40895_MOESM5_ESM.csv]

Gene Signature	Source
Moffitt.Basal.25	Moffitt et al.
Moffitt.Classical.25	Moffitt et al.
Moffitt.Normal.25	Moffitt et al.
Moffitt.Activated.25	Moffitt et al.
CIBERSORT.Monocytes	Newman et al.
CIBERSORT.Macrophages.M0	Newman et al.
CIBERSORT.Macrophages.M1	Newman et al.
CIBERSORT.Macrophages.M2	Newman et al.
NFkb_Up	GO:1901224
NFkb_Down	GO:1901223
IFNG_Production	GO:32609
IFNG_Secretion	ABL1, ABL2, ARID5A, CARMIL2, CD2, CD160, CD244A, FLT3, MIR21A, MIR155, PTPN22, RASGRP1, SLAMF1
TGFB Response	GO:1903846
TGFB Production	GO:0071604
mesenchymal	Mesenchymal Related Genes	VIM, CDH2, FOXC2, SNAI1, SNAI2, TWIST1, GSC, FN1, ITBG6, MMP2, MMP3, MMP9, SOX10
Puram_G2_M	Puram et al.
Puram_G1_S	Puram et al.
Puram_hypoxia	Puram et al.
Puram_epi.diff	Puram et al.
Puram_stress	Puram et al.
PuramTReg	Puram et al.
Glycolytic	WikiPathways
GEM_sensitive	Tiriac et al.
OXA_sensitive	Tiriac et al.
FiveFU_sensitive	Tiriac et al.
PAC_sensitive	Tiriac et al.
Tuveson_Classical1	Elyada et al
Tuveson_LipidProcessing	Elyada et al
Tuveson_Secretory	Elyada et al
Tuveson_Classical2	Elyada et al
Tuveson_iCAF	Elyada et al
Tuveson_myCAF	Elyada et al
Tuveson_panCAF	Elyada et al
Tuveson_apCAF	Elyada et al
Tuveson_ResidentMac	Elyada et al
Tuveson_ClassicalMonocyte	Elyada et al
Tuveson_LangerhansDC_A	Elyada et al
Tuveson_AlternativeMac	Elyada et al
Tuveson_ConventionalDC	Elyada et al
Tuveson_LangerhansDC_B	Elyada et al
Notta.BasalA	Chen-Seng-Yu
Notta.BasalB	Chen-Seng-Yu
Notta.ClassicalA	Chen-Seng-Yu
Notta.ClassicalB	Chen-Seng-Yu
Grunwald_Desert	Grunwald et al.
Grunwald_Reactive	Grunwald et al.
Chen_csCAF	Chen et al.
Wang_StellateCAF1	Wang et al.
Wang_StellateCAF2	Wang et al.
Pei_ADM	Provided by Pei Wang
EMT	Epithelial-Mesenchymal Transition	CTNNB1, SMAD3, HIF1A, TGFB1, EGFR, ZEB2, TWIST1, SMAD2, SMAD7, SNAI1, SNAI2, AKT1, MET, ERBB2, IGF1R
RaghavanIntermediate	Raghavan et al.
RaghavanBasal	Raghavan et al.
RaghavanClassical	Raghavan et al.
WNT.Signaling	KEGG
TGFB.Signaling	KEGG
Notch.Singaling	KEGG
HH.Signaling	KEGG
PD1.Signaling	KEGG
Est.Signaling	KEGG
VEGF.Signaling	KEGG
TNF.Signaling	KEGG
Oxy.Signaling	KEGG
JakStat.Signaling	KEGG
APP	KEGG
IL17.Signaling	KEGG
Th17diff	KEGG
TEM	KEGG
DAP12	Reactome
IFNG_Response	Hallmark GSEA
Sphingo	KEGG
SphingoSig	KEGG
Ras	KEGG
p53	KEGG
PI3K_Akt	KEGG
Senescence	KEGG
ErbB	KEGG
MAPK	WikiPathways
NfkbSig	KEGG
PPAR	KEGG
HIF1	KEGG
NKCytotoxic	KEGG
ICP	KEGG
MMP	Reactome
IL4Sig	WikiPathways
IL3Sig	WikiPathways
IL2Sig	WikiPathways
TILbc	Chen et al. 2021
crossPres	Reactome
oxphos	Reactome
ppp	WikiPathways
comp	KEGG
tlr	KEGG
ret	KEGG
lipid	WikiPathways	https://www.nature.com/articles/s41598-021-96373-w?proof=t+target%3D
cholesterol	WikiPathways
IL10AntiInflam	WikiPathways
ctla4Block	WikiPathways
IL1Sig	WikiPathways
IL6Sig	WikiPathways
pd1_block	WikiPathways
parathryoid	WikiPathways
IL15Sig	WikiPathways
splice	WikiPathways
ubi	WikiPathways
TCR	KEGG
Notch.Signaling	KEGG
proteosome	KEGG
TSLPSig	WikiPathways
endothelin	WikiPathways
insulinSig	WikiPathways
EGFRSig	WikiPathways
IL23Sig	Reactome
IL18Sig	Reactome
IL20Sig	Reactome
