# Supplementary material for: Coordinated single-cell tumor microenvironment dynamics reinforce pancreatic cancer subtype
Source: Nat Commun. 2023 Aug 26;14:5226. doi: 10.1038/s41467-023-40895-6 (PMC10460409; doi:10.1038/s41467-023-40895-6)
Supplement: Supplementary file 6 — Supplementary Data 4 [file 41467_2023_40895_MOESM6_ESM.xlsx]

## Sheet: PatientDatasetCondition
Patient	Condition	Dataset	Note
HPD1	Normal	Qadir	Discovery
HPD2	Normal	Qadir	Discovery
HPD3	Normal	Qadir	Discovery
MetaPatient	Normal	Segerstolpe	Discovery
PDAC1	PDAC	Powers	Discovery
PDAC2	PDAC	Powers	Discovery
peng_N1	Normal	Peng	Discovery
peng_N10	Normal	Peng	Discovery
peng_N11	Normal	Peng	Discovery
peng_N2	Normal	Peng	Discovery
peng_N3	Normal	Peng	Discovery
peng_N4	Normal	Peng	Discovery
peng_N5	Normal	Peng	Discovery
peng_N6	Normal	Peng	Discovery
peng_N7	Normal	Peng	Discovery
peng_N8	Normal	Peng	Discovery
peng_N9	Normal	Peng	Discovery
peng_T1	PDAC	Peng	Discovery
peng_T10	PDAC	Peng	Discovery
peng_T11	PDAC	Peng	Discovery
peng_T12	PDAC	Peng	Discovery
peng_T13	PDAC	Peng	Discovery
peng_T14	PDAC	Peng	Discovery
peng_T15	PDAC	Peng	Discovery
peng_T16	PDAC	Peng	Discovery
peng_T17	PDAC	Peng	Discovery
peng_T18	PDAC	Peng	Discovery
peng_T19	PDAC	Peng	Discovery
peng_T2	PDAC	Peng	Discovery
peng_T20	PDAC	Peng	Discovery
peng_T21	PDAC	Peng	Discovery
peng_T22	PDAC	Peng	Discovery
peng_T23	PDAC	Peng	Discovery
peng_T24	PDAC	Peng	Discovery
peng_T3	PDAC	Peng	Discovery
peng_T4	PDAC	Peng	Discovery
peng_T5	PDAC	Peng	Discovery
peng_T6	PDAC	Peng	Discovery
peng_T7	PDAC	Peng	Discovery
peng_T8	PDAC	Peng	Discovery
peng_T9	PDAC	Peng	Discovery
D28-1	Normal	Muraro	Validation
D28-2	Normal	Muraro	Validation
D28-3	Normal	Muraro	Validation
D28-4	Normal	Muraro	Validation
D28-5	Normal	Muraro	Validation
D28-6	Normal	Muraro	Validation
D28-7	Normal	Muraro	Validation
D28-8	Normal	Muraro	Validation
D29-1	Normal	Muraro	Validation
D29-2	Normal	Muraro	Validation
D29-3	Normal	Muraro	Validation
D29-4	Normal	Muraro	Validation
D29-5	Normal	Muraro	Validation
D29-6	Normal	Muraro	Validation
D29-7	Normal	Muraro	Validation
D29-8	Normal	Muraro	Validation
D30-1	Normal	Muraro	Validation
D30-2	Normal	Muraro	Validation
D30-3	Normal	Muraro	Validation
D30-4	Normal	Muraro	Validation
D30-5	Normal	Muraro	Validation
D30-6	Normal	Muraro	Validation
D30-7	Normal	Muraro	Validation
D30-8	Normal	Muraro	Validation
D31-1	Normal	Muraro	Validation
D31-2	Normal	Muraro	Validation
D31-3	Normal	Muraro	Validation
D31-4	Normal	Muraro	Validation
D31-5	Normal	Muraro	Validation
D31-6	Normal	Muraro	Validation
D31-7	Normal	Muraro	Validation
D31-8	Normal	Muraro	Validation
MET01	PDAC	Lin	Validation
MET02	PDAC	Lin	Validation
MET03	PDAC	Lin	Validation
MET04	PDAC	Lin	Validation
MET05	PDAC	Lin	Validation
MET06	PDAC	Lin	Validation
P01	PDAC	Lin	Validation
P02	PDAC	Lin	Validation
P03	PDAC	Lin	Validation
P04	PDAC	Lin	Validation
P05	PDAC	Lin	Validation
P06	PDAC	Lin	Validation
P07	PDAC	Lin	Validation
P08	PDAC	Lin	Validation
P09	PDAC	Lin	Validation
P10	PDAC	Lin	Validation
PDAC_A	PDAC	Moncada	Validation
PDAC_B	PDAC	Moncada	Validation
PDAC_C	PDAC	Moncada	Validation

## Sheet: Condition_Dataset
	Normal-derived	Tumor-derived
Peng	51031	9250
Powers	0	9250
Qadir	3245	0
Segerstolpe	50	0

## Sheet: CellType2_Dataset
	Acinar	Arterial_EC	Classical.Mono	csCAF	Cytotoxic.CD8.T	Dysfunctional.CD8	Early.CD8	EHT_EC	Endocrine	Fibroblast	FSIP2.TAM	GRN.TAM	iCAF	IL11.CAF	Immature.B.Cell	LAMP3.DC	mDC	Mem.B.Cell	Metaplastic	MT1X_EC	myCAF	Myocyte	Naive.CD4.T.Cell	Neoplastic	Normal.Duct	Plasma	Progenitor.Lymph	Prolif.Lymph	qPSC	Resident.Mac	Schwann	smPSC	SPP1.TAM	T.Reg	Tip_EC	Venous_EC
Peng	722	956	3009	3548	2422	7706	4290	205	613	0	3629	1701	322	2	479	58	1366	6824	6830	3505	3752	248	3626	31447	34467	1079	2780	996	5318	1708	161	5006	2220	1989	11105	1909
Powers	89	92	203	693	24	140	81	10	99	0	157	161	14	0	8	2	145	94	270	200	1027	254	65	1756	1069	70	38	47	372	208	15	486	182	23	921	235
Qadir	20	1	37	1	1	20	10	26	6	0	24	15	2	55	2	79	8	66	313	19	30	79	18	1457	649	10	48	70	53	0	2	29	8	8	77	2
Segerstolpe	3	0	0	0	0	0	0	0	6	1	0	0	0	0	0	0	0	0	5	0	0	0	0	15	16	1	1	1	0	0	0	0	0	0	1	0

## Sheet: CellType2_Patient
	Acinar	Arterial_EC	Classical.Mono	csCAF	Cytotoxic.CD8.T	Dysfunctional.CD8	Early.CD8	EHT_EC	Endocrine	Fibroblast	FSIP2.TAM	GRN.TAM	iCAF	IL11.CAF	Immature.B.Cell	LAMP3.DC	mDC	Mem.B.Cell	Metaplastic	MT1X_EC	myCAF	Myocyte	Naive.CD4.T.Cell	Neoplastic	Normal.Duct	Plasma	Progenitor.Lymph	Prolif.Lymph	qPSC	Resident.Mac	Schwann	smPSC	SPP1.TAM	T.Reg	Tip_EC	Venous_EC
HPD1	2	0	2	0	0	3	0	5	1	0	3	7	0	38	0	0	0	4	27	2	22	1	5	366	70	1	17	24	10	0	0	1	0	2	13	0
HPD2	12	0	31	1	1	16	6	10	3	0	12	7	1	2	1	9	0	1	85	6	4	71	10	663	170	4	15	27	20	0	0	14	7	3	33	2
HPD3	6	1	4	0	0	1	4	11	2	0	9	1	1	15	1	70	8	61	201	11	4	7	3	428	409	5	16	19	23	0	2	14	1	3	31	0
MetaPatient	3	0	0	0	0	0	0	0	6	1	0	0	0	0	0	0	0	0	5	0	0	0	0	15	16	1	1	1	0	0	0	0	0	0	1	0
PDAC1	82	0	69	160	23	133	72	6	21	0	62	32	4	0	3	0	20	21	7	125	235	33	61	298	780	60	24	25	104	54	4	118	101	16	152	0
PDAC2	7	92	134	533	1	7	9	4	78	0	95	129	10	0	5	2	125	73	263	75	792	221	4	1458	289	10	14	22	268	154	11	368	81	7	769	235
peng_N1	0	40	15	224	4	8	3	11	12	0	36	33	21	0	0	0	26	0	72	486	138	0	0	235	3011	8	3	8	137	50	1	258	2	0	622	47
peng_N10	0	59	10	11	1	6	5	12	4	0	19	27	0	0	1	0	4	1	44	352	7	0	5	250	1981	0	9	5	20	13	5	26	3	0	589	24
peng_N11	0	12	5	17	1	4	1	5	9	0	6	10	0	0	0	0	4	1	17	75	2	0	4	125	1383	2	18	2	11	29	0	20	0	0	495	32
peng_N2	0	23	13	138	4	53	5	4	26	0	41	32	1	0	0	0	29	0	39	119	67	1	2	888	1721	6	3	7	87	84	2	162	6	1	589	46
peng_N3	0	10	7	27	4	39	1	2	33	0	25	10	0	0	0	0	17	1	9	21	13	2	4	166	1455	22	11	2	52	29	0	120	1	3	241	21
peng_N4	1	34	2	32	1	10	0	12	45	0	1	0	0	0	1	0	0	4	39	176	11	0	6	784	5587	0	13	5	47	2	0	43	0	4	648	59
peng_N5	2	19	3	6	1	4	2	2	9	0	6	1	2	0	0	0	1	0	8	163	3	0	4	252	2876	3	13	4	24	1	0	40	0	3	276	28
peng_N6	0	31	0	85	1	20	3	3	35	0	4	5	3	0	0	0	5	0	33	135	29	1	4	416	4037	3	13	1	59	6	1	162	0	3	589	74
peng_N7	0	24	9	29	14	162	85	10	22	0	19	5	2	0	1	0	9	2	26	268	24	0	33	423	3154	1	22	1	42	7	1	79	1	13	746	52
peng_N8	0	39	45	123	23	177	91	12	43	0	65	32	13	0	0	0	23	4	109	423	51	3	31	472	2485	2	26	1	112	50	0	167	8	17	837	58
peng_N9	1	34	10	112	1	8	6	6	18	0	39	39	5	0	1	0	30	1	74	138	76	0	1	894	2602	7	9	3	105	73	0	61	5	4	774	141
peng_T1	0	35	110	46	154	336	153	2	36	0	69	15	9	0	7	1	34	131	3	110	45	2	143	351	20	5	41	14	132	16	11	105	68	43	208	51
peng_T10	1	17	43	48	40	140	52	1	1	0	66	20	1	0	23	2	14	288	16	16	36	4	54	347	43	7	102	8	127	19	8	122	23	45	96	39
peng_T11	427	2	79	429	31	124	74	43	15	0	107	72	167	0	2	3	103	22	216	12	553	85	72	429	58	28	47	20	323	108	2	219	170	48	35	12
peng_T12	0	25	264	43	148	447	276	3	1	0	118	123	1	0	241	0	34	877	130	23	43	4	361	146	68	83	163	303	189	42	2	114	127	112	155	45
peng_T13	0	35	106	162	83	414	193	5	12	0	188	78	7	0	11	0	55	87	1074	95	160	9	105	835	367	28	40	17	219	92	5	173	64	32	468	90
peng_T14	10	13	20	69	6	37	16	4	6	0	66	17	0	0	1	1	15	21	29	5	59	1	11	2632	558	10	44	28	76	24	9	90	24	11	112	60
peng_T15	1	16	113	233	216	486	272	6	23	0	179	46	6	0	41	3	52	1188	599	57	350	10	314	547	152	45	479	35	413	46	16	303	36	210	310	77
peng_T16	21	52	383	108	198	605	334	4	8	0	222	118	3	1	16	5	111	1101	260	63	133	12	375	317	80	23	199	30	287	109	41	236	104	120	241	91
peng_T17	160	15	175	42	3	48	9	4	8	0	154	87	13	1	11	6	88	75	44	34	144	0	19	3282	205	50	31	28	81	76	2	48	228	11	81	44
peng_T18	4	20	18	199	26	151	103	1	18	0	63	25	15	0	5	2	21	153	20	48	185	8	88	2967	123	5	59	26	445	36	2	204	56	35	224	104
peng_T19	3	221	481	249	236	971	647	13	96	0	381	225	18	0	18	5	158	279	88	152	150	13	381	991	195	243	243	103	673	127	12	616	242	285	707	224
peng_T2	0	8	23	21	10	25	14	0	4	0	30	15	0	0	12	0	50	117	292	23	16	0	22	262	20	20	16	34	30	39	0	20	14	6	88	33
peng_T20	1	8	34	10	19	97	35	5	8	0	41	15	0	0	1	0	11	27	348	16	10	0	31	1859	301	6	26	14	68	19	0	63	23	12	200	64
peng_T21	1	0	221	2	40	141	78	0	2	0	199	109	0	0	2	0	45	162	132	1	51	0	94	475	175	31	100	13	20	78	1	20	222	65	41	2
peng_T22	3	2	138	17	66	295	224	6	7	0	200	70	0	0	34	15	45	300	7	2	18	2	285	2663	277	25	193	25	52	51	1	57	133	114	24	7
peng_T23	2	17	127	348	486	983	579	2	6	0	263	95	9	0	17	6	72	814	13	16	493	10	424	416	154	163	216	50	237	60	9	251	104	304	120	26
peng_T24	1	57	104	278	143	576	255	7	43	0	199	42	9	0	3	0	71	52	1216	114	247	10	171	1486	389	110	143	25	415	78	11	435	53	86	635	161
peng_T3	1	17	144	77	58	150	95	3	3	0	241	81	3	0	2	4	81	79	8	31	44	0	41	1271	139	11	101	21	160	65	0	174	149	72	80	46
peng_T4	0	2	69	27	98	235	160	0	7	0	149	42	2	0	12	2	34	601	18	5	38	1	208	1423	200	12	128	19	67	39	2	88	40	119	18	16
peng_T5	1	31	91	63	114	420	256	4	17	0	133	62	6	0	3	0	35	38	339	197	38	4	118	205	159	9	102	25	137	61	2	167	108	72	336	34
peng_T6	1	23	44	30	3	42	22	0	22	0	109	56	1	0	5	2	39	130	680	100	37	1	44	441	109	40	12	31	137	75	1	158	61	36	279	76
peng_T7	3	10	37	76	129	317	167	2	4	0	88	27	2	0	2	0	20	70	676	28	62	3	115	548	135	4	42	12	172	33	13	112	20	38	198	24
peng_T8	3	4	39	10	60	159	71	1	1	0	74	40	0	0	6	0	9	195	42	1	39	6	54	1266	193	42	111	63	51	25	0	18	75	59	37	1
peng_T9	74	1	27	157	0	16	3	10	9	0	29	27	3	0	0	1	21	3	110	0	380	56	2	1383	55	25	2	13	111	46	1	75	50	6	6	0
