# Supplementary material for: Coordinated single-cell tumor microenvironment dynamics reinforce pancreatic cancer subtype
Source: Nat Commun. 2023 Aug 26;14:5226. doi: 10.1038/s41467-023-40895-6 (PMC10460409; doi:10.1038/s41467-023-40895-6)
Supplement: Supplementary file 9 — Source Data [file 41467_2023_40895_MOESM9_ESM.xlsx]

## Sheet: Figure 1
Component	Source	Direct Link
Figure 1b	PDACTrainingSet2021v3.rds	http://pdacr.bmi.stonybrook.edu/scRNA/PDACTrainingSet2021v3.rds
	DimPlot of Basic Metadata (Patient Identity/Condition/Dataset/CellType1) Also found in Supplementary Data
Figure 1c	Supplementary Table2GlobalMarkers2022.csv	https://github.com/rmoffitt/scOh/blob/master/Supplementary%20Data/SupplementaryTable2GlobaMarkers2022.csv
	Top Global Markers (EPCAM/AMBP/MUC1/COL1A1/PECAM1/RGS5/AIF1/MS4A1/CD3D)
	EPCAM - 1123
	AMBP - 20045
	MUC1 - 1165
	COL1A1 - 3140
	PECAM1 - 10524
	RGS5 - 3901
	AIF1 - 15845
	MS4A1 - 18543
	CD3D - 17219
Figure 1d	Endo_Subset2021.rds, Lymphocytes_Subset2021.rds, Myeloid_Subset2021.rds, Stroma_Subset2021.rds	http://pdacr.bmi.stonybrook.edu/scRNA/
	DimPlot of Subpopulation for each major compartment subsets
Figure 1e	Global DEG Table, SupplementaryTable1AllMergedCellType2Markers.csv Supplementary Table2GlobalMarkers2022.csv	https://github.com/rmoffitt/scOh/blob/master/Supplementary%20Data/SupplementaryTable2GlobaMarkers2022.csv
	Fold Change > 0.8 Filter
	Stroma (Purple shaded box) - Fibroblast Tab within Supplementary Data 1 - Cell Type 2 Markers
	Endo (Blue shaded box) - Endothelium Tab within Supplementary Data 1 - Cell Type 2 Markers
	Myeloid (Green shaded box) - Myeloid Tab within Supplementary Data 1 - Cell Type 2 Markers
	Lymphocytes (Yellow shaded box) - Lymphocytes Tab within Supplementary Data 1 - Cell Type 2 Markers
	Epithelium (Red shaded box) - Epithelium Tab within Supplementary Data 1 - Cell Type 2 Markers

## Sheet: Figure 2
Component	Source	Direct Link
Figure 2a, Figure 2b, Figure 2c, Figure 2e	Pretrained Classifier - Github Repository
Discovery Set Accuracy/AUPRC	trainedClassifier.Rdata	https://github.com/rmoffitt/scOh/blob/master/data/trainedClassifier.RData
Valication Set Accuracy/AUPRC
Classifier	PDAC_Tier1_Classifier_MouseOverlap5000.40pairs.rds	https://github.com/rmoffitt/scOh/blob/master/data/PDAC_Tier1_Classifier_MouseOverlap5000.40pairs.rds

## Sheet: Figure 3
Component	Source	Direct Link
Figure 3a, Figure 3b, Figure 3c	Stroma Subset Seurat Object	http://pdacr.bmi.stonybrook.edu/scRNA/Stroma_Subset2021.rds
Figure 3f, Figure 3g, Figure 3h	Stroma_Subset2021.rds, Myeloid_Subset2021.rds, Endo_Subset2021.rds, SupplementaryTable1CellType2Markers	http://pdacr.bmi.stonybrook.edu/scRNA/Stroma_Subset2021.rds
Figure 3i, Figure 3j	Stroma_Subset2021.rds, Myeloid_Subset2021.rds, Endo_Subset2021.rds, Supp Table2GlobalMarkers.xlsx	http://pdacr.bmi.stonybrook.edu/scRNA/Endo_Subset2021.rds
	Differential Markers in TME Signaling Schema	https://github.com/rmoffitt/scOh/blob/master/Supplementary%20Data/SupplementaryTable2GlobaMarkers2022.csv

## Sheet: Figure 4
Component	Source	Direct Link
Figure 4a, Figure 4b, Figure 4c	Epi_Subset2021.rds	http://pdacr.bmi.stonybrook.edu/scRNA/Epi_Subset2021.rds
	Supp Table2GlobalMarkers.xlsx	https://github.com/rmoffitt/scOh/blob/master/Supplementary%20Data/SupplementaryTable2GlobaMarkers2022.csv
Figure 4d-f	Epithelial Subset Seurat Object: Epi_Subset2021.rds	http://pdacr.bmi.stonybrook.edu/scRNA/Epi_Subset2021.rds
Figure 4g	Tumor Subset Seurat Object: Tumor_Subset2021.rds	http://pdacr.bmi.stonybrook.edu/scRNA/TumorSubset2021.rds

## Sheet: Figure 5
Component		Direct Link
Figuer 5a	Supplemental Figure 4 Correlation Heatmap
	Figure S4b Composition % Heatmap
	Gene Lists utilized in heatmap	https://github.com/rmoffitt/scOh/blob/master/Supplementary%20Data/SupplementaryTable3gene_lists_names.csv
Figure 5b	Supplemental Figure 4 Correlation Heatmap
	Figure S4c Signature Score Heatmap
	Gene Lists utilized in heatmap	https://github.com/rmoffitt/scOh/blob/master/Supplementary%20Data/SupplementaryTable3gene_lists_names.csv

## Sheet: Figure S1
Figure S1a	Supplementary Data 5 - Metadata.csv	Direct Link
	CellType1 by Dataset Tab
Figure S1d,e,f,g	Supplementary Table1CellType2Markers.csv	https://github.com/rmoffitt/scOh/blob/master/Supplementary%20Data/SupplementaryTable2GlobaMarkers2022.csv
	d- fibroblast (Supplementary Data 1 - Fibroblast Tab)	http://pdacr.bmi.stonybrook.edu/scRNA/Stroma_Subset2021.rds
	e - myeloid (Supplementary Data 1 - Myeloid Tab)	http://pdacr.bmi.stonybrook.edu/scRNA/Myeloid_Subset2021.rds
	f - endothelium (Supplementary Data 1 - Endothelium Tab)	http://pdacr.bmi.stonybrook.edu/scRNA/Endo_Subset2021.rds
Figure S1h	Lymphocyte_Subset2021.rds
	CD8, CD4, LAG3, PDCD1, ICOS
	Differential Lymphocytes Genes in Supplementary Data 2 (Global Markers 2022)	https://github.com/rmoffitt/scOh/blob/master/Supplementary%20Data/SupplementaryTable2GlobaMarkers2022.csv
Figure S1i	Supplementary Table1CellType2Markers.csv
	Unique DEG per Compartment (Stroma/Endo/Myeloid/Lymphocytes/Epithelium)
	Fold change within compartment > 0.8

## Sheet: Figure S2
Component		Direct Link
Figure S2a,b,c,d	Stroma_Subset2021.rds	http://pdacr.bmi.stonybrook.edu/scRNA/Stroma_Subset2021.rds
	Cell Type Subpopulation Counts Split by Stromal Subtype (Normal/Activated)
Figure S2e,f,g	Stroma_Subset2021.rds, Myeloid_Subset2021.rds, Endo_Subset2021.rds	http://pdacr.bmi.stonybrook.edu/scRNA/Endo_Subset2021.rds
		http://pdacr.bmi.stonybrook.edu/scRNA/Myeloid_Subset2021.rds
		http://pdacr.bmi.stonybrook.edu/scRNA/Stroma_Subset2021.rds

## Sheet: Figure S3
Component	Source	Direct Link
Figure S3a,b,c,d,e,f,g	Epi_Subset2021.rds	http://pdacr.bmi.stonybrook.edu/scRNA/Epi_Subset2021.rds
	TumorSubset2021.rds	http://pdacr.bmi.stonybrook.edu/scRNA/TumorSubset2021.rds

## Sheet: Figure S4
Component	Source	Direct Link
Figure S4b,c	PDACTrainingSet	http://pdacr.bmi.stonybrook.edu/scRNA/PDACTrainingSet2021v3.rds
	PDACTrainingSet Geosketched	http://pdacr.bmi.stonybrook.edu/scRNA/FullAtlas_3k_Geosketch.rds
	Supplementary Info 3 (Table3Gene_Lists names.csv)	https://github.com/rmoffitt/scOh/blob/master/Supplementary%20Data/SupplementaryTable3gene_lists_names.csv
